# Supplementary material for: Multipathway synergy promotes testicular transition from growth to spermatogenesis in early-puberty goats
Source: BMC Genomics. 2020 May 25;21:372. doi: 10.1186/s12864-020-6767-x (PMC7249689; doi:10.1186/s12864-020-6767-x)
Supplement: Supplementary file 1 — Additional file 1: Table S1 (Sheet 1): Information of genes clustered in M1. Table S2 (Sheet 2): Information of genes clustered in M2. Table S3 (Sheet 3): Information of genes clustered in M3. Table S4 (Sheet 4): Information of genes clustered in M4. Table S5 (Sheet 5): Information of genes clustered in M5. Table S6 (Sheet 6): Information of genes clustered in M6. Table S7 (Sheet 7): Information of genes clustered in M7. Table S8 (Sheet 8): Information of genes clustered in M8. Table S9 (Sheet 9): Information of genes clustered in M9. The tables showed the Ensembl ID, name, location and description of the genes. [file 12864_2020_6767_MOESM1_ESM.xlsx]

## Sheet: Table S1
Gene stable ID	Gene name	Chromosome/scaffold name	Gene description
ENSCHIG00000000125		LWLT01000048.1	FMR1 neighbor [Source:NCBI gene;Acc:102188836]
ENSCHIG00000000183		LWLT01000686.1
ENSCHIG00000000237		LWLT01000159.1	RNA-binding motif protein, X chromosome-like [Source:NCBI gene;Acc:108634523]
ENSCHIG00000000260		LWLT01017569.1
ENSCHIG00000000271		LWLT01000042.1
ENSCHIG00000000303	SDF2L1	LWLT01000042.1	stromal cell derived factor 2 like 1 [Source:HGNC Symbol;Acc:HGNC:10676]
ENSCHIG00000000325	SYCE1	26	synaptonemal complex central element protein 1 [Source:HGNC Symbol;Acc:HGNC:28852]
ENSCHIG00000000336		LWLT01000259.1	tubulin alpha-3 chain [Source:NCBI gene;Acc:102187765]
ENSCHIG00000000369	YDJC	LWLT01000042.1	YdjC chitooligosaccharide deacetylase homolog [Source:HGNC Symbol;Acc:HGNC:27158]
ENSCHIG00000000455	MYOZ1	28	myozenin 1 [Source:HGNC Symbol;Acc:HGNC:13752]
ENSCHIG00000000489	DHX32	26	DEAH-box helicase 32 (putative) [Source:HGNC Symbol;Acc:HGNC:16717]
ENSCHIG00000000631		22
ENSCHIG00000001109	EFHD1	3	EF-hand domain family member D1 [Source:HGNC Symbol;Acc:HGNC:29556]
ENSCHIG00000001127		10
ENSCHIG00000001335		28
ENSCHIG00000001613		14
ENSCHIG00000001826	FANCI	21	FA complementation group I [Source:HGNC Symbol;Acc:HGNC:25568]
ENSCHIG00000001867		13
ENSCHIG00000002172		20
ENSCHIG00000002263		29
ENSCHIG00000002467	WSCD2	17	WSC domain containing 2 [Source:HGNC Symbol;Acc:HGNC:29117]
ENSCHIG00000002650		9
ENSCHIG00000003048	ACTL7B	8	actin like 7B [Source:HGNC Symbol;Acc:HGNC:162]
ENSCHIG00000003323	RPL10L	10	ribosomal protein L10 like [Source:HGNC Symbol;Acc:HGNC:17976]
ENSCHIG00000003537		18	testis expressed 101 [Source:NCBI gene;Acc:102182250]
ENSCHIG00000003558	FAXDC2	7	fatty acid hydroxylase domain containing 2 [Source:HGNC Symbol;Acc:HGNC:1334]
ENSCHIG00000003641	BAIAP2L1	25	BAI1 associated protein 2 like 1 [Source:HGNC Symbol;Acc:HGNC:21649]
ENSCHIG00000003650	PGK2	23	phosphoglycerate kinase 2 [Source:HGNC Symbol;Acc:HGNC:8898]
ENSCHIG00000003691	NEK10	22	NIMA related kinase 10 [Source:HGNC Symbol;Acc:HGNC:18592]
ENSCHIG00000003703	PPIL6	9	peptidylprolyl isomerase like 6 [Source:HGNC Symbol;Acc:HGNC:21557]
ENSCHIG00000003744		LWLT01000021.1
ENSCHIG00000003751		8
ENSCHIG00000004353	RBM44	3	RNA binding motif protein 44 [Source:HGNC Symbol;Acc:HGNC:24756]
ENSCHIG00000004596		27
ENSCHIG00000004646		27
ENSCHIG00000004736		27
ENSCHIG00000005409	PNMA1	10	PNMA family member 1 [Source:HGNC Symbol;Acc:HGNC:9158]
ENSCHIG00000005472	IQCA1	3	IQ motif containing with AAA domain 1 [Source:HGNC Symbol;Acc:HGNC:26195]
ENSCHIG00000005488	LY6E	14	lymphocyte antigen 6 family member E [Source:HGNC Symbol;Acc:HGNC:6727]
ENSCHIG00000005489		19
ENSCHIG00000005785		8	family with sequence similarity 205 member C [Source:NCBI gene;Acc:108636567]
ENSCHIG00000005793		12
ENSCHIG00000005944	ARL4D	19	ADP ribosylation factor like GTPase 4D [Source:HGNC Symbol;Acc:HGNC:656]
ENSCHIG00000006313	IL17RE	22	interleukin 17 receptor E [Source:HGNC Symbol;Acc:HGNC:18439]
ENSCHIG00000006318	CCDC40	19	coiled-coil domain containing 40 [Source:HGNC Symbol;Acc:HGNC:26090]
ENSCHIG00000006778	CCR8	22	C-C motif chemokine receptor 8 [Source:HGNC Symbol;Acc:HGNC:1609]
ENSCHIG00000007208	DNAAF1	18	dynein axonemal assembly factor 1 [Source:HGNC Symbol;Acc:HGNC:30539]
ENSCHIG00000007214		4
ENSCHIG00000007290		1	carbonyl reductase [NADPH] 1 [Source:NCBI gene;Acc:102172669]
ENSCHIG00000007347	ANK1	27	ankyrin 1 [Source:HGNC Symbol;Acc:HGNC:492]
ENSCHIG00000007797	IRGC	18	immunity related GTPase cinema [Source:HGNC Symbol;Acc:HGNC:28835]
ENSCHIG00000007834		23	histone H3.1 [Source:NCBI gene;Acc:102178319]
ENSCHIG00000008223	PDHA2	6	pyruvate dehydrogenase E1 alpha 2 subunit [Source:HGNC Symbol;Acc:HGNC:8807]
ENSCHIG00000008243	HIST3H3	7	histone cluster 3 H3 [Source:HGNC Symbol;Acc:HGNC:4778]
ENSCHIG00000008323		7	nuclear envelope pore membrane protein POM 121C-like [Source:NCBI gene;Acc:102169090]
ENSCHIG00000008439	PI4KA	LWLT01000042.1	phosphatidylinositol 4-kinase alpha [Source:HGNC Symbol;Acc:HGNC:8983]
ENSCHIG00000008501	EPOP	19	elongin BC and polycomb repressive complex 2 associated protein [Source:HGNC Symbol;Acc:HGNC:34493]
ENSCHIG00000008537	RNF181	11	ring finger protein 181 [Source:HGNC Symbol;Acc:HGNC:28037]
ENSCHIG00000008590	CEP85	2	centrosomal protein 85 [Source:HGNC Symbol;Acc:HGNC:25309]
ENSCHIG00000008595	EPOR	7	erythropoietin receptor [Source:HGNC Symbol;Acc:HGNC:3416]
ENSCHIG00000008615		23	defensin beta 112 [Source:NCBI gene;Acc:102185793]
ENSCHIG00000008767	DRC3	19	dynein regulatory complex subunit 3 [Source:HGNC Symbol;Acc:HGNC:25384]
ENSCHIG00000008831	PIWIL1	17	piwi like RNA-mediated gene silencing 1 [Source:HGNC Symbol;Acc:HGNC:9007]
ENSCHIG00000008856	DEPDC1B	20	DEP domain containing 1B [Source:HGNC Symbol;Acc:HGNC:24902]
ENSCHIG00000009138	BBOF1	10	basal body orientation factor 1 [Source:HGNC Symbol;Acc:HGNC:19855]
ENSCHIG00000009182		19	diazepam-binding inhibitor-like 5 [Source:NCBI gene;Acc:102175985]
ENSCHIG00000009615	C15orf48	10	chromosome 15 open reading frame 48 [Source:HGNC Symbol;Acc:HGNC:29898]
ENSCHIG00000009677	PDE3B	15	phosphodiesterase 3B [Source:HGNC Symbol;Acc:HGNC:8779]
ENSCHIG00000009758		23
ENSCHIG00000009811	TRIM32	8	tripartite motif containing 32 [Source:HGNC Symbol;Acc:HGNC:16380]
ENSCHIG00000009840	ADAM2	27	ADAM metallopeptidase domain 2 [Source:HGNC Symbol;Acc:HGNC:198]
ENSCHIG00000009843		15	lysine demethylase 4D [Source:NCBI gene;Acc:102185851]
ENSCHIG00000009849	PRADC1	11	protease associated domain containing 1 [Source:HGNC Symbol;Acc:HGNC:16047]
ENSCHIG00000009856	FRAT2	26	FRAT regulator of WNT signaling pathway 2 [Source:HGNC Symbol;Acc:HGNC:16048]
ENSCHIG00000009877	DYDC1	28	DPY30 domain containing 1 [Source:HGNC Symbol;Acc:HGNC:23460]
ENSCHIG00000009919	GSG1	5	germ cell associated 1 [Source:HGNC Symbol;Acc:HGNC:19716]
ENSCHIG00000009996		26	Rho GTPase activating protein 19 [Source:NCBI gene;Acc:102170384]
ENSCHIG00000010147		1
ENSCHIG00000010171	SLCO6A1	7	solute carrier organic anion transporter family member 6A1 [Source:HGNC Symbol;Acc:HGNC:23613]
ENSCHIG00000010227		24	piezo type mechanosensitive ion channel component 2 [Source:NCBI gene;Acc:102178229]
ENSCHIG00000010362	CAPN11	23	calpain 11 [Source:HGNC Symbol;Acc:HGNC:1478]
ENSCHIG00000010364	DNM3	16	dynamin 3 [Source:HGNC Symbol;Acc:HGNC:29125]
ENSCHIG00000010515		16	solute carrier family 2, facilitated glucose transporter member 5 [Source:NCBI gene;Acc:102178379]
ENSCHIG00000010529	HSPA2	10	heat shock protein family A (Hsp70) member 2 [Source:NCBI gene;Acc:102186695]
ENSCHIG00000010554	HIST1H1T	23	histone cluster 1 H1 family member t [Source:HGNC Symbol;Acc:HGNC:4720]
ENSCHIG00000010705	GK2	6	glycerol kinase 2 [Source:HGNC Symbol;Acc:HGNC:4291]
ENSCHIG00000010741	OSBP2	17	oxysterol binding protein 2 [Source:HGNC Symbol;Acc:HGNC:8504]
ENSCHIG00000010816	FOXJ1	19	forkhead box J1 [Source:HGNC Symbol;Acc:HGNC:3816]
ENSCHIG00000010825		3	adenosine A3 receptor [Source:NCBI gene;Acc:102177769]
ENSCHIG00000010853		LWLT01000049.1	testis-specific Y-encoded protein 3-like [Source:NCBI gene;Acc:108634559]
ENSCHIG00000010871	HORMAD1	3	HORMA domain containing 1 [Source:HGNC Symbol;Acc:HGNC:25245]
ENSCHIG00000010906	SLC35G2	1	solute carrier family 35 member G2 [Source:HGNC Symbol;Acc:HGNC:28480]
ENSCHIG00000011056	HSPB9	19	heat shock protein family B (small) member 9 [Source:HGNC Symbol;Acc:HGNC:30589]
ENSCHIG00000011237	MEIOC	19	meiosis specific with coiled-coil domain [Source:HGNC Symbol;Acc:HGNC:26670]
ENSCHIG00000011258		17	glutathione S-transferase theta-1 [Source:NCBI gene;Acc:102178383]
ENSCHIG00000011267	LRRC36	18	leucine rich repeat containing 36 [Source:HGNC Symbol;Acc:HGNC:25615]
ENSCHIG00000011276		18	zinc finger protein 813-like [Source:NCBI gene;Acc:102188077]
ENSCHIG00000011318	CATSPERG	18	cation channel sperm associated auxiliary subunit gamma [Source:HGNC Symbol;Acc:HGNC:25243]
ENSCHIG00000011452	ACRBP	5	acrosin binding protein [Source:HGNC Symbol;Acc:HGNC:17195]
ENSCHIG00000011493	PLD6	19	phospholipase D family member 6 [Source:HGNC Symbol;Acc:HGNC:30447]
ENSCHIG00000011608		23	histone H2B type 1 [Source:NCBI gene;Acc:102180587]
ENSCHIG00000011655	HDGFL1	23	HDGF like 1 [Source:HGNC Symbol;Acc:HGNC:21095]
ENSCHIG00000011708	IL5RA	22	interleukin 5 receptor subunit alpha [Source:HGNC Symbol;Acc:HGNC:6017]
ENSCHIG00000011881		16	histone H3.3C-like [Source:NCBI gene;Acc:102169981]
ENSCHIG00000011931		5
ENSCHIG00000011967	GALNT14	11	polypeptide N-acetylgalactosaminyltransferase 14 [Source:HGNC Symbol;Acc:HGNC:22946]
ENSCHIG00000012052	PCDHB1	7	protocadherin beta 1 [Source:HGNC Symbol;Acc:HGNC:8680]
ENSCHIG00000012059	TEX50	16	testis expressed 50 [Source:HGNC Symbol;Acc:HGNC:52382]
ENSCHIG00000012079	CTCFL	13	CCCTC-binding factor like [Source:HGNC Symbol;Acc:HGNC:16234]
ENSCHIG00000012130	IZUMO4	7	IZUMO family member 4 [Source:HGNC Symbol;Acc:HGNC:26950]
ENSCHIG00000012312	MROH8	13	maestro heat like repeat family member 8 [Source:HGNC Symbol;Acc:HGNC:16125]
ENSCHIG00000012315	CCN4	14	cellular communication network factor 4 [Source:HGNC Symbol;Acc:HGNC:12769]
ENSCHIG00000012439		3	DnaJ heat shock protein family (Hsp40) member B3 [Source:NCBI gene;Acc:102190574]
ENSCHIG00000012521		20
ENSCHIG00000012529	GPR160	1	G protein-coupled receptor 160 [Source:HGNC Symbol;Acc:HGNC:23693]
ENSCHIG00000012659		8	coronin 2A [Source:NCBI gene;Acc:102171708]
ENSCHIG00000012680	CFAP74	16	cilia and flagella associated protein 74 [Source:HGNC Symbol;Acc:HGNC:29368]
ENSCHIG00000012799	PHF7	22	PHD finger protein 7 [Source:HGNC Symbol;Acc:HGNC:18458]
ENSCHIG00000013042	SLC4A8	5	solute carrier family 4 member 8 [Source:HGNC Symbol;Acc:HGNC:11034]
ENSCHIG00000013192	DPEP1	18	dipeptidase 1 [Source:HGNC Symbol;Acc:HGNC:3002]
ENSCHIG00000013213	SPESP1	10	sperm equatorial segment protein 1 [Source:HGNC Symbol;Acc:HGNC:15570]
ENSCHIG00000013270	SEPTIN12	25	septin 12 [Source:HGNC Symbol;Acc:HGNC:26348]
ENSCHIG00000013357	MEIOB	25	meiosis specific with OB-fold [Source:HGNC Symbol;Acc:HGNC:28569]
ENSCHIG00000013400		11	chromosome 11 C2orf81 homolog [Source:NCBI gene;Acc:102183336]
ENSCHIG00000013440	CACNA1S	16	calcium voltage-gated channel subunit alpha1 S [Source:HGNC Symbol;Acc:HGNC:1397]
ENSCHIG00000013442	SYCP2	13	synaptonemal complex protein 2 [Source:HGNC Symbol;Acc:HGNC:11490]
ENSCHIG00000013491	DGKA	5	diacylglycerol kinase alpha [Source:HGNC Symbol;Acc:HGNC:2849]
ENSCHIG00000013710		LWLT01000021.1
ENSCHIG00000013759	LCA5L	1	lebercilin LCA5 like [Source:HGNC Symbol;Acc:HGNC:1255]
ENSCHIG00000013941		12	spermatogenesis- and oogenesis-specific basic helix-loop-helix-containing protein 2 [Source:NCBI gene;Acc:102186027]
ENSCHIG00000014033	TSNAXIP1	18	translin associated factor X interacting protein 1 [Source:HGNC Symbol;Acc:HGNC:18586]
ENSCHIG00000014057	MEI1	5	meiotic double-stranded break formation protein 1 [Source:HGNC Symbol;Acc:HGNC:28613]
ENSCHIG00000014065	PGP	25	phosphoglycolate phosphatase [Source:HGNC Symbol;Acc:HGNC:8909]
ENSCHIG00000014109	SMPDL3B	2	sphingomyelin phosphodiesterase acid like 3B [Source:HGNC Symbol;Acc:HGNC:21416]
ENSCHIG00000014204	IL4I1	18	interleukin 4 induced 1 [Source:HGNC Symbol;Acc:HGNC:19094]
ENSCHIG00000014259	GALE	2	UDP-galactose-4-epimerase [Source:HGNC Symbol;Acc:HGNC:4116]
ENSCHIG00000014324		29	DEAD-box helicase 25 [Source:NCBI gene;Acc:102188474]
ENSCHIG00000014432	TRIM55	14	tripartite motif containing 55 [Source:HGNC Symbol;Acc:HGNC:14215]
ENSCHIG00000014622	CYB5R1	16	cytochrome b5 reductase 1 [Source:HGNC Symbol;Acc:HGNC:13397]
ENSCHIG00000014787		LWLT01022006.1
ENSCHIG00000014832		LWLT01000027.1	TATA-box binding protein associated factor 7 like [Source:NCBI gene;Acc:102176675]
ENSCHIG00000014996	STPG1	2	sperm tail PG-rich repeat containing 1 [Source:HGNC Symbol;Acc:HGNC:28070]
ENSCHIG00000014998	PLEKHG4	18	pleckstrin homology and RhoGEF domain containing G4 [Source:HGNC Symbol;Acc:HGNC:24501]
ENSCHIG00000015052		LWLT01000027.1
ENSCHIG00000015317	TRIM6	15	tripartite motif containing 6 [Source:HGNC Symbol;Acc:HGNC:16277]
ENSCHIG00000015324		3
ENSCHIG00000015469		14	glycosylphosphatidylinositol anchored molecule like [Source:NCBI gene;Acc:102174759]
ENSCHIG00000015603	TMC7	25	transmembrane channel like 7 [Source:HGNC Symbol;Acc:HGNC:23000]
ENSCHIG00000015774	CEP72	20	centrosomal protein 72 [Source:HGNC Symbol;Acc:HGNC:25547]
ENSCHIG00000015841	PCBP3	1	poly(rC) binding protein 3 [Source:HGNC Symbol;Acc:HGNC:8651]
ENSCHIG00000015859	PRSS45P	22	serine protease 45, pseudogene [Source:HGNC Symbol;Acc:HGNC:30717]
ENSCHIG00000015928		5	alpha-2-macroglobulin [Source:NCBI gene;Acc:102175560]
ENSCHIG00000016064	STRA8	4	stimulated by retinoic acid 8 [Source:HGNC Symbol;Acc:HGNC:30653]
ENSCHIG00000016108	TLE7	18	TLE family member 7 [Source:HGNC Symbol;Acc:HGNC:53648]
ENSCHIG00000016240	CSPG5	22	chondroitin sulfate proteoglycan 5 [Source:HGNC Symbol;Acc:HGNC:2467]
ENSCHIG00000016273		20	cyclin B1 [Source:NCBI gene;Acc:102188170]
ENSCHIG00000016407	YBX2	19	Y-box binding protein 2 [Source:HGNC Symbol;Acc:HGNC:17948]
ENSCHIG00000016533	KHDRBS3	14	KH RNA binding domain containing, signal transduction associated 3 [Source:HGNC Symbol;Acc:HGNC:18117]
ENSCHIG00000016628		7	membrane associated ring-CH-type finger 2 [Source:NCBI gene;Acc:102176783]
ENSCHIG00000016799	FBXO36	2	F-box protein 36 [Source:HGNC Symbol;Acc:HGNC:27020]
ENSCHIG00000016861	M1AP	11	meiosis 1 associated protein [Source:HGNC Symbol;Acc:HGNC:25183]
ENSCHIG00000017031		18
ENSCHIG00000017089	LIMS2	2	LIM zinc finger domain containing 2 [Source:HGNC Symbol;Acc:HGNC:16084]
ENSCHIG00000017097	DDTL	17	D-dopachrome tautomerase like [Source:HGNC Symbol;Acc:HGNC:33446]
ENSCHIG00000017102	TTLL7	3	tubulin tyrosine ligase like 7 [Source:HGNC Symbol;Acc:HGNC:26242]
ENSCHIG00000017244	AGTRAP	16	angiotensin II receptor associated protein [Source:HGNC Symbol;Acc:HGNC:13539]
ENSCHIG00000017364		12
ENSCHIG00000017478	RSPH1	1	radial spoke head component 1 [Source:HGNC Symbol;Acc:HGNC:12371]
ENSCHIG00000017498	DESI1	5	desumoylating isopeptidase 1 [Source:HGNC Symbol;Acc:HGNC:24577]
ENSCHIG00000017623	UGT8	6	UDP glycosyltransferase 8 [Source:HGNC Symbol;Acc:HGNC:12555]
ENSCHIG00000017683		3	myomegalin [Source:NCBI gene;Acc:102174261]
ENSCHIG00000017755		10	ADP ribosylation factor like GTPase 14 effector protein like [Source:NCBI gene;Acc:102190788]
ENSCHIG00000017832		27	disintegrin and metalloproteinase domain-containing protein 18-like [Source:NCBI gene;Acc:108634067]
ENSCHIG00000017838	SLC25A31	17	solute carrier family 25 member 31 [Source:HGNC Symbol;Acc:HGNC:25319]
ENSCHIG00000017877	DAZL	1	deleted in azoospermia like [Source:NCBI gene;Acc:102183274]
ENSCHIG00000017883	GNAO1	18	G protein subunit alpha o1 [Source:HGNC Symbol;Acc:HGNC:4389]
ENSCHIG00000017904		5	GLIPR1 like 1 [Source:NCBI gene;Acc:102177408]
ENSCHIG00000018050	KCTD19	18	potassium channel tetramerization domain containing 19 [Source:HGNC Symbol;Acc:HGNC:24753]
ENSCHIG00000018126	C10orf90	26	chromosome 10 open reading frame 90 [Source:HGNC Symbol;Acc:HGNC:26563]
ENSCHIG00000018158	SLC16A6	19	solute carrier family 16 member 6 [Source:HGNC Symbol;Acc:HGNC:10927]
ENSCHIG00000018206	FAM161B	10	FAM161 centrosomal protein B [Source:HGNC Symbol;Acc:HGNC:19854]
ENSCHIG00000018219		15	cholecystokinin B receptor [Source:NCBI gene;Acc:102186886]
ENSCHIG00000018250	GPC2	25	glypican 2 [Source:HGNC Symbol;Acc:HGNC:4450]
ENSCHIG00000018276	DNAH2	19	dynein axonemal heavy chain 2 [Source:HGNC Symbol;Acc:HGNC:2948]
ENSCHIG00000018337	SLC1A1	8	solute carrier family 1 member 1 [Source:HGNC Symbol;Acc:HGNC:10939]
ENSCHIG00000018369	MOV10L1	5	Mov10 like RISC complex RNA helicase 1 [Source:HGNC Symbol;Acc:HGNC:7201]
ENSCHIG00000018514	FAM214B	8	family with sequence similarity 214 member B [Source:HGNC Symbol;Acc:HGNC:25666]
ENSCHIG00000018664	PHF24	8	PHD finger protein 24 [Source:HGNC Symbol;Acc:HGNC:29180]
ENSCHIG00000018680	AURKC	18	aurora kinase C [Source:HGNC Symbol;Acc:HGNC:11391]
ENSCHIG00000018753		16	solute carrier family 2, facilitated glucose transporter member 5 [Source:NCBI gene;Acc:106501911]
ENSCHIG00000018843	GRM3	4	glutamate metabotropic receptor 3 [Source:HGNC Symbol;Acc:HGNC:4595]
ENSCHIG00000018919		LWLT01000035.1	tubulin alpha-3 chain [Source:NCBI gene;Acc:102173837]
ENSCHIG00000018925	KIAA0895	4	KIAA0895 [Source:HGNC Symbol;Acc:HGNC:22206]
ENSCHIG00000019110	COX6B2	18	cytochrome c oxidase subunit 6B2 [Source:HGNC Symbol;Acc:HGNC:24380]
ENSCHIG00000019123		LWLT01001104.1
ENSCHIG00000019126	PIGH	10	phosphatidylinositol glycan anchor biosynthesis class H [Source:HGNC Symbol;Acc:HGNC:8964]
ENSCHIG00000019347		18	zinc finger imprinted 2 [Source:NCBI gene;Acc:102189239]
ENSCHIG00000019365	BAZ1A	21	bromodomain adjacent to zinc finger domain 1A [Source:HGNC Symbol;Acc:HGNC:960]
ENSCHIG00000019392	CFAP43	26	cilia and flagella associated protein 43 [Source:HGNC Symbol;Acc:HGNC:26684]
ENSCHIG00000019402		LWLT01000196.1	patched domain-containing protein 3-like [Source:NCBI gene;Acc:102172622]
ENSCHIG00000019427	SPATA18	6	spermatogenesis associated 18 [Source:HGNC Symbol;Acc:HGNC:29579]
ENSCHIG00000019469	TEX30	12	testis expressed 30 [Source:HGNC Symbol;Acc:HGNC:25188]
ENSCHIG00000019470	KIAA0319	18	KIAA0319 [Source:HGNC Symbol;Acc:HGNC:21580]
ENSCHIG00000019477		3	DMRT like family B with proline rich C-terminal 1 [Source:NCBI gene;Acc:102189269]
ENSCHIG00000019494		13	WAP four-disulfide core domain 3 [Source:NCBI gene;Acc:102179110]
ENSCHIG00000019691	DYRK3	16	dual specificity tyrosine phosphorylation regulated kinase 3 [Source:HGNC Symbol;Acc:HGNC:3094]
ENSCHIG00000019726	BNC1	21	basonuclin 1 [Source:HGNC Symbol;Acc:HGNC:1081]
ENSCHIG00000019733	MEDAG	12	mesenteric estrogen dependent adipogenesis [Source:HGNC Symbol;Acc:HGNC:25926]
ENSCHIG00000019788	UBXN11	2	UBX domain protein 11 [Source:HGNC Symbol;Acc:HGNC:30600]
ENSCHIG00000019843	CNKSR1	2	connector enhancer of kinase suppressor of Ras 1 [Source:HGNC Symbol;Acc:HGNC:19700]
ENSCHIG00000019940	CDKN2D	7	cyclin dependent kinase inhibitor 2D [Source:HGNC Symbol;Acc:HGNC:1790]
ENSCHIG00000019966	RAB11FIP4	19	RAB11 family interacting protein 4 [Source:HGNC Symbol;Acc:HGNC:30267]
ENSCHIG00000019977	SLC5A1	17	solute carrier family 5 member 1 [Source:NCBI gene;Acc:102174685]
ENSCHIG00000020014	BRDT	3	bromodomain testis associated [Source:HGNC Symbol;Acc:HGNC:1105]
ENSCHIG00000020101	CCDC183	11	coiled-coil domain containing 183 [Source:HGNC Symbol;Acc:HGNC:28236]
ENSCHIG00000020121		16
ENSCHIG00000020158	DMRTC2	18	DMRT like family C2 [Source:HGNC Symbol;Acc:HGNC:13911]
ENSCHIG00000020164	REC8	10	REC8 meiotic recombination protein [Source:HGNC Symbol;Acc:HGNC:16879]
ENSCHIG00000020480		29
ENSCHIG00000020490	PBX4	7	PBX homeobox 4 [Source:HGNC Symbol;Acc:HGNC:13403]
ENSCHIG00000020505	INSL6	8	insulin like 6 [Source:HGNC Symbol;Acc:HGNC:6089]
ENSCHIG00000020615	ACACB	17	acetyl-CoA carboxylase beta [Source:HGNC Symbol;Acc:HGNC:85]
ENSCHIG00000020623	PPFIBP2	15	PPFIA binding protein 2 [Source:HGNC Symbol;Acc:HGNC:9250]
ENSCHIG00000020663	TMPRSS6	5	transmembrane serine protease 6 [Source:HGNC Symbol;Acc:HGNC:16517]
ENSCHIG00000020678		LWLT01000027.1
ENSCHIG00000020933		7
ENSCHIG00000021090	SLC9A3	20	solute carrier family 9 member A3 [Source:HGNC Symbol;Acc:HGNC:11073]
ENSCHIG00000021139	DNASE1L1	LWLT01000684.1	deoxyribonuclease 1 like 1 [Source:HGNC Symbol;Acc:HGNC:2957]
ENSCHIG00000021148		13
ENSCHIG00000021173		19	Jupiter microtubule associated homolog 1 [Source:NCBI gene;Acc:106503282]
ENSCHIG00000021217	KATNAL2	24	katanin catalytic subunit A1 like 2 [Source:HGNC Symbol;Acc:HGNC:25387]
ENSCHIG00000021237	TIMD4	7	T cell immunoglobulin and mucin domain containing 4 [Source:HGNC Symbol;Acc:HGNC:25132]
ENSCHIG00000021254	SCD	26	stearoyl-CoA desaturase [Source:NCBI gene;Acc:100860763]
ENSCHIG00000021261	DLEC1	22	DLEC1 cilia and flagella associated protein [Source:HGNC Symbol;Acc:HGNC:2899]
ENSCHIG00000021462	ART3	6	ADP-ribosyltransferase 3 [Source:HGNC Symbol;Acc:HGNC:725]
ENSCHIG00000021533	VILL	22	villin like [Source:HGNC Symbol;Acc:HGNC:30906]
ENSCHIG00000021588	SPECC1	19	sperm antigen with calponin homology and coiled-coil domains 1 [Source:HGNC Symbol;Acc:HGNC:30615]
ENSCHIG00000021746		17	disintegrin and metalloproteinase domain-containing protein 1a-like [Source:NCBI gene;Acc:102177554]
ENSCHIG00000021808		27	disintegrin and metalloproteinase domain-containing protein 18-like [Source:NCBI gene;Acc:102186109]
ENSCHIG00000021823	SCN11A	22	sodium voltage-gated channel alpha subunit 11 [Source:HGNC Symbol;Acc:HGNC:10583]
ENSCHIG00000022023		LWLT01000032.1
ENSCHIG00000022078	RAD21L1	13	RAD21 cohesin complex component like 1 [Source:HGNC Symbol;Acc:HGNC:16271]
ENSCHIG00000022123	PROCA1	19	protein interacting with cyclin A1 [Source:HGNC Symbol;Acc:HGNC:28600]
ENSCHIG00000022127	RPH3A	17	rabphilin 3A [Source:HGNC Symbol;Acc:HGNC:17056]
ENSCHIG00000022270		11
ENSCHIG00000022395	LYPD4	18	LY6/PLAUR domain containing 4 [Source:HGNC Symbol;Acc:HGNC:28659]
ENSCHIG00000022535	TMEM8A	25	transmembrane protein 8A [Source:HGNC Symbol;Acc:HGNC:17205]
ENSCHIG00000022562	STAG3	25	stromal antigen 3 [Source:HGNC Symbol;Acc:HGNC:11356]
ENSCHIG00000022563	SMPD2	9	sphingomyelin phosphodiesterase 2 [Source:HGNC Symbol;Acc:HGNC:11121]
ENSCHIG00000022593	ZMYND10	22	zinc finger MYND-type containing 10 [Source:HGNC Symbol;Acc:HGNC:19412]
ENSCHIG00000022609	GPNMB	4	glycoprotein nmb [Source:HGNC Symbol;Acc:HGNC:4462]
ENSCHIG00000022620	MCMDC2	14	minichromosome maintenance domain containing 2 [Source:HGNC Symbol;Acc:HGNC:26368]
ENSCHIG00000022626		9	kelch-like protein 7 [Source:NCBI gene;Acc:102171710]
ENSCHIG00000022794	SNCB	7	synuclein beta [Source:HGNC Symbol;Acc:HGNC:11140]
ENSCHIG00000022821	SLCO4C1	7	solute carrier organic anion transporter family member 4C1 [Source:HGNC Symbol;Acc:HGNC:23612]
ENSCHIG00000022870		5	C-type lectin domain family 2 member F-like [Source:NCBI gene;Acc:102188293]
ENSCHIG00000022982	SHCBP1L	16	SHC binding and spindle associated 1 like [Source:HGNC Symbol;Acc:HGNC:16788]
ENSCHIG00000023015		LWLT01000027.1
ENSCHIG00000023057	ISYNA1	7	inositol-3-phosphate synthase 1 [Source:HGNC Symbol;Acc:HGNC:29821]
ENSCHIG00000023158	DKKL1	18	dickkopf like acrosomal protein 1 [Source:HGNC Symbol;Acc:HGNC:16528]
ENSCHIG00000023165	ABCA7	7	ATP binding cassette subfamily A member 7 [Source:HGNC Symbol;Acc:HGNC:37]
ENSCHIG00000023183	SYCE2	7	synaptonemal complex central element protein 2 [Source:HGNC Symbol;Acc:HGNC:27411]
ENSCHIG00000023325	SLC6A11	22	solute carrier family 6 member 11 [Source:HGNC Symbol;Acc:HGNC:11044]
ENSCHIG00000023395	SPATA16	1	spermatogenesis associated 16 [Source:HGNC Symbol;Acc:HGNC:29935]
ENSCHIG00000023425	GSTT4	17	glutathione S-transferase theta 4 [Source:HGNC Symbol;Acc:HGNC:26930]
ENSCHIG00000023426	ACBD7	13	acyl-CoA binding domain containing 7 [Source:HGNC Symbol;Acc:HGNC:17715]
ENSCHIG00000023478	KIF6	23	kinesin family member 6 [Source:HGNC Symbol;Acc:HGNC:21202]
ENSCHIG00000023490		19	intercellular adhesion molecule 5 [Source:NCBI gene;Acc:102172482]
ENSCHIG00000023491	RFK	8	riboflavin kinase [Source:HGNC Symbol;Acc:HGNC:30324]
ENSCHIG00000023558	KCTD13	25	potassium channel tetramerization domain containing 13 [Source:HGNC Symbol;Acc:HGNC:22234]
ENSCHIG00000023559	WDR87	18	WD repeat domain 87 [Source:HGNC Symbol;Acc:HGNC:29934]
ENSCHIG00000023625	PIH1D3	LWLT01000027.1	PIH1 domain containing 3 [Source:HGNC Symbol;Acc:HGNC:28570]
ENSCHIG00000023632	CIT	17	citron rho-interacting serine/threonine kinase [Source:HGNC Symbol;Acc:HGNC:1985]
ENSCHIG00000023644	SLC24A1	10	solute carrier family 24 member 1 [Source:HGNC Symbol;Acc:HGNC:10975]
ENSCHIG00000023699	GPX4	7	glutathione peroxidase 4 [Source:NCBI gene;Acc:100860867]
ENSCHIG00000023704	TAL1	3	TAL bHLH transcription factor 1, erythroid differentiation factor [Source:HGNC Symbol;Acc:HGNC:11556]
ENSCHIG00000023739	CCT6B	19	chaperonin containing TCP1 subunit 6B [Source:HGNC Symbol;Acc:HGNC:1621]
ENSCHIG00000023751	NEBL	13	nebulette [Source:HGNC Symbol;Acc:HGNC:16932]
ENSCHIG00000023868	DPY19L2	4	dpy-19 like 2 [Source:HGNC Symbol;Acc:HGNC:19414]
ENSCHIG00000023869		22	serine protease 50 [Source:NCBI gene;Acc:102185320]
ENSCHIG00000023907		8
ENSCHIG00000023911	SPDYA	11	speedy/RINGO cell cycle regulator family member A [Source:HGNC Symbol;Acc:HGNC:30613]
ENSCHIG00000024057	ZCWPW1	25	zinc finger CW-type and PWWP domain containing 1 [Source:HGNC Symbol;Acc:HGNC:23486]
ENSCHIG00000024086	IL1R2	11	interleukin 1 receptor type 2 [Source:HGNC Symbol;Acc:HGNC:5994]
ENSCHIG00000024315	PAGE4	LWLT01000021.1	PAGE family member 4 [Source:HGNC Symbol;Acc:HGNC:4108]
ENSCHIG00000024589		3
ENSCHIG00000024632	RADIL	25	Rap associating with DIL domain [Source:HGNC Symbol;Acc:HGNC:22226]
ENSCHIG00000024723	ODF1	14	outer dense fiber of sperm tails 1 [Source:NCBI gene;Acc:102172645]
ENSCHIG00000024803	ZER1	11	zyg-11 related cell cycle regulator [Source:HGNC Symbol;Acc:HGNC:30960]
ENSCHIG00000024897	ESPN	16	espin [Source:HGNC Symbol;Acc:HGNC:13281]
ENSCHIG00000024898	HYLS1	29	HYLS1 centriolar and ciliogenesis associated [Source:HGNC Symbol;Acc:HGNC:26558]
ENSCHIG00000024932	TNP1	2	transition protein 1 [Source:HGNC Symbol;Acc:HGNC:11951]
ENSCHIG00000024995	BOLL	2	boule homolog, RNA binding protein [Source:HGNC Symbol;Acc:HGNC:14273]
ENSCHIG00000025225	CMTM2	18	CKLF like MARVEL transmembrane domain containing 2 [Source:HGNC Symbol;Acc:HGNC:19173]
ENSCHIG00000025326	TDRKH	3	tudor and KH domain containing [Source:HGNC Symbol;Acc:HGNC:11713]
ENSCHIG00000025399	TP53INP2	13	tumor protein p53 inducible nuclear protein 2 [Source:HGNC Symbol;Acc:HGNC:16104]
ENSCHIG00000025401		LWLT01000232.1	protein SSX1-like [Source:NCBI gene;Acc:102186391]
ENSCHIG00000025412	REEP6	7	receptor accessory protein 6 [Source:HGNC Symbol;Acc:HGNC:30078]
ENSCHIG00000025438	PLP1	LWLT01000027.1	proteolipid protein 1 [Source:HGNC Symbol;Acc:HGNC:9086]
ENSCHIG00000025542	ZPBP2	19	zona pellucida binding protein 2 [Source:HGNC Symbol;Acc:HGNC:20678]
ENSCHIG00000025559	FHAD1	16	forkhead associated phosphopeptide binding domain 1 [Source:HGNC Symbol;Acc:HGNC:29408]
ENSCHIG00000025639	SV2B	21	synaptic vesicle glycoprotein 2B [Source:HGNC Symbol;Acc:HGNC:16874]
ENSCHIG00000025662	DGKD	3	diacylglycerol kinase delta [Source:HGNC Symbol;Acc:HGNC:2851]
ENSCHIG00000025684	HORMAD2	17	HORMA domain containing 2 [Source:HGNC Symbol;Acc:HGNC:28383]
ENSCHIG00000025807	DPEP3	18	dipeptidase 3 [Source:HGNC Symbol;Acc:HGNC:23029]
ENSCHIG00000025893		13
ENSCHIG00000025982	ZC2HC1C	10	zinc finger C2HC-type containing 1C [Source:HGNC Symbol;Acc:HGNC:20354]
ENSCHIG00000026054	TERB1	18	telomere repeat binding bouquet formation protein 1 [Source:HGNC Symbol;Acc:HGNC:26675]
ENSCHIG00000026164	TES	4	testin LIM domain protein [Source:HGNC Symbol;Acc:HGNC:14620]
ENSCHIG00000026173	EAF2	1	ELL associated factor 2 [Source:HGNC Symbol;Acc:HGNC:23115]
ENSCHIG00000026179	TEX14	19	testis expressed 14, intercellular bridge forming factor [Source:HGNC Symbol;Acc:HGNC:11737]
ENSCHIG00000026214	RBM47	6	RNA binding motif protein 47 [Source:HGNC Symbol;Acc:HGNC:30358]
ENSCHIG00000026260	SYNGR4	18	synaptogyrin 4 [Source:HGNC Symbol;Acc:HGNC:11502]
ENSCHIG00000026267	LPAR2	7	lysophosphatidic acid receptor 2 [Source:HGNC Symbol;Acc:HGNC:3168]
ENSCHIG00000026339	TESC	17	tescalcin [Source:HGNC Symbol;Acc:HGNC:26065]
ENSCHIG00000026346		1	histone-lysine N-methyltransferase PRDM9 [Source:NCBI gene;Acc:102184668]
ENSCHIG00000026386	ZDHHC12	11	zinc finger DHHC-type containing 12 [Source:HGNC Symbol;Acc:HGNC:19159]
ENSCHIG00000026439	TESMIN	29	testis expressed metallothionein like protein [Source:HGNC Symbol;Acc:HGNC:7446]
ENSCHIG00000026480	BSCL2	29	BSCL2 lipid droplet biogenesis associated, seipin [Source:HGNC Symbol;Acc:HGNC:15832]
ENSCHIG00000026579	KATNB1	18	katanin regulatory subunit B1 [Source:HGNC Symbol;Acc:HGNC:6217]
ENSCHIG00000026590	PPP1R14C	9	protein phosphatase 1 regulatory inhibitor subunit 14C [Source:HGNC Symbol;Acc:HGNC:14952]
ENSCHIG00000026594	SMC1B	5	structural maintenance of chromosomes 1B [Source:HGNC Symbol;Acc:HGNC:11112]
ENSCHIG00000026636	CENPT	18	centromere protein T [Source:HGNC Symbol;Acc:HGNC:25787]
ENSCHIG00000026745	C12orf54	5	chromosome 12 open reading frame 54 [Source:HGNC Symbol;Acc:HGNC:28553]
ENSCHIG00000026858	CCDC155	18	coiled-coil domain containing 155 [Source:HGNC Symbol;Acc:HGNC:26520]
ENSCHIG00000026957	SPATA22	19	spermatogenesis associated 22 [Source:HGNC Symbol;Acc:HGNC:30705]
ENSCHIG00000027030	C11orf16	15	chromosome 11 open reading frame 16 [Source:HGNC Symbol;Acc:HGNC:1169]
ENSCHIG00000027036	CNTD1	19	cyclin N-terminal domain containing 1 [Source:HGNC Symbol;Acc:HGNC:26847]

## Sheet: Table S2
Gene stable ID	Gene name	Chromosome/scaffold name	Gene description
ENSCHIG00000000102	PLAC9	28	placenta associated 9 [Source:HGNC Symbol;Acc:HGNC:19255]
ENSCHIG00000000246	RENBP	LWLT01000097.1	renin binding protein [Source:HGNC Symbol;Acc:HGNC:9959]
ENSCHIG00000000287	CYB5A	24	cytochrome b5 [Source:NCBI gene;Acc:100861011]
ENSCHIG00000000320	INTS6L	LWLT01000027.1	integrator complex subunit 6 like [Source:HGNC Symbol;Acc:HGNC:27334]
ENSCHIG00000000398	C7orf50	LWLT01000185.1	chromosome 7 open reading frame 50 [Source:HGNC Symbol;Acc:HGNC:22421]
ENSCHIG00000000404		LWLT01000027.1	UPF0472 protein C16orf72 [Source:NCBI gene;Acc:102183580]
ENSCHIG00000001226		28
ENSCHIG00000001675	RHOU	28	ras homolog family member U [Source:HGNC Symbol;Acc:HGNC:17794]
ENSCHIG00000001689	SHTN1	26	shootin 1 [Source:HGNC Symbol;Acc:HGNC:29319]
ENSCHIG00000003028	ARL8A	16	ADP ribosylation factor like GTPase 8A [Source:HGNC Symbol;Acc:HGNC:25192]
ENSCHIG00000003190	XK	LWLT01000021.1	X-linked Kx blood group [Source:HGNC Symbol;Acc:HGNC:12811]
ENSCHIG00000003402	KLHDC8A	16	kelch domain containing 8A [Source:HGNC Symbol;Acc:HGNC:25573]
ENSCHIG00000003519		9
ENSCHIG00000004209	MAP3K6	2	mitogen-activated protein kinase kinase kinase 6 [Source:HGNC Symbol;Acc:HGNC:6858]
ENSCHIG00000005202	EFNA1	3	ephrin A1 [Source:HGNC Symbol;Acc:HGNC:3221]
ENSCHIG00000005243		25
ENSCHIG00000005361	STC2	20	stanniocalcin 2 [Source:HGNC Symbol;Acc:HGNC:11374]
ENSCHIG00000005567	MFSD2A	3	major facilitator superfamily domain containing 2A [Source:HGNC Symbol;Acc:HGNC:25897]
ENSCHIG00000005601	ABHD4	10	abhydrolase domain containing 4 [Source:HGNC Symbol;Acc:HGNC:20154]
ENSCHIG00000005804	SRC	13	SRC proto-oncogene, non-receptor tyrosine kinase [Source:HGNC Symbol;Acc:HGNC:11283]
ENSCHIG00000005813	VSIR	28	V-set immunoregulatory receptor [Source:HGNC Symbol;Acc:HGNC:30085]
ENSCHIG00000006042	CDKN1A	23	cyclin dependent kinase inhibitor 1A [Source:HGNC Symbol;Acc:HGNC:1784]
ENSCHIG00000006202		25	G protein-coupled receptor 146 [Source:NCBI gene;Acc:108633849]
ENSCHIG00000006433	AFAP1L2	26	actin filament associated protein 1 like 2 [Source:HGNC Symbol;Acc:HGNC:25901]
ENSCHIG00000006725		LWLT01000021.1
ENSCHIG00000006791	CAMSAP3	7	calmodulin regulated spectrin associated protein family member 3 [Source:HGNC Symbol;Acc:HGNC:29307]
ENSCHIG00000006856		LWLT01000041.1	Alport syndrome, mental retardation, midface hypoplasia and elliptocytosis chromosomal region gene 1 [Source:NCBI gene;Acc:102182574]
ENSCHIG00000007318	CAMK1D	13	calcium/calmodulin dependent protein kinase ID [Source:HGNC Symbol;Acc:HGNC:19341]
ENSCHIG00000007327	RAB3A	7	RAB3A, member RAS oncogene family [Source:HGNC Symbol;Acc:HGNC:9777]
ENSCHIG00000007331	RGS9BP	18	regulator of G protein signaling 9 binding protein [Source:HGNC Symbol;Acc:HGNC:30304]
ENSCHIG00000007598	SFXN3	26	sideroflexin 3 [Source:HGNC Symbol;Acc:HGNC:16087]
ENSCHIG00000007670		23
ENSCHIG00000007775	NOC4L	17	nucleolar complex associated 4 homolog [Source:HGNC Symbol;Acc:HGNC:28461]
ENSCHIG00000007882	YRDC	3	yrdC N6-threonylcarbamoyltransferase domain containing [Source:HGNC Symbol;Acc:HGNC:28905]
ENSCHIG00000008018	KLF9	8	Kruppel like factor 9 [Source:HGNC Symbol;Acc:HGNC:1123]
ENSCHIG00000008065	LRATD1	11	LRAT domain containing 1 [Source:HGNC Symbol;Acc:HGNC:20743]
ENSCHIG00000008229	TERT	20	telomerase reverse transcriptase [Source:HGNC Symbol;Acc:HGNC:11730]
ENSCHIG00000008261	PRR15L	19	proline rich 15 like [Source:HGNC Symbol;Acc:HGNC:28149]
ENSCHIG00000008674	ADRA2C	6	adrenoceptor alpha 2C [Source:HGNC Symbol;Acc:HGNC:283]
ENSCHIG00000008887	CD9	5	CD9 molecule [Source:NCBI gene;Acc:100860808]
ENSCHIG00000009031	LRRN4CL	29	LRRN4 C-terminal like [Source:HGNC Symbol;Acc:HGNC:33724]
ENSCHIG00000009089	MIR452	LWLT01000032.1	microRNA 452 [Source:HGNC Symbol;Acc:HGNC:32054]
ENSCHIG00000009106	CABP2	29	calcium binding protein 2 [Source:HGNC Symbol;Acc:HGNC:1385]
ENSCHIG00000009115		6	zinc finger CCCH domain-containing protein 14 pseudogene [Source:NCBI gene;Acc:102176027]
ENSCHIG00000009143	ACTG2	11	actin gamma 2, smooth muscle [Source:HGNC Symbol;Acc:HGNC:145]
ENSCHIG00000009218		23	uncharacterized protein C3orf18 [Source:NCBI gene;Acc:102172109]
ENSCHIG00000009234	S100A11	3	S100 calcium binding protein A11 [Source:HGNC Symbol;Acc:HGNC:10488]
ENSCHIG00000009272	chi-mir-224	LWLT01000032.1	chi-mir-224 [Source:miRBase;Acc:MI0030699]
ENSCHIG00000009403	RTL5	LWLT01000021.1	retrotransposon Gag like 5 [Source:HGNC Symbol;Acc:HGNC:29430]
ENSCHIG00000009598		LWLT01000068.1
ENSCHIG00000010202	PRRX1	16	paired related homeobox 1 [Source:HGNC Symbol;Acc:HGNC:9142]
ENSCHIG00000010349	SLC6A20	22	solute carrier family 6 member 20 [Source:HGNC Symbol;Acc:HGNC:30927]
ENSCHIG00000010428	CMKLR1	17	chemerin chemokine-like receptor 1 [Source:HGNC Symbol;Acc:HGNC:2121]
ENSCHIG00000010445	ARHGAP36	LWLT01004092.1	Rho GTPase activating protein 36 [Source:NCBI gene;Acc:102187200]
ENSCHIG00000010463	NKX3-1	8	NK3 homeobox 1 [Source:HGNC Symbol;Acc:HGNC:7838]
ENSCHIG00000010476	MC1R	18	melanocortin 1 receptor [Source:HGNC Symbol;Acc:HGNC:6929]
ENSCHIG00000010566	APPL2	5	adaptor protein, phosphotyrosine interacting with PH domain and leucine zipper 2 [Source:HGNC Symbol;Acc:HGNC:18242]
ENSCHIG00000010603	MYH11	25	myosin heavy chain 11 [Source:HGNC Symbol;Acc:HGNC:7569]
ENSCHIG00000010630	ADAMTSL2	11	ADAMTS like 2 [Source:HGNC Symbol;Acc:HGNC:14631]
ENSCHIG00000010633	IGSF8	3	immunoglobulin superfamily member 8 [Source:HGNC Symbol;Acc:HGNC:17813]
ENSCHIG00000011125	NKX3-2	6	NK3 homeobox 2 [Source:HGNC Symbol;Acc:HGNC:951]
ENSCHIG00000011171	SPTB	10	spectrin beta, erythrocytic [Source:HGNC Symbol;Acc:HGNC:11274]
ENSCHIG00000011663	CDH3	18	cadherin 3 [Source:HGNC Symbol;Acc:HGNC:1762]
ENSCHIG00000011736	MYO18A	19	myosin XVIIIA [Source:HGNC Symbol;Acc:HGNC:31104]
ENSCHIG00000011786	CCDC106	18	coiled-coil domain containing 106 [Source:HGNC Symbol;Acc:HGNC:30181]
ENSCHIG00000011805		17
ENSCHIG00000011858		8	heterogeneous nuclear ribonucleoprotein A1-like [Source:NCBI gene;Acc:102189034]
ENSCHIG00000011883	EDN1	23	endothelin 1 [Source:HGNC Symbol;Acc:HGNC:3176]
ENSCHIG00000011916	TGFB1	18	transforming growth factor beta 1 [Source:NCBI gene;Acc:102191364]
ENSCHIG00000012025		21	AHNAK nucleoprotein 2 [Source:NCBI gene;Acc:102188806]
ENSCHIG00000012037	S100A1	3	S100 calcium binding protein A1 [Source:HGNC Symbol;Acc:HGNC:10486]
ENSCHIG00000012108	LRRC14	14	leucine rich repeat containing 14 [Source:HGNC Symbol;Acc:HGNC:20419]
ENSCHIG00000012128		21	interferon alpha-inducible protein 27, mitochondrial [Source:NCBI gene;Acc:106503930]
ENSCHIG00000012197	RUBCNL	12	rubicon like autophagy enhancer [Source:HGNC Symbol;Acc:HGNC:20420]
ENSCHIG00000012282	CLCN2	1	chloride voltage-gated channel 2 [Source:HGNC Symbol;Acc:HGNC:2020]
ENSCHIG00000012367	TSPO	5	translocator protein [Source:HGNC Symbol;Acc:HGNC:1158]
ENSCHIG00000012486	CACNB3	5	calcium voltage-gated channel auxiliary subunit beta 3 [Source:HGNC Symbol;Acc:HGNC:1403]
ENSCHIG00000012504	PLCD1	22	phospholipase C delta 1 [Source:HGNC Symbol;Acc:HGNC:9060]
ENSCHIG00000012617	RELB	18	RELB proto-oncogene, NF-kB subunit [Source:HGNC Symbol;Acc:HGNC:9956]
ENSCHIG00000012669	TAX1BP3	19	Tax1 binding protein 3 [Source:HGNC Symbol;Acc:HGNC:30684]
ENSCHIG00000012679	CILP	10	cartilage intermediate layer protein [Source:HGNC Symbol;Acc:HGNC:1980]
ENSCHIG00000012790	CMPK2	11	cytidine/uridine monophosphate kinase 2 [Source:HGNC Symbol;Acc:HGNC:27015]
ENSCHIG00000012793		22
ENSCHIG00000012818		26	family with sequence similarity 53 member B [Source:NCBI gene;Acc:102172235]
ENSCHIG00000012990	DIO1	3	iodothyronine deiodinase 1 [Source:HGNC Symbol;Acc:HGNC:2883]
ENSCHIG00000013035	SLC22A23	23	solute carrier family 22 member 23 [Source:HGNC Symbol;Acc:HGNC:21106]
ENSCHIG00000013175	YIPF1	3	Yip1 domain family member 1 [Source:HGNC Symbol;Acc:HGNC:25231]
ENSCHIG00000013180	SEMA5A	20	semaphorin 5A [Source:HGNC Symbol;Acc:HGNC:10736]
ENSCHIG00000013363	AGFG2	25	ArfGAP with FG repeats 2 [Source:HGNC Symbol;Acc:HGNC:5177]
ENSCHIG00000013536	RBM24	23	RNA binding motif protein 24 [Source:HGNC Symbol;Acc:HGNC:21539]
ENSCHIG00000013748	CCDC69	7	coiled-coil domain containing 69 [Source:HGNC Symbol;Acc:HGNC:24487]
ENSCHIG00000014128	ESRP1	14	epithelial splicing regulatory protein 1 [Source:HGNC Symbol;Acc:HGNC:25966]
ENSCHIG00000014222	CASTOR1	17	cytosolic arginine sensor for mTORC1 subunit 1 [Source:HGNC Symbol;Acc:HGNC:34423]
ENSCHIG00000014228	GLB1	22	galactosidase beta 1 [Source:HGNC Symbol;Acc:HGNC:4298]
ENSCHIG00000014284		6	major facilitator superfamily domain containing 10 [Source:NCBI gene;Acc:102184047]
ENSCHIG00000014288	FOXP3	LWLT01000119.1	forkhead box P3 [Source:HGNC Symbol;Acc:HGNC:6106]
ENSCHIG00000014636	IL17RA	5	interleukin 17 receptor A [Source:HGNC Symbol;Acc:HGNC:5985]
ENSCHIG00000014735	SLAIN1	12	SLAIN motif family member 1 [Source:HGNC Symbol;Acc:HGNC:26387]
ENSCHIG00000014769	TAGLN	15	transgelin [Source:HGNC Symbol;Acc:HGNC:11553]
ENSCHIG00000015344	CPT1A	29	carnitine palmitoyltransferase 1A [Source:HGNC Symbol;Acc:HGNC:2328]
ENSCHIG00000015436	KLC2	29	kinesin light chain 2 [Source:HGNC Symbol;Acc:HGNC:20716]
ENSCHIG00000015462		7	bone marrow stromal antigen 2-like [Source:NCBI gene;Acc:108636404]
ENSCHIG00000015508		LWLT01000021.1	ubiquitin specific peptidase 27 X-linked [Source:NCBI gene;Acc:102187661]
ENSCHIG00000015565		13	cytochrome c oxidase subunit 4 isoform 2, mitochondrial [Source:NCBI gene;Acc:102179296]
ENSCHIG00000015683	E2F1	13	E2F transcription factor 1 [Source:HGNC Symbol;Acc:HGNC:3113]
ENSCHIG00000015803		LWLT01000027.1
ENSCHIG00000015852	NDRG1	14	N-myc downstream regulated 1 [Source:HGNC Symbol;Acc:HGNC:7679]
ENSCHIG00000016307	GPR55	2	G protein-coupled receptor 55 [Source:HGNC Symbol;Acc:HGNC:4511]
ENSCHIG00000016355	SLC66A3	11	solute carrier family 66 member 3 [Source:HGNC Symbol;Acc:HGNC:28503]
ENSCHIG00000016378	METTL24	9	methyltransferase like 24 [Source:HGNC Symbol;Acc:HGNC:21566]
ENSCHIG00000016453	SYNE1	9	spectrin repeat containing nuclear envelope protein 1 [Source:HGNC Symbol;Acc:HGNC:17089]
ENSCHIG00000016473	MAP1A	21	microtubule associated protein 1A [Source:HGNC Symbol;Acc:HGNC:6835]
ENSCHIG00000016479	RPS6KA2	9	ribosomal protein S6 kinase A2 [Source:HGNC Symbol;Acc:HGNC:10431]
ENSCHIG00000016667	MASP1	1	mannan binding lectin serine peptidase 1 [Source:HGNC Symbol;Acc:HGNC:6901]
ENSCHIG00000016735	IL2RB	5	interleukin 2 receptor subunit beta [Source:HGNC Symbol;Acc:HGNC:6009]
ENSCHIG00000016866	EPAS1	11	endothelial PAS domain protein 1 [Source:HGNC Symbol;Acc:HGNC:3374]
ENSCHIG00000016957	CCDC88C	21	coiled-coil domain containing 88C [Source:HGNC Symbol;Acc:HGNC:19967]
ENSCHIG00000017120	RBM20	26	RNA binding motif protein 20 [Source:HGNC Symbol;Acc:HGNC:27424]
ENSCHIG00000017260	TRPM4	18	transient receptor potential cation channel subfamily M member 4 [Source:HGNC Symbol;Acc:HGNC:17993]
ENSCHIG00000017304	GATM	10	glycine amidinotransferase [Source:HGNC Symbol;Acc:HGNC:4175]
ENSCHIG00000017360		17	glutathione S-transferase theta-1 [Source:NCBI gene;Acc:108637838]
ENSCHIG00000017391	SERPINA5	21	serpin family A member 5 [Source:HGNC Symbol;Acc:HGNC:8723]
ENSCHIG00000017632		17
ENSCHIG00000017779	ACTA2	26	actin alpha 2, smooth muscle [Source:HGNC Symbol;Acc:HGNC:130]
ENSCHIG00000017921	ASB9	LWLT01000021.1	ankyrin repeat and SOCS box containing 9 [Source:HGNC Symbol;Acc:HGNC:17184]
ENSCHIG00000017977	FBLN1	5	fibulin 1 [Source:HGNC Symbol;Acc:HGNC:3600]
ENSCHIG00000018073		25
ENSCHIG00000018103	DHDH	18	dihydrodiol dehydrogenase [Source:HGNC Symbol;Acc:HGNC:17887]
ENSCHIG00000018373	MSRB1	25	methionine sulfoxide reductase B1 [Source:HGNC Symbol;Acc:HGNC:14133]
ENSCHIG00000018441	TRIM71	22	tripartite motif containing 71 [Source:HGNC Symbol;Acc:HGNC:32669]
ENSCHIG00000018568	FADS6	19	fatty acid desaturase 6 [Source:HGNC Symbol;Acc:HGNC:30459]
ENSCHIG00000018572		11	spermatogenesis and oogenesis specific basic helix-loop-helix 1 [Source:NCBI gene;Acc:102188229]
ENSCHIG00000018896	CFD	7	complement factor D [Source:HGNC Symbol;Acc:HGNC:2771]
ENSCHIG00000018906	ARF5	4	ADP ribosylation factor 5 [Source:HGNC Symbol;Acc:HGNC:658]
ENSCHIG00000019023	LRCH4	25	leucine rich repeats and calponin homology domain containing 4 [Source:HGNC Symbol;Acc:HGNC:6691]
ENSCHIG00000019028		LWLT01007707.1
ENSCHIG00000019311	PLAC1	LWLT01000027.1	placenta enriched 1 [Source:HGNC Symbol;Acc:HGNC:9044]
ENSCHIG00000019426	CAMKK1	19	calcium/calmodulin dependent protein kinase kinase 1 [Source:HGNC Symbol;Acc:HGNC:1469]
ENSCHIG00000019758	CNN1	7	calponin 1 [Source:HGNC Symbol;Acc:HGNC:2155]
ENSCHIG00000019901	SMTN	17	smoothelin [Source:HGNC Symbol;Acc:HGNC:11126]
ENSCHIG00000019969		LWLT01000092.1
ENSCHIG00000019980	BCAS4	13	breast carcinoma amplified sequence 4 [Source:HGNC Symbol;Acc:HGNC:14367]
ENSCHIG00000020116	TMEM132A	29	transmembrane protein 132A [Source:HGNC Symbol;Acc:HGNC:31092]
ENSCHIG00000020349	MARK4	18	microtubule affinity regulating kinase 4 [Source:HGNC Symbol;Acc:HGNC:13538]
ENSCHIG00000020470	KIAA0319L	3	KIAA0319 like [Source:HGNC Symbol;Acc:HGNC:30071]
ENSCHIG00000020559	PTGER3	3	prostaglandin E receptor 3 [Source:HGNC Symbol;Acc:HGNC:9595]
ENSCHIG00000020579	STRA6	21	stimulated by retinoic acid 6 [Source:HGNC Symbol;Acc:HGNC:30650]
ENSCHIG00000020629		17
ENSCHIG00000020630	WNK4	19	WNK lysine deficient protein kinase 4 [Source:HGNC Symbol;Acc:HGNC:14544]
ENSCHIG00000020736	LMO1	15	LIM domain only 1 [Source:HGNC Symbol;Acc:HGNC:6641]
ENSCHIG00000020771	TCF25	18	transcription factor 25 [Source:HGNC Symbol;Acc:HGNC:29181]
ENSCHIG00000021033	NOTCH1	11	notch receptor 1 [Source:HGNC Symbol;Acc:HGNC:7881]
ENSCHIG00000021164	PLTP	13	phospholipid transfer protein [Source:HGNC Symbol;Acc:HGNC:9093]
ENSCHIG00000021206	MYOCD	19	myocardin [Source:HGNC Symbol;Acc:HGNC:16067]
ENSCHIG00000021250	CLEC4F	11	C-type lectin domain family 4 member F [Source:HGNC Symbol;Acc:HGNC:25357]
ENSCHIG00000021397	MTHFD2	11	methylenetetrahydrofolate dehydrogenase (NADP+ dependent) 2, methenyltetrahydrofolate cyclohydrolase [Source:HGNC Symbol;Acc:HGNC:7434]
ENSCHIG00000021442		LWLT01000070.1	solute carrier family 6 member 8 [Source:NCBI gene;Acc:102182486]
ENSCHIG00000021520	CRTAC1	26	cartilage acidic protein 1 [Source:HGNC Symbol;Acc:HGNC:14882]
ENSCHIG00000021681	SPHK1	19	sphingosine kinase 1 [Source:HGNC Symbol;Acc:HGNC:11240]
ENSCHIG00000021716		1	receptor transporter protein 4 [Source:NCBI gene;Acc:102170912]
ENSCHIG00000021718	CNTNAP1	19	contactin associated protein 1 [Source:HGNC Symbol;Acc:HGNC:8011]
ENSCHIG00000021788	NDRG4	18	NDRG family member 4 [Source:HGNC Symbol;Acc:HGNC:14466]
ENSCHIG00000021800	CPNE7	18	copine 7 [Source:HGNC Symbol;Acc:HGNC:2320]
ENSCHIG00000022173		13	cystatin-9-like [Source:NCBI gene;Acc:102173758]
ENSCHIG00000022237	MFSD13A	26	major facilitator superfamily domain containing 13A [Source:HGNC Symbol;Acc:HGNC:26196]
ENSCHIG00000022275	STK10	20	serine/threonine kinase 10 [Source:HGNC Symbol;Acc:HGNC:11388]
ENSCHIG00000022293	SYTL1	2	synaptotagmin like 1 [Source:HGNC Symbol;Acc:HGNC:15584]
ENSCHIG00000022357	CEP170B	21	centrosomal protein 170B [Source:HGNC Symbol;Acc:HGNC:20362]
ENSCHIG00000022457	FRMPD3	LWLT01000155.1	FERM and PDZ domain containing 3 [Source:HGNC Symbol;Acc:HGNC:29382]
ENSCHIG00000022496	AGXT	3	alanine--glyoxylate and serine--pyruvate aminotransferase [Source:HGNC Symbol;Acc:HGNC:341]
ENSCHIG00000022637	PAK3	LWLT01000027.1	p21 (RAC1) activated kinase 3 [Source:HGNC Symbol;Acc:HGNC:8592]
ENSCHIG00000022650	ASB13	13	ankyrin repeat and SOCS box containing 13 [Source:HGNC Symbol;Acc:HGNC:19765]
ENSCHIG00000022684		18	NLR family pyrin domain containing 5 [Source:NCBI gene;Acc:102170173]
ENSCHIG00000022922	QSOX1	16	quiescin sulfhydryl oxidase 1 [Source:HGNC Symbol;Acc:HGNC:9756]
ENSCHIG00000023150	GGT7	13	gamma-glutamyltransferase 7 [Source:HGNC Symbol;Acc:HGNC:4259]
ENSCHIG00000023170	SLC22A17	10	solute carrier family 22 member 17 [Source:HGNC Symbol;Acc:HGNC:23095]
ENSCHIG00000023205	MTCL1	24	microtubule crosslinking factor 1 [Source:HGNC Symbol;Acc:HGNC:29121]
ENSCHIG00000023213	HEBP2	9	heme binding protein 2 [Source:HGNC Symbol;Acc:HGNC:15716]
ENSCHIG00000023253	CORO2B	10	coronin 2B [Source:HGNC Symbol;Acc:HGNC:2256]
ENSCHIG00000023563	MAPK13	23	mitogen-activated protein kinase 13 [Source:HGNC Symbol;Acc:HGNC:6875]
ENSCHIG00000023980	SLC25A53	LWLT01000027.1	solute carrier family 25 member 53 [Source:HGNC Symbol;Acc:HGNC:31894]
ENSCHIG00000024035	USP31	25	ubiquitin specific peptidase 31 [Source:HGNC Symbol;Acc:HGNC:20060]
ENSCHIG00000024066	MAP3K5	9	mitogen-activated protein kinase kinase kinase 5 [Source:HGNC Symbol;Acc:HGNC:6857]
ENSCHIG00000024136		3	proliferation and apoptosis adaptor protein 15 [Source:NCBI gene;Acc:102185324]
ENSCHIG00000024179		18
ENSCHIG00000024212	DMRT1	8	doublesex and mab-3 related transcription factor 1 [Source:HGNC Symbol;Acc:HGNC:2934]
ENSCHIG00000024379	RUNX3	2	RUNX family transcription factor 3 [Source:HGNC Symbol;Acc:HGNC:10473]
ENSCHIG00000024570		11	dynactin subunit 1 [Source:NCBI gene;Acc:102175305]
ENSCHIG00000024689	TNFRSF11B	14	TNF receptor superfamily member 11b [Source:HGNC Symbol;Acc:HGNC:11909]
ENSCHIG00000024867	CEACAM16	18	carcinoembryonic antigen related cell adhesion molecule 16 [Source:HGNC Symbol;Acc:HGNC:31948]
ENSCHIG00000024990	CCN2	9	cellular communication network factor 2 [Source:HGNC Symbol;Acc:HGNC:2500]
ENSCHIG00000025011	CYP27A1	2	cytochrome P450 family 27 subfamily A member 1 [Source:HGNC Symbol;Acc:HGNC:2605]
ENSCHIG00000025071	RRAS	18	RAS related [Source:HGNC Symbol;Acc:HGNC:10447]
ENSCHIG00000025127	KCNMA1	28	potassium calcium-activated channel subfamily M alpha 1 [Source:HGNC Symbol;Acc:HGNC:6284]
ENSCHIG00000025164	SCARA3	8	scavenger receptor class A member 3 [Source:HGNC Symbol;Acc:HGNC:19000]
ENSCHIG00000025442		15
ENSCHIG00000025642	ALOX15	19	arachidonate 15-lipoxygenase [Source:HGNC Symbol;Acc:HGNC:433]
ENSCHIG00000025656	VSTM5	29	V-set and transmembrane domain containing 5 [Source:HGNC Symbol;Acc:HGNC:34443]
ENSCHIG00000025731	WFS1	6	wolframin ER transmembrane glycoprotein [Source:HGNC Symbol;Acc:HGNC:12762]
ENSCHIG00000026252	GABRE	LWLT01000032.1	gamma-aminobutyric acid type A receptor epsilon subunit [Source:HGNC Symbol;Acc:HGNC:4085]
ENSCHIG00000026337	MTHFD1L	9	methylenetetrahydrofolate dehydrogenase (NADP+ dependent) 1 like [Source:HGNC Symbol;Acc:HGNC:21055]
ENSCHIG00000026397	CERK	LWLT01000167.1	ceramide kinase [Source:HGNC Symbol;Acc:HGNC:19256]
ENSCHIG00000026463	TRAF3	21	TNF receptor associated factor 3 [Source:HGNC Symbol;Acc:HGNC:12033]
ENSCHIG00000026534		2	proproteinase E [Source:NCBI gene;Acc:102188098]
ENSCHIG00000026709		18	sialic acid-binding Ig-like lectin 5 [Source:NCBI gene;Acc:102184990]
ENSCHIG00000026725		18	tubulin beta-3 chain [Source:NCBI gene;Acc:102181148]
ENSCHIG00000026763	C1QTNF1	19	C1q and TNF related 1 [Source:HGNC Symbol;Acc:HGNC:14324]
ENSCHIG00000026825	PYGL	10	glycogen phosphorylase L [Source:HGNC Symbol;Acc:HGNC:9725]
ENSCHIG00000026851	FBXO17	18	F-box protein 17 [Source:HGNC Symbol;Acc:HGNC:18754]
ENSCHIG00000026891	GRIN3B	7	glutamate ionotropic receptor NMDA type subunit 3B [Source:HGNC Symbol;Acc:HGNC:16768]
ENSCHIG00000026941	PLPP2	7	phospholipid phosphatase 2 [Source:HGNC Symbol;Acc:HGNC:9230]
ENSCHIG00000026975	DCXR	19	dicarbonyl and L-xylulose reductase [Source:HGNC Symbol;Acc:HGNC:18985]
ENSCHIG00000027093	NXNL1	7	nucleoredoxin like 1 [Source:HGNC Symbol;Acc:HGNC:25179]
ENSCHIG00000027127	NKIRAS2	19	NFKB inhibitor interacting Ras like 2 [Source:HGNC Symbol;Acc:HGNC:17898]

## Sheet: Table S3
Gene stable ID	Gene name	Chromosome/scaffold name	Gene description
ENSCHIG00000000061	RTL9	LWLT01000027.1	retrotransposon Gag like 9 [Source:HGNC Symbol;Acc:HGNC:29245]
ENSCHIG00000000173	TMEM26	28	transmembrane protein 26 [Source:HGNC Symbol;Acc:HGNC:28550]
ENSCHIG00000000233		LWLT01000182.1	mitogen-activated protein kinase kinase kinase 15-like [Source:NCBI gene;Acc:108634540]
ENSCHIG00000000419		LWLT01000027.1	KIAA1210 ortholog [Source:NCBI gene;Acc:102178251]
ENSCHIG00000000612		1	serpin family I member 1 [Source:NCBI gene;Acc:102185688]
ENSCHIG00000001574	NKX6-2	26	NK6 homeobox 2 [Source:HGNC Symbol;Acc:HGNC:19321]
ENSCHIG00000001648	KCNA4	15	potassium voltage-gated channel subfamily A member 4 [Source:HGNC Symbol;Acc:HGNC:6222]
ENSCHIG00000001753	CCDC85B	29	coiled-coil domain containing 85B [Source:HGNC Symbol;Acc:HGNC:24926]
ENSCHIG00000001873		13
ENSCHIG00000001931	U3	19	Small nucleolar RNA U3 [Source:RFAM;Acc:RF00012]
ENSCHIG00000001939	WNK3	LWLT01000021.1	WNK lysine deficient protein kinase 3 [Source:HGNC Symbol;Acc:HGNC:14543]
ENSCHIG00000002051		19	CDGSH iron sulfur domain 3 [Source:NCBI gene;Acc:102174334]
ENSCHIG00000002829	ARHGAP10	17	Rho GTPase activating protein 10 [Source:HGNC Symbol;Acc:HGNC:26099]
ENSCHIG00000003870		3
ENSCHIG00000003920		18	RAB4B, member RAS oncogene family [Source:NCBI gene;Acc:102190984]
ENSCHIG00000004002		LWLT01000027.1
ENSCHIG00000004041		LWLT01000027.1
ENSCHIG00000004062		LWLT01000027.1
ENSCHIG00000004092		LWLT01000055.1
ENSCHIG00000004199		LWLT01000021.1
ENSCHIG00000004635		17
ENSCHIG00000004644	KCNS2	14	potassium voltage-gated channel modifier subfamily S member 2 [Source:HGNC Symbol;Acc:HGNC:6301]
ENSCHIG00000004957	GALK1	19	galactokinase 1 [Source:HGNC Symbol;Acc:HGNC:4118]
ENSCHIG00000005588	GALNT9	17	polypeptide N-acetylgalactosaminyltransferase 9 [Source:HGNC Symbol;Acc:HGNC:4131]
ENSCHIG00000006118	TKTL1	LWLT01000113.1	transketolase like 1 [Source:HGNC Symbol;Acc:HGNC:11835]
ENSCHIG00000006175	MC2R	24	melanocortin 2 receptor [Source:HGNC Symbol;Acc:HGNC:6930]
ENSCHIG00000006455	RILPL2	17	Rab interacting lysosomal protein like 2 [Source:HGNC Symbol;Acc:HGNC:28787]
ENSCHIG00000006649	HIST3H2A	7	histone cluster 3 H2A [Source:HGNC Symbol;Acc:HGNC:20507]
ENSCHIG00000006813	PWWP3B	LWLT01000027.1	PWWP domain containing 3B [Source:HGNC Symbol;Acc:HGNC:26583]
ENSCHIG00000007462	TMEM205	7	transmembrane protein 205 [Source:HGNC Symbol;Acc:HGNC:29631]
ENSCHIG00000007542	EXO5	3	exonuclease 5 [Source:HGNC Symbol;Acc:HGNC:26115]
ENSCHIG00000007654	SH3BP5	1	SH3 domain binding protein 5 [Source:HGNC Symbol;Acc:HGNC:10827]
ENSCHIG00000007837	NANOS3	7	nanos C2HC-type zinc finger 3 [Source:HGNC Symbol;Acc:HGNC:22048]
ENSCHIG00000007898	LAP3	6	leucine aminopeptidase 3 [Source:HGNC Symbol;Acc:HGNC:18449]
ENSCHIG00000008265	ATP8A1	6	ATPase phospholipid transporting 8A1 [Source:HGNC Symbol;Acc:HGNC:13531]
ENSCHIG00000008538		26	FRAT regulator of WNT signaling pathway 1 [Source:NCBI gene;Acc:108634040]
ENSCHIG00000008561		LWLT01000027.1	protein BEX2 [Source:NCBI gene;Acc:102170123]
ENSCHIG00000008574	RIMS3	3	regulating synaptic membrane exocytosis 3 [Source:HGNC Symbol;Acc:HGNC:21292]
ENSCHIG00000008679	BLOC1S4	6	biogenesis of lysosomal organelles complex 1 subunit 4 [Source:HGNC Symbol;Acc:HGNC:24206]
ENSCHIG00000008705	ELL2	7	elongation factor for RNA polymerase II 2 [Source:HGNC Symbol;Acc:HGNC:17064]
ENSCHIG00000008801	SLC25A2	7	solute carrier family 25 member 2 [Source:HGNC Symbol;Acc:HGNC:22921]
ENSCHIG00000008821		LWLT01000027.1	nucleoporin 62 C-terminal like [Source:NCBI gene;Acc:102173643]
ENSCHIG00000008967	FLYWCH2	25	FLYWCH family member 2 [Source:HGNC Symbol;Acc:HGNC:25178]
ENSCHIG00000009198	KLHL26	7	kelch like family member 26 [Source:HGNC Symbol;Acc:HGNC:25623]
ENSCHIG00000009676		23	histone H3.1 [Source:NCBI gene;Acc:108633412]
ENSCHIG00000009798		11	bcl-2-like protein 1 [Source:NCBI gene;Acc:102183607]
ENSCHIG00000009809	TRIM46	3	tripartite motif containing 46 [Source:HGNC Symbol;Acc:HGNC:19019]
ENSCHIG00000009914	MYB	9	MYB proto-oncogene, transcription factor [Source:HGNC Symbol;Acc:HGNC:7545]
ENSCHIG00000010070	BEX4	LWLT01000027.1	brain expressed X-linked 4 [Source:HGNC Symbol;Acc:HGNC:25475]
ENSCHIG00000010139	MYBL2	13	MYB proto-oncogene like 2 [Source:HGNC Symbol;Acc:HGNC:7548]
ENSCHIG00000010294		15	olfactory receptor 51I2-like [Source:NCBI gene;Acc:102172282]
ENSCHIG00000010310	TNFRSF9	16	TNF receptor superfamily member 9 [Source:HGNC Symbol;Acc:HGNC:11924]
ENSCHIG00000010443	MAPKBP1	10	mitogen-activated protein kinase binding protein 1 [Source:HGNC Symbol;Acc:HGNC:29536]
ENSCHIG00000010552	RAB40B	19	RAB40B, member RAS oncogene family [Source:HGNC Symbol;Acc:HGNC:18284]
ENSCHIG00000010611		2	protein FAM98A [Source:NCBI gene;Acc:102188174]
ENSCHIG00000010622	NLRP14	15	NLR family pyrin domain containing 14 [Source:HGNC Symbol;Acc:HGNC:22939]
ENSCHIG00000010627	MFSD4A	16	major facilitator superfamily domain containing 4A [Source:HGNC Symbol;Acc:HGNC:25433]
ENSCHIG00000010744		LWLT01000027.1
ENSCHIG00000010780	EYA2	13	EYA transcriptional coactivator and phosphatase 2 [Source:HGNC Symbol;Acc:HGNC:3520]
ENSCHIG00000010784	RNASE12	10	ribonuclease A family member 12 (inactive) [Source:HGNC Symbol;Acc:HGNC:24211]
ENSCHIG00000011186	CNPPD1	2	cyclin Pas1/PHO80 domain containing 1 [Source:HGNC Symbol;Acc:HGNC:25220]
ENSCHIG00000011478		LWLT01000021.1	melanoma-associated antigen B2-like [Source:NCBI gene;Acc:102171782]
ENSCHIG00000011491	REPS2	LWLT01000021.1	RALBP1 associated Eps domain containing 2 [Source:HGNC Symbol;Acc:HGNC:9963]
ENSCHIG00000011562	OLR1	5	oxidized low density lipoprotein receptor 1 [Source:HGNC Symbol;Acc:HGNC:8133]
ENSCHIG00000011780	HSD17B11	6	hydroxysteroid 17-beta dehydrogenase 11 [Source:HGNC Symbol;Acc:HGNC:22960]
ENSCHIG00000011928	AQP8	25	aquaporin 8 [Source:HGNC Symbol;Acc:HGNC:642]
ENSCHIG00000011999		7	zinc finger protein 77 [Source:NCBI gene;Acc:102180305]
ENSCHIG00000012075	EPN1	18	epsin 1 [Source:HGNC Symbol;Acc:HGNC:21604]
ENSCHIG00000012262	SLC36A1	7	solute carrier family 36 member 1 [Source:HGNC Symbol;Acc:HGNC:18761]
ENSCHIG00000012299	BORCS6	19	BLOC-1 related complex subunit 6 [Source:HGNC Symbol;Acc:HGNC:25939]
ENSCHIG00000012393	HK2	11	hexokinase 2 [Source:HGNC Symbol;Acc:HGNC:4923]
ENSCHIG00000012516	PTGFR	3	prostaglandin F receptor [Source:HGNC Symbol;Acc:HGNC:9600]
ENSCHIG00000012653	ATP13A4	1	ATPase 13A4 [Source:HGNC Symbol;Acc:HGNC:25422]
ENSCHIG00000012720		25	Sin3A associated protein 25 [Source:NCBI gene;Acc:102173656]
ENSCHIG00000012749		10
ENSCHIG00000012760	DAO	17	D-amino acid oxidase [Source:HGNC Symbol;Acc:HGNC:2671]
ENSCHIG00000012761	FBXO31	18	F-box protein 31 [Source:HGNC Symbol;Acc:HGNC:16510]
ENSCHIG00000012965	RNF128	LWLT01000027.1	ring finger protein 128 [Source:HGNC Symbol;Acc:HGNC:21153]
ENSCHIG00000013041	DMRT3	8	doublesex and mab-3 related transcription factor 3 [Source:HGNC Symbol;Acc:HGNC:13909]
ENSCHIG00000013120	CGREF1	11	cell growth regulator with EF-hand domain 1 [Source:HGNC Symbol;Acc:HGNC:16962]
ENSCHIG00000013415	VSIG1	LWLT01000027.1	V-set and immunoglobulin domain containing 1 [Source:HGNC Symbol;Acc:HGNC:28675]
ENSCHIG00000013546	KDM7A	4	lysine demethylase 7A [Source:HGNC Symbol;Acc:HGNC:22224]
ENSCHIG00000013621	AQP11	29	aquaporin 11 [Source:HGNC Symbol;Acc:HGNC:19940]
ENSCHIG00000013633	LAMA3	24	laminin subunit alpha 3 [Source:HGNC Symbol;Acc:HGNC:6483]
ENSCHIG00000013679	ARSA	5	arylsulfatase A [Source:HGNC Symbol;Acc:HGNC:713]
ENSCHIG00000014080	CP	1	ceruloplasmin [Source:HGNC Symbol;Acc:HGNC:2295]
ENSCHIG00000014232	QSOX2	11	quiescin sulfhydryl oxidase 2 [Source:HGNC Symbol;Acc:HGNC:30249]
ENSCHIG00000014602	FRMPD2	28	FERM and PDZ domain containing 2 [Source:HGNC Symbol;Acc:HGNC:28572]
ENSCHIG00000014746	FKBP5	23	FKBP prolyl isomerase 5 [Source:HGNC Symbol;Acc:HGNC:3721]
ENSCHIG00000014789	MMD	19	monocyte to macrophage differentiation associated [Source:HGNC Symbol;Acc:HGNC:7153]
ENSCHIG00000014802	GPM6A	27	glycoprotein M6A [Source:HGNC Symbol;Acc:HGNC:4460]
ENSCHIG00000015020		LWLT01000068.1
ENSCHIG00000015092		LWLT01000021.1
ENSCHIG00000015269	DBH	11	dopamine beta-hydroxylase [Source:HGNC Symbol;Acc:HGNC:2689]
ENSCHIG00000015566	PTDSS1	14	phosphatidylserine synthase 1 [Source:HGNC Symbol;Acc:HGNC:9587]
ENSCHIG00000015708	BBOX1	15	gamma-butyrobetaine hydroxylase 1 [Source:HGNC Symbol;Acc:HGNC:964]
ENSCHIG00000015719	ZNF536	18	zinc finger protein 536 [Source:HGNC Symbol;Acc:HGNC:29025]
ENSCHIG00000015734	GNAZ	LWLT01000042.1	G protein subunit alpha z [Source:HGNC Symbol;Acc:HGNC:4395]
ENSCHIG00000015794	JAG2	21	jagged canonical Notch ligand 2 [Source:HGNC Symbol;Acc:HGNC:6189]
ENSCHIG00000015808	BTBD18	15	BTB domain containing 18 [Source:HGNC Symbol;Acc:HGNC:37214]
ENSCHIG00000015887	FICD	17	FIC domain containing [Source:HGNC Symbol;Acc:HGNC:18416]
ENSCHIG00000015956		LWLT01000034.1
ENSCHIG00000015970		LWLT01000037.1
ENSCHIG00000015994	LIPG	24	lipase G, endothelial type [Source:HGNC Symbol;Acc:HGNC:6623]
ENSCHIG00000016201	ECI2	23	enoyl-CoA delta isomerase 2 [Source:HGNC Symbol;Acc:HGNC:14601]
ENSCHIG00000016343		1	transmembrane 4 L six family member 19 [Source:NCBI gene;Acc:102173416]
ENSCHIG00000016439		5	ankyrin repeat domain 33 [Source:NCBI gene;Acc:102185983]
ENSCHIG00000016460		24	maestro [Source:NCBI gene;Acc:102172507]
ENSCHIG00000016519	BEND6	23	BEN domain containing 6 [Source:HGNC Symbol;Acc:HGNC:20871]
ENSCHIG00000016608		LWLT01000124.1	casein kinase I-like [Source:NCBI gene;Acc:102183940]
ENSCHIG00000016614		LWLT01000132.1
ENSCHIG00000016655	SV2C	10	synaptic vesicle glycoprotein 2C [Source:HGNC Symbol;Acc:HGNC:30670]
ENSCHIG00000016993	PRKCB	25	protein kinase C beta [Source:HGNC Symbol;Acc:HGNC:9395]
ENSCHIG00000017078	SEMA3C	4	semaphorin 3C [Source:HGNC Symbol;Acc:HGNC:10725]
ENSCHIG00000017182	TTYH1	18	tweety family member 1 [Source:HGNC Symbol;Acc:HGNC:13476]
ENSCHIG00000017193		3
ENSCHIG00000017316	LPAR3	3	lysophosphatidic acid receptor 3 [Source:HGNC Symbol;Acc:HGNC:14298]
ENSCHIG00000017332	ANO9	29	anoctamin 9 [Source:HGNC Symbol;Acc:HGNC:20679]
ENSCHIG00000017346	CNIH2	29	cornichon family AMPA receptor auxiliary protein 2 [Source:HGNC Symbol;Acc:HGNC:28744]
ENSCHIG00000017598	HPCAL4	3	hippocalcin like 4 [Source:HGNC Symbol;Acc:HGNC:18212]
ENSCHIG00000017748	CTNS	19	cystinosin, lysosomal cystine transporter [Source:HGNC Symbol;Acc:HGNC:2518]
ENSCHIG00000017809	FBXL15	26	F-box and leucine rich repeat protein 15 [Source:HGNC Symbol;Acc:HGNC:28155]
ENSCHIG00000017841	TJP3	7	tight junction protein 3 [Source:HGNC Symbol;Acc:HGNC:11829]
ENSCHIG00000017845	DOCK6	7	dedicator of cytokinesis 6 [Source:HGNC Symbol;Acc:HGNC:19189]
ENSCHIG00000017920	TIAM1	1	T cell lymphoma invasion and metastasis 1 [Source:HGNC Symbol;Acc:HGNC:11805]
ENSCHIG00000017979	TBC1D10A	17	TBC1 domain family member 10A [Source:HGNC Symbol;Acc:HGNC:23609]
ENSCHIG00000018048	SLCO1A2	5	solute carrier organic anion transporter family member 1A2 [Source:HGNC Symbol;Acc:HGNC:10956]
ENSCHIG00000018183	RASL10B	19	RAS like family 10 member B [Source:HGNC Symbol;Acc:HGNC:30295]
ENSCHIG00000018407		LWLT01000027.1	nuclear RNA export factor 3-like [Source:NCBI gene;Acc:102177698]
ENSCHIG00000018505		LWLT01000027.1
ENSCHIG00000018547	ANKRD35	3	ankyrin repeat domain 35 [Source:HGNC Symbol;Acc:HGNC:26323]
ENSCHIG00000018550	SERPINI2	1	serpin family I member 2 [Source:HGNC Symbol;Acc:HGNC:8945]
ENSCHIG00000018569		LWLT01000032.1	fetal and adult testis expressed 1 [Source:NCBI gene;Acc:102171313]
ENSCHIG00000018639	HECW1	4	HECT, C2 and WW domain containing E3 ubiquitin protein ligase 1 [Source:HGNC Symbol;Acc:HGNC:22195]
ENSCHIG00000018725		LWLT01000695.1	casein kinase I [Source:NCBI gene;Acc:108634926]
ENSCHIG00000018785		23
ENSCHIG00000018809		LWLT01015570.1
ENSCHIG00000019033	CA5B	LWLT01000021.1	carbonic anhydrase 5B [Source:HGNC Symbol;Acc:HGNC:1378]
ENSCHIG00000019166	CRABP1	21	cellular retinoic acid binding protein 1 [Source:HGNC Symbol;Acc:HGNC:2338]
ENSCHIG00000019258	CITED1	LWLT01000021.1	Cbp/p300 interacting transactivator with Glu/Asp rich carboxy-terminal domain 1 [Source:HGNC Symbol;Acc:HGNC:1986]
ENSCHIG00000019407	CA8	14	carbonic anhydrase 8 [Source:HGNC Symbol;Acc:HGNC:1382]
ENSCHIG00000019454	SULT4A1	5	sulfotransferase family 4A member 1 [Source:HGNC Symbol;Acc:HGNC:14903]
ENSCHIG00000019459		LWLT01000021.1	diphosphoinositol polyphosphate phosphohydrolase 3-beta [Source:NCBI gene;Acc:108634362]
ENSCHIG00000019598	ALDH1L2	5	aldehyde dehydrogenase 1 family member L2 [Source:HGNC Symbol;Acc:HGNC:26777]
ENSCHIG00000019826	CARMIL1	23	capping protein regulator and myosin 1 linker 1 [Source:HGNC Symbol;Acc:HGNC:21581]
ENSCHIG00000019887	SHBG	19	sex hormone binding globulin [Source:HGNC Symbol;Acc:HGNC:10839]
ENSCHIG00000020269	MBOAT7	18	membrane bound O-acyltransferase domain containing 7 [Source:HGNC Symbol;Acc:HGNC:15505]
ENSCHIG00000020403	CCN5	13	cellular communication network factor 5 [Source:HGNC Symbol;Acc:HGNC:12770]
ENSCHIG00000020521	CUX2	17	cut like homeobox 2 [Source:HGNC Symbol;Acc:HGNC:19347]
ENSCHIG00000020530	BAHD1	10	bromo adjacent homology domain containing 1 [Source:HGNC Symbol;Acc:HGNC:29153]
ENSCHIG00000020684	SEPTIN14	25	septin 14 [Source:HGNC Symbol;Acc:HGNC:33280]
ENSCHIG00000020714	PISD	17	phosphatidylserine decarboxylase [Source:HGNC Symbol;Acc:HGNC:8999]
ENSCHIG00000020719	SLC52A3	13	solute carrier family 52 member 3 [Source:HGNC Symbol;Acc:HGNC:16187]
ENSCHIG00000020737	TOX2	13	TOX high mobility group box family member 2 [Source:HGNC Symbol;Acc:HGNC:16095]
ENSCHIG00000020751		LWLT01000027.1	nuclear RNA export factor 3 [Source:NCBI gene;Acc:102182285]
ENSCHIG00000020875	CTSL	8	cathepsin L [Source:HGNC Symbol;Acc:HGNC:2537]
ENSCHIG00000021041	CDO1	10	cysteine dioxygenase type 1 [Source:HGNC Symbol;Acc:HGNC:1795]
ENSCHIG00000021066	EFEMP1	11	EGF containing fibulin extracellular matrix protein 1 [Source:HGNC Symbol;Acc:HGNC:3218]
ENSCHIG00000021210	C6	20	complement C6 [Source:HGNC Symbol;Acc:HGNC:1339]
ENSCHIG00000021226	TNNT1	18	troponin T1, slow skeletal type [Source:HGNC Symbol;Acc:HGNC:11948]
ENSCHIG00000021430	GPR156	1	G protein-coupled receptor 156 [Source:HGNC Symbol;Acc:HGNC:20844]
ENSCHIG00000021487	S100B	1	S100 calcium binding protein B [Source:HGNC Symbol;Acc:HGNC:10500]
ENSCHIG00000021594	GLIS1	3	GLIS family zinc finger 1 [Source:HGNC Symbol;Acc:HGNC:29525]
ENSCHIG00000021668	SPOCK1	7	SPARC (osteonectin), cwcv and kazal like domains proteoglycan 1 [Source:HGNC Symbol;Acc:HGNC:11251]
ENSCHIG00000021773	CEMIP	21	cell migration inducing hyaluronidase 1 [Source:HGNC Symbol;Acc:HGNC:29213]
ENSCHIG00000021818	DACT3	18	dishevelled binding antagonist of beta catenin 3 [Source:HGNC Symbol;Acc:HGNC:30745]
ENSCHIG00000021883	RADX	LWLT01000027.1	RPA1 related single stranded DNA binding protein, X-linked [Source:HGNC Symbol;Acc:HGNC:25486]
ENSCHIG00000021955	RIPOR3	13	RIPOR family member 3 [Source:HGNC Symbol;Acc:HGNC:16168]
ENSCHIG00000022058		14	fatty acid binding protein 5 [Source:NCBI gene;Acc:102180059]
ENSCHIG00000022188	ABAT	25	4-aminobutyrate aminotransferase [Source:HGNC Symbol;Acc:HGNC:23]
ENSCHIG00000022273	ATP1B2	19	ATPase Na+/K+ transporting subunit beta 2 [Source:HGNC Symbol;Acc:HGNC:805]
ENSCHIG00000022605	JAKMIP1	6	janus kinase and microtubule interacting protein 1 [Source:HGNC Symbol;Acc:HGNC:26460]
ENSCHIG00000022683	NIPAL1	6	NIPA like domain containing 1 [Source:HGNC Symbol;Acc:HGNC:27194]
ENSCHIG00000022723	MEAK7	18	MTOR associated protein, eak-7 homolog [Source:HGNC Symbol;Acc:HGNC:29325]
ENSCHIG00000022845	TAC1	4	tachykinin precursor 1 [Source:HGNC Symbol;Acc:HGNC:11517]
ENSCHIG00000022981		21	T cell leukemia/lymphoma 1B [Source:NCBI gene;Acc:102186807]
ENSCHIG00000023040	CACNA2D3	22	calcium voltage-gated channel auxiliary subunit alpha2delta 3 [Source:HGNC Symbol;Acc:HGNC:15460]
ENSCHIG00000023184	KCNJ6	1	potassium voltage-gated channel subfamily J member 6 [Source:HGNC Symbol;Acc:HGNC:6267]
ENSCHIG00000023193		13	nebulette [Source:NCBI gene;Acc:106501793]
ENSCHIG00000023429		LWLT01000021.1
ENSCHIG00000023451	FAM83D	13	family with sequence similarity 83 member D [Source:HGNC Symbol;Acc:HGNC:16122]
ENSCHIG00000023612	NOCT	17	nocturnin [Source:HGNC Symbol;Acc:HGNC:14254]
ENSCHIG00000023790	CYP4F8	7	cytochrome P450 family 4 subfamily F member 8 [Source:HGNC Symbol;Acc:HGNC:2648]
ENSCHIG00000023836	CIDEA	24	cell death inducing DFFA like effector a [Source:NCBI gene;Acc:102178127]
ENSCHIG00000024480	ABHD3	24	abhydrolase domain containing 3 [Source:HGNC Symbol;Acc:HGNC:18718]
ENSCHIG00000024501	MICAL2	15	microtubule associated monooxygenase, calponin and LIM domain containing 2 [Source:HGNC Symbol;Acc:HGNC:24693]
ENSCHIG00000024536	FAM131B	4	family with sequence similarity 131 member B [Source:HGNC Symbol;Acc:HGNC:22202]
ENSCHIG00000024596	DDAH1	3	dimethylarginine dimethylaminohydrolase 1 [Source:HGNC Symbol;Acc:HGNC:2715]
ENSCHIG00000024806		13	eppin [Source:NCBI gene;Acc:102189601]
ENSCHIG00000024838	HTATIP2	29	HIV-1 Tat interactive protein 2 [Source:HGNC Symbol;Acc:HGNC:16637]
ENSCHIG00000024862		3	ubiquitin conjugating enzyme E2 F (putative) [Source:NCBI gene;Acc:102173633]
ENSCHIG00000024998	MET	4	MET proto-oncogene, receptor tyrosine kinase [Source:HGNC Symbol;Acc:HGNC:7029]
ENSCHIG00000025018	SLC4A5	11	solute carrier family 4 member 5 [Source:HGNC Symbol;Acc:HGNC:18168]
ENSCHIG00000025022	PSD4	11	pleckstrin and Sec7 domain containing 4 [Source:HGNC Symbol;Acc:HGNC:19096]
ENSCHIG00000025163	GSE1	18	Gse1 coiled-coil protein [Source:HGNC Symbol;Acc:HGNC:28979]
ENSCHIG00000025196	TMEM130	25	transmembrane protein 130 [Source:HGNC Symbol;Acc:HGNC:25429]
ENSCHIG00000025373	SLC37A4	15	solute carrier family 37 member 4 [Source:HGNC Symbol;Acc:HGNC:4061]
ENSCHIG00000025496	MTTP	6	microsomal triglyceride transfer protein [Source:HGNC Symbol;Acc:HGNC:7467]
ENSCHIG00000025520	ALOX12	19	arachidonate 12-lipoxygenase, 12S type [Source:HGNC Symbol;Acc:HGNC:429]
ENSCHIG00000025958		16	acyl-CoA binding domain containing 6 [Source:NCBI gene;Acc:102189782]
ENSCHIG00000025964	ZC3H12D	9	zinc finger CCCH-type containing 12D [Source:HGNC Symbol;Acc:HGNC:21175]
ENSCHIG00000026101	NCKAP5	2	NCK associated protein 5 [Source:HGNC Symbol;Acc:HGNC:29847]
ENSCHIG00000026115		13
ENSCHIG00000026120		19
ENSCHIG00000026145	SLC25A35	19	solute carrier family 25 member 35 [Source:HGNC Symbol;Acc:HGNC:31921]
ENSCHIG00000026169	SYCN	18	syncollin [Source:HGNC Symbol;Acc:HGNC:18442]
ENSCHIG00000026542	GLP2R	19	glucagon like peptide 2 receptor [Source:HGNC Symbol;Acc:HGNC:4325]
ENSCHIG00000026729	SULF1	14	sulfatase 1 [Source:HGNC Symbol;Acc:HGNC:20391]
ENSCHIG00000026807	RGS9	19	regulator of G protein signaling 9 [Source:HGNC Symbol;Acc:HGNC:10004]
ENSCHIG00000026811	SLC30A3	11	solute carrier family 30 member 3 [Source:HGNC Symbol;Acc:HGNC:11014]
ENSCHIG00000026818		19	purinergic receptor P2X 5 [Source:NCBI gene;Acc:102179517]
ENSCHIG00000026843		4	actin related protein 3B [Source:NCBI gene;Acc:102182759]
ENSCHIG00000026874	SLFN14	19	schlafen family member 14 [Source:HGNC Symbol;Acc:HGNC:32689]
ENSCHIG00000027018		20

## Sheet: Table S4
Gene stable ID	Gene name	Chromosome/scaffold name	Gene description
ENSCHIG00000000089		LWLT01012926.1
ENSCHIG00000000147	PLAT	27	plasminogen activator, tissue type [Source:HGNC Symbol;Acc:HGNC:9051]
ENSCHIG00000000164	TNMD	LWLT01000027.1	tenomodulin [Source:HGNC Symbol;Acc:HGNC:17757]
ENSCHIG00000000187		LWLT01000259.1
ENSCHIG00000000206	ASXL3	24	ASXL transcriptional regulator 3 [Source:HGNC Symbol;Acc:HGNC:29357]
ENSCHIG00000000217		LWLT01000121.1
ENSCHIG00000000250	FUT11	28	fucosyltransferase 11 [Source:HGNC Symbol;Acc:HGNC:19233]
ENSCHIG00000000258		LWLT01000121.1
ENSCHIG00000000357		24	coiled-coil domain containing 102B [Source:NCBI gene;Acc:102168784]
ENSCHIG00000000377	SNCG	28	synuclein gamma [Source:HGNC Symbol;Acc:HGNC:11141]
ENSCHIG00000000464	DSEL	24	dermatan sulfate epimerase like [Source:HGNC Symbol;Acc:HGNC:18144]
ENSCHIG00000000467		16
ENSCHIG00000000511		LWLT01000052.1
ENSCHIG00000000515	PDGFRL	27	platelet derived growth factor receptor like [Source:HGNC Symbol;Acc:HGNC:8805]
ENSCHIG00000000519	RGS6	10	regulator of G protein signaling 6 [Source:HGNC Symbol;Acc:HGNC:10002]
ENSCHIG00000000694		3
ENSCHIG00000000703	SPSB1	16	splA/ryanodine receptor domain and SOCS box containing 1 [Source:HGNC Symbol;Acc:HGNC:30628]
ENSCHIG00000000989	P3H3	5	prolyl 3-hydroxylase 3 [Source:HGNC Symbol;Acc:HGNC:19318]
ENSCHIG00000001107		10
ENSCHIG00000001194		14
ENSCHIG00000001278		28
ENSCHIG00000001527		2
ENSCHIG00000001802	U2	19	U2 spliceosomal RNA [Source:RFAM;Acc:RF00004]
ENSCHIG00000001954		9
ENSCHIG00000002248		3	epithelial chloride channel protein-like [Source:NCBI gene;Acc:102185525]
ENSCHIG00000002290	NRG1	27	neuregulin 1 [Source:HGNC Symbol;Acc:HGNC:7997]
ENSCHIG00000002352	SCARNA7	1	small Cajal body-specific RNA 7 [Source:HGNC Symbol;Acc:HGNC:32563]
ENSCHIG00000002437		13
ENSCHIG00000002495	SNORD45C	3	small nucleolar RNA, C/D box 45C [Source:HGNC Symbol;Acc:HGNC:32720]
ENSCHIG00000002557	PTER	13	phosphotriesterase related [Source:HGNC Symbol;Acc:HGNC:9590]
ENSCHIG00000002592		29
ENSCHIG00000002743	SCARA5	8	scavenger receptor class A member 5 [Source:HGNC Symbol;Acc:HGNC:28701]
ENSCHIG00000002946		LWLT01000021.1
ENSCHIG00000003071	PAK1	29	p21 (RAC1) activated kinase 1 [Source:HGNC Symbol;Acc:HGNC:8590]
ENSCHIG00000003147		21
ENSCHIG00000003279	ESM1	20	endothelial cell specific molecule 1 [Source:HGNC Symbol;Acc:HGNC:3466]
ENSCHIG00000003376	TMEM145	18	transmembrane protein 145 [Source:HGNC Symbol;Acc:HGNC:26912]
ENSCHIG00000003572	SNORA36A	LWLT01000053.1	small nucleolar RNA, H/ACA box 36A [Source:HGNC Symbol;Acc:HGNC:32628]
ENSCHIG00000003603		20
ENSCHIG00000003728	KERA	5	keratocan [Source:HGNC Symbol;Acc:HGNC:6309]
ENSCHIG00000003824		LWLT01000121.1
ENSCHIG00000003956	PTH2R	2	parathyroid hormone 2 receptor [Source:HGNC Symbol;Acc:HGNC:9609]
ENSCHIG00000004100		LWLT01012926.1
ENSCHIG00000004276	FAP	2	fibroblast activation protein alpha [Source:HGNC Symbol;Acc:HGNC:3590]
ENSCHIG00000004317		LWLT01000021.1
ENSCHIG00000004358	HSD11B2	18	hydroxysteroid 11-beta dehydrogenase 2 [Source:HGNC Symbol;Acc:HGNC:5209]
ENSCHIG00000004375	U4	7	U4 spliceosomal RNA [Source:RFAM;Acc:RF00015]
ENSCHIG00000004413	7SK	3	7SK RNA [Source:RFAM;Acc:RF00100]
ENSCHIG00000004415		29
ENSCHIG00000004512		7
ENSCHIG00000004923		12	protocadherin 20 [Source:NCBI gene;Acc:102168250]
ENSCHIG00000005128	HS3ST2	25	heparan sulfate-glucosamine 3-sulfotransferase 2 [Source:HGNC Symbol;Acc:HGNC:5195]
ENSCHIG00000005168		11	zinc finger protein 2 [Source:NCBI gene;Acc:102173855]
ENSCHIG00000005308		26	steroid 17-alpha-hydroxylase/17,20 lyase-like [Source:NCBI gene;Acc:102182376]
ENSCHIG00000005311		25
ENSCHIG00000005334		9	NKG2D ligand 1-like [Source:NCBI gene;Acc:108636750]
ENSCHIG00000005404	U6	9	U6 spliceosomal RNA [Source:RFAM;Acc:RF00026]
ENSCHIG00000005420	FILIP1L	1	filamin A interacting protein 1 like [Source:HGNC Symbol;Acc:HGNC:24589]
ENSCHIG00000005480	7SK	2	7SK RNA [Source:RFAM;Acc:RF00100]
ENSCHIG00000005514	RAVER2	3	ribonucleoprotein, PTB binding 2 [Source:HGNC Symbol;Acc:HGNC:25577]
ENSCHIG00000005625	7SK	13	7SK RNA [Source:RFAM;Acc:RF00100]
ENSCHIG00000005667		1
ENSCHIG00000005674	SNORA53	5	small nucleolar RNA, H/ACA box 53 [Source:HGNC Symbol;Acc:HGNC:32646]
ENSCHIG00000005679	7SK	5	7SK RNA [Source:RFAM;Acc:RF00100]
ENSCHIG00000005720		23	histone H3.1 [Source:NCBI gene;Acc:108633408]
ENSCHIG00000005803		12
ENSCHIG00000005810	SCARNA12	5	small Cajal body-specific RNA 12 [Source:HGNC Symbol;Acc:HGNC:32569]
ENSCHIG00000005850	HHIPL1	21	HHIP like 1 [Source:HGNC Symbol;Acc:HGNC:19710]
ENSCHIG00000005935	LHCGR	11	luteinizing hormone/choriogonadotropin receptor [Source:NCBI gene;Acc:100860843]
ENSCHIG00000005941	SNORD22	29	Small nucleolar RNA SNORD22 [Source:RFAM;Acc:RF00099]
ENSCHIG00000006002		11	prostaglandin-H2 D-isomerase [Source:NCBI gene;Acc:106502686]
ENSCHIG00000006098	CERS4	7	ceramide synthase 4 [Source:HGNC Symbol;Acc:HGNC:23747]
ENSCHIG00000006201	LCN8	11	lipocalin 8 [Source:HGNC Symbol;Acc:HGNC:27038]
ENSCHIG00000006285	Metazoa_SRP	23	Metazoan signal recognition particle RNA [Source:RFAM;Acc:RF00017]
ENSCHIG00000006308		16	CD34 molecule [Source:NCBI gene;Acc:100861223]
ENSCHIG00000006314	N4BP2L1	12	NEDD4 binding protein 2 like 1 [Source:HGNC Symbol;Acc:HGNC:25037]
ENSCHIG00000006322		17
ENSCHIG00000006498	7SK	11	7SK RNA [Source:RFAM;Acc:RF00100]
ENSCHIG00000006698	TRPC4	12	transient receptor potential cation channel subfamily C member 4 [Source:HGNC Symbol;Acc:HGNC:12336]
ENSCHIG00000006699		LWLT01015557.1
ENSCHIG00000006854	CLEC3B	22	C-type lectin domain family 3 member B [Source:HGNC Symbol;Acc:HGNC:11891]
ENSCHIG00000006887		3	golgin subfamily A member 6-like protein 6 [Source:NCBI gene;Acc:106501943]
ENSCHIG00000006946	BAALC	14	BAALC binder of MAP3K1 and KLF4 [Source:HGNC Symbol;Acc:HGNC:14333]
ENSCHIG00000007006		17
ENSCHIG00000007274	TLL2	26	tolloid like 2 [Source:HGNC Symbol;Acc:HGNC:11844]
ENSCHIG00000007471		6
ENSCHIG00000007651		12
ENSCHIG00000007731	NGF	3	nerve growth factor [Source:NCBI gene;Acc:100862660]
ENSCHIG00000007777	PIWIL4	15	piwi like RNA-mediated gene silencing 4 [Source:HGNC Symbol;Acc:HGNC:18444]
ENSCHIG00000007802		23	60S ribosomal protein L6 pseudogene [Source:NCBI gene;Acc:102173699]
ENSCHIG00000007827	MAGEL2	21	MAGE family member L2 [Source:HGNC Symbol;Acc:HGNC:6814]
ENSCHIG00000007880		8
ENSCHIG00000007920	TWIST2	3	twist family bHLH transcription factor 2 [Source:HGNC Symbol;Acc:HGNC:20670]
ENSCHIG00000008004		8
ENSCHIG00000008024		8
ENSCHIG00000008090	GPRIN3	6	GPRIN family member 3 [Source:HGNC Symbol;Acc:HGNC:27733]
ENSCHIG00000008107	LRFN5	21	leucine rich repeat and fibronectin type III domain containing 5 [Source:HGNC Symbol;Acc:HGNC:20360]
ENSCHIG00000008109	LRRN2	16	leucine rich repeat neuronal 2 [Source:HGNC Symbol;Acc:HGNC:16914]
ENSCHIG00000008110	GPR182	5	G protein-coupled receptor 182 [Source:HGNC Symbol;Acc:HGNC:13708]
ENSCHIG00000008344	KCNA6	5	potassium voltage-gated channel subfamily A member 6 [Source:HGNC Symbol;Acc:HGNC:6225]
ENSCHIG00000008514	DUOX1	10	dual oxidase 1 [Source:HGNC Symbol;Acc:HGNC:3062]
ENSCHIG00000008602	GCNT4	10	glucosaminyl (N-acetyl) transferase 4 [Source:HGNC Symbol;Acc:HGNC:17973]
ENSCHIG00000008876	FAM171A1	13	family with sequence similarity 171 member A1 [Source:HGNC Symbol;Acc:HGNC:23522]
ENSCHIG00000008902	SNORD17	13	small nucleolar RNA, C/D box 17 [Source:HGNC Symbol;Acc:HGNC:32713]
ENSCHIG00000008922		LWLT01000027.1	heparan sulfate 6-O-sulfotransferase 2 [Source:NCBI gene;Acc:102180112]
ENSCHIG00000009025	KCNK12	11	potassium two pore domain channel subfamily K member 12 [Source:HGNC Symbol;Acc:HGNC:6274]
ENSCHIG00000009158	TMEM176A	4	transmembrane protein 176A [Source:HGNC Symbol;Acc:HGNC:24930]
ENSCHIG00000009297	PRDM14	14	PR/SET domain 14 [Source:HGNC Symbol;Acc:HGNC:14001]
ENSCHIG00000009451		3
ENSCHIG00000009459	chi-mir-186	3	chi-mir-186 [Source:miRBase;Acc:MI0030657]
ENSCHIG00000009529	DAB2	20	DAB adaptor protein 2 [Source:HGNC Symbol;Acc:HGNC:2662]
ENSCHIG00000009545	TOX3	18	TOX high mobility group box family member 3 [Source:HGNC Symbol;Acc:HGNC:11972]
ENSCHIG00000009777	NFE2L3	4	nuclear factor, erythroid 2 like 3 [Source:HGNC Symbol;Acc:HGNC:7783]
ENSCHIG00000009835		1	uncharacterized LOC102180430 [Source:NCBI gene;Acc:102180430]
ENSCHIG00000009887	C1QTNF2	7	C1q and TNF related 2 [Source:HGNC Symbol;Acc:HGNC:14325]
ENSCHIG00000009920	TET1	28	tet methylcytosine dioxygenase 1 [Source:HGNC Symbol;Acc:HGNC:29484]
ENSCHIG00000009965	LSAMP	1	limbic system associated membrane protein [Source:HGNC Symbol;Acc:HGNC:6705]
ENSCHIG00000009997	RIN2	13	Ras and Rab interactor 2 [Source:HGNC Symbol;Acc:HGNC:18750]
ENSCHIG00000010024	PLPPR4	3	phospholipid phosphatase related 4 [Source:HGNC Symbol;Acc:HGNC:23496]
ENSCHIG00000010045	CHDH	22	choline dehydrogenase [Source:HGNC Symbol;Acc:HGNC:24288]
ENSCHIG00000010101		10	myocardial zonula adherens protein [Source:NCBI gene;Acc:102182133]
ENSCHIG00000010159		17
ENSCHIG00000010196	NXPH1	4	neurexophilin 1 [Source:HGNC Symbol;Acc:HGNC:20693]
ENSCHIG00000010200	LRRC55	15	leucine rich repeat containing 55 [Source:HGNC Symbol;Acc:HGNC:32324]
ENSCHIG00000010210	CDH11	18	cadherin 11 [Source:HGNC Symbol;Acc:HGNC:1750]
ENSCHIG00000010314	ZFP2	7	ZFP2 zinc finger protein [Source:HGNC Symbol;Acc:HGNC:26138]
ENSCHIG00000010357	ZNF484	8	zinc finger protein 484 [Source:HGNC Symbol;Acc:HGNC:23385]
ENSCHIG00000010393	DCLK2	17	doublecortin like kinase 2 [Source:HGNC Symbol;Acc:HGNC:19002]
ENSCHIG00000010436	MAN1A1	9	mannosidase alpha class 1A member 1 [Source:HGNC Symbol;Acc:HGNC:6821]
ENSCHIG00000010446	CD4	5	CD4 molecule [Source:HGNC Symbol;Acc:HGNC:1678]
ENSCHIG00000010484	PITX2	6	paired like homeodomain 2 [Source:NCBI gene;Acc:102180740]
ENSCHIG00000010501	PLA2G1B	17	phospholipase A2 group IB [Source:HGNC Symbol;Acc:HGNC:9030]
ENSCHIG00000010528		8
ENSCHIG00000010548		LWLT01000032.1	high mobility group box 3 [Source:NCBI gene;Acc:102169745]
ENSCHIG00000010560	MAG	18	myelin associated glycoprotein [Source:HGNC Symbol;Acc:HGNC:6783]
ENSCHIG00000010690	SOWAHB	6	sosondowah ankyrin repeat domain family member B [Source:HGNC Symbol;Acc:HGNC:32958]
ENSCHIG00000010700	DCTD	27	dCMP deaminase [Source:HGNC Symbol;Acc:HGNC:2710]
ENSCHIG00000010708	STC1	8	stanniocalcin 1 [Source:HGNC Symbol;Acc:HGNC:11373]
ENSCHIG00000010713		29
ENSCHIG00000010752	PCDH18	17	protocadherin 18 [Source:HGNC Symbol;Acc:HGNC:14268]
ENSCHIG00000010754	OIT3	28	oncoprotein induced transcript 3 [Source:HGNC Symbol;Acc:HGNC:29953]
ENSCHIG00000010789	PTPRJ	15	protein tyrosine phosphatase receptor type J [Source:HGNC Symbol;Acc:HGNC:9673]
ENSCHIG00000010851	EDA	LWLT01000021.1	ectodysplasin A [Source:HGNC Symbol;Acc:HGNC:3157]
ENSCHIG00000010917	DSCAM	1	DS cell adhesion molecule [Source:HGNC Symbol;Acc:HGNC:3039]
ENSCHIG00000010953	KLKB1	27	kallikrein B1 [Source:HGNC Symbol;Acc:HGNC:6371]
ENSCHIG00000011006	FGFR1	27	fibroblast growth factor receptor 1 [Source:HGNC Symbol;Acc:HGNC:3688]
ENSCHIG00000011101	ID1	13	inhibitor of DNA binding 1, HLH protein [Source:HGNC Symbol;Acc:HGNC:5360]
ENSCHIG00000011102	ACTN4	18	actinin alpha 4 [Source:HGNC Symbol;Acc:HGNC:166]
ENSCHIG00000011120	TIFA	6	TRAF interacting protein with forkhead associated domain [Source:HGNC Symbol;Acc:HGNC:19075]
ENSCHIG00000011336	IMPDH2	22	inosine monophosphate dehydrogenase 2 [Source:HGNC Symbol;Acc:HGNC:6053]
ENSCHIG00000011355	PON3	4	paraoxonase 3 [Source:HGNC Symbol;Acc:HGNC:9206]
ENSCHIG00000011369	CDH9	20	cadherin 9 [Source:HGNC Symbol;Acc:HGNC:1768]
ENSCHIG00000011378	DKK3	15	dickkopf WNT signaling pathway inhibitor 3 [Source:HGNC Symbol;Acc:HGNC:2893]
ENSCHIG00000011415	PRSS35	9	serine protease 35 [Source:HGNC Symbol;Acc:HGNC:21387]
ENSCHIG00000011441	LRRC3B	27	leucine rich repeat containing 3B [Source:HGNC Symbol;Acc:HGNC:28105]
ENSCHIG00000011447	ABCB4	4	ATP binding cassette subfamily B member 4 [Source:HGNC Symbol;Acc:HGNC:45]
ENSCHIG00000011462	ADAM33	13	ADAM metallopeptidase domain 33 [Source:HGNC Symbol;Acc:HGNC:15478]
ENSCHIG00000011470	AGTR1	1	angiotensin II receptor type 1 [Source:HGNC Symbol;Acc:HGNC:336]
ENSCHIG00000011592	SMOC1	10	SPARC related modular calcium binding 1 [Source:HGNC Symbol;Acc:HGNC:20318]
ENSCHIG00000011624	HOXD3	2	homeobox D3 [Source:HGNC Symbol;Acc:HGNC:5137]
ENSCHIG00000011664	NFASC	16	neurofascin [Source:HGNC Symbol;Acc:HGNC:29866]
ENSCHIG00000011666	STON2	10	stonin 2 [Source:HGNC Symbol;Acc:HGNC:30652]
ENSCHIG00000011686	MCTP1	7	multiple C2 and transmembrane domain containing 1 [Source:HGNC Symbol;Acc:HGNC:26183]
ENSCHIG00000011698	ANKRD2	26	ankyrin repeat domain 2 [Source:HGNC Symbol;Acc:HGNC:495]
ENSCHIG00000011755	FSTL3	7	follistatin like 3 [Source:HGNC Symbol;Acc:HGNC:3973]
ENSCHIG00000011781	EMP2	25	epithelial membrane protein 2 [Source:HGNC Symbol;Acc:HGNC:3334]
ENSCHIG00000011842	CNMD	12	chondromodulin [Source:HGNC Symbol;Acc:HGNC:17005]
ENSCHIG00000011906	PCDH17	12	protocadherin 17 [Source:HGNC Symbol;Acc:HGNC:14267]
ENSCHIG00000011910	CHRNB4	21	cholinergic receptor nicotinic beta 4 subunit [Source:HGNC Symbol;Acc:HGNC:1964]
ENSCHIG00000011929	TNFSF18	16	TNF superfamily member 18 [Source:HGNC Symbol;Acc:HGNC:11932]
ENSCHIG00000011951	NEFL	8	neurofilament light [Source:HGNC Symbol;Acc:HGNC:7739]
ENSCHIG00000011952	ZNF546	18	zinc finger protein 546 [Source:HGNC Symbol;Acc:HGNC:28671]
ENSCHIG00000012067	LRRN3	4	leucine rich repeat neuronal 3 [Source:HGNC Symbol;Acc:HGNC:17200]
ENSCHIG00000012150	MTURN	4	maturin, neural progenitor differentiation regulator homolog [Source:HGNC Symbol;Acc:HGNC:25457]
ENSCHIG00000012156	SDSL	17	serine dehydratase like [Source:HGNC Symbol;Acc:HGNC:30404]
ENSCHIG00000012234	PLXNB3	LWLT01000070.1	plexin B3 [Source:HGNC Symbol;Acc:HGNC:9105]
ENSCHIG00000012256		18	nucleophosmin [Source:NCBI gene;Acc:102176453]
ENSCHIG00000012269	COL11A2	23	collagen type XI alpha 2 chain [Source:HGNC Symbol;Acc:HGNC:2187]
ENSCHIG00000012275		21
ENSCHIG00000012292	HID1	19	HID1 domain containing [Source:HGNC Symbol;Acc:HGNC:15736]
ENSCHIG00000012293	NPY1R	6	neuropeptide Y receptor Y1 [Source:HGNC Symbol;Acc:HGNC:7956]
ENSCHIG00000012303	LDHD	18	lactate dehydrogenase D [Source:HGNC Symbol;Acc:HGNC:19708]
ENSCHIG00000012378	SH2D1A	LWLT01000027.1	SH2 domain containing 1A [Source:HGNC Symbol;Acc:HGNC:10820]
ENSCHIG00000012395	CGNL1	10	cingulin like 1 [Source:HGNC Symbol;Acc:HGNC:25931]
ENSCHIG00000012424	COL11A1	3	collagen type XI alpha 1 chain [Source:HGNC Symbol;Acc:HGNC:2186]
ENSCHIG00000012437	SLC6A1	22	solute carrier family 6 member 1 [Source:HGNC Symbol;Acc:HGNC:11042]
ENSCHIG00000012460	ZKSCAN4	23	zinc finger with KRAB and SCAN domains 4 [Source:HGNC Symbol;Acc:HGNC:13854]
ENSCHIG00000012481	LRP3	18	LDL receptor related protein 3 [Source:HGNC Symbol;Acc:HGNC:6695]
ENSCHIG00000012520	SYTL5	LWLT01000021.1	synaptotagmin like 5 [Source:HGNC Symbol;Acc:HGNC:15589]
ENSCHIG00000012528	CDKN1C	29	cyclin dependent kinase inhibitor 1C [Source:HGNC Symbol;Acc:HGNC:1786]
ENSCHIG00000012567		26
ENSCHIG00000012568	SEMA6D	10	semaphorin 6D [Source:HGNC Symbol;Acc:HGNC:16770]
ENSCHIG00000012637	NANOS2	18	nanos C2HC-type zinc finger 2 [Source:HGNC Symbol;Acc:HGNC:23292]
ENSCHIG00000012657		23	BOLA class I histocompatibility antigen, alpha chain BL3-7-like [Source:NCBI gene;Acc:102169753]
ENSCHIG00000012725	GSAP	4	gamma-secretase activating protein [Source:HGNC Symbol;Acc:HGNC:28042]
ENSCHIG00000012731		4
ENSCHIG00000012788	LRP1B	2	LDL receptor related protein 1B [Source:HGNC Symbol;Acc:HGNC:6693]
ENSCHIG00000012862	SLC7A3	LWLT01000021.1	solute carrier family 7 member 3 [Source:HGNC Symbol;Acc:HGNC:11061]
ENSCHIG00000012922	DUSP5	26	dual specificity phosphatase 5 [Source:HGNC Symbol;Acc:HGNC:3071]
ENSCHIG00000012962	SLC5A8	5	solute carrier family 5 member 8 [Source:HGNC Symbol;Acc:HGNC:19119]
ENSCHIG00000013031	ITGA6	2	integrin subunit alpha 6 [Source:HGNC Symbol;Acc:HGNC:6142]
ENSCHIG00000013037	OXGR1	12	oxoglutarate receptor 1 [Source:HGNC Symbol;Acc:HGNC:4531]
ENSCHIG00000013044		1	salt inducible kinase 1 [Source:NCBI gene;Acc:102191654]
ENSCHIG00000013103		24	potassium channel tetramerization domain containing 1 [Source:NCBI gene;Acc:100861009]
ENSCHIG00000013164		20	granzyme A [Source:NCBI gene;Acc:102184761]
ENSCHIG00000013168	SLC9A9	1	solute carrier family 9 member A9 [Source:HGNC Symbol;Acc:HGNC:20653]
ENSCHIG00000013179	FOXO4	LWLT01000021.1	forkhead box O4 [Source:HGNC Symbol;Acc:HGNC:7139]
ENSCHIG00000013181		10	unc-13 homolog C [Source:NCBI gene;Acc:102189961]
ENSCHIG00000013189	CAMK2N1	2	calcium/calmodulin dependent protein kinase II inhibitor 1 [Source:HGNC Symbol;Acc:HGNC:24190]
ENSCHIG00000013214	IL7	14	interleukin 7 [Source:HGNC Symbol;Acc:HGNC:6023]
ENSCHIG00000013269	SBK2	18	SH3 domain binding kinase family member 2 [Source:HGNC Symbol;Acc:HGNC:34416]
ENSCHIG00000013290	MMP16	14	matrix metallopeptidase 16 [Source:HGNC Symbol;Acc:HGNC:7162]
ENSCHIG00000013320		6
ENSCHIG00000013327	MVB12B	11	multivesicular body subunit 12B [Source:HGNC Symbol;Acc:HGNC:23368]
ENSCHIG00000013396	MAPK4	24	mitogen-activated protein kinase 4 [Source:HGNC Symbol;Acc:HGNC:6878]
ENSCHIG00000013438	SHMT1	19	serine hydroxymethyltransferase 1 [Source:HGNC Symbol;Acc:HGNC:10850]
ENSCHIG00000013513	STK32A	7	serine/threonine kinase 32A [Source:HGNC Symbol;Acc:HGNC:28317]
ENSCHIG00000013558		4	GTPase IMAP family member 4 [Source:NCBI gene;Acc:102170866]
ENSCHIG00000013596	SLC6A12	5	solute carrier family 6 member 12 [Source:HGNC Symbol;Acc:HGNC:11045]
ENSCHIG00000013618	TRIP6	25	thyroid hormone receptor interactor 6 [Source:HGNC Symbol;Acc:HGNC:12311]
ENSCHIG00000013628	CASP3	27	caspase 3 [Source:NCBI gene;Acc:102177031]
ENSCHIG00000013656	CLEC9A	5	C-type lectin domain containing 9A [Source:HGNC Symbol;Acc:HGNC:26705]
ENSCHIG00000013673	PPP1R1A	5	protein phosphatase 1 regulatory inhibitor subunit 1A [Source:HGNC Symbol;Acc:HGNC:9286]
ENSCHIG00000013844	PTPN14	16	protein tyrosine phosphatase non-receptor type 14 [Source:HGNC Symbol;Acc:HGNC:9647]
ENSCHIG00000013879	FOXA2	13	forkhead box A2 [Source:HGNC Symbol;Acc:HGNC:5022]
ENSCHIG00000013931	LURAP1	3	leucine rich adaptor protein 1 [Source:HGNC Symbol;Acc:HGNC:32327]
ENSCHIG00000014013	GRIA1	7	glutamate ionotropic receptor AMPA type subunit 1 [Source:HGNC Symbol;Acc:HGNC:4571]
ENSCHIG00000014030	PLA2G7	23	phospholipase A2 group VII [Source:HGNC Symbol;Acc:HGNC:9040]
ENSCHIG00000014035	INKA1	22	inka box actin regulator 1 [Source:HGNC Symbol;Acc:HGNC:32480]
ENSCHIG00000014059	NXPH2	2	neurexophilin 2 [Source:HGNC Symbol;Acc:HGNC:8076]
ENSCHIG00000014072	MYOC	16	myocilin [Source:HGNC Symbol;Acc:HGNC:7610]
ENSCHIG00000014094	MSX1	6	msh homeobox 1 [Source:HGNC Symbol;Acc:HGNC:7391]
ENSCHIG00000014117	ABCC8	15	ATP binding cassette subfamily C member 8 [Source:HGNC Symbol;Acc:HGNC:59]
ENSCHIG00000014129	MSH6	11	mutS homolog 6 [Source:HGNC Symbol;Acc:HGNC:7329]
ENSCHIG00000014210		17	zinc finger protein 10 [Source:NCBI gene;Acc:102170900]
ENSCHIG00000014257	STMN2	14	stathmin 2 [Source:HGNC Symbol;Acc:HGNC:10577]
ENSCHIG00000014322	ACP5	7	acid phosphatase 5, tartrate resistant [Source:HGNC Symbol;Acc:HGNC:124]
ENSCHIG00000014407	TFAP4	25	transcription factor AP-4 [Source:HGNC Symbol;Acc:HGNC:11745]
ENSCHIG00000014418	TBX2	19	T-box transcription factor 2 [Source:HGNC Symbol;Acc:HGNC:11597]
ENSCHIG00000014447	CHRNA3	21	cholinergic receptor nicotinic alpha 3 subunit [Source:HGNC Symbol;Acc:HGNC:1957]
ENSCHIG00000014466	KDELR3	5	KDEL endoplasmic reticulum protein retention receptor 3 [Source:HGNC Symbol;Acc:HGNC:6306]
ENSCHIG00000014543	EVC2	6	EvC ciliary complex subunit 2 [Source:HGNC Symbol;Acc:HGNC:19747]
ENSCHIG00000014615		19	solute carrier family 25 member 10 [Source:NCBI gene;Acc:102181072]
ENSCHIG00000014618	PCDH10	17	protocadherin 10 [Source:HGNC Symbol;Acc:HGNC:13404]
ENSCHIG00000014652		5	natural killer cells antigen CD94 [Source:NCBI gene;Acc:102172697]
ENSCHIG00000014835		23	butyrophilin subfamily 1 member A1 [Source:NCBI gene;Acc:102173052]
ENSCHIG00000014863	GUCY1A1	17	guanylate cyclase 1 soluble subunit alpha 1 [Source:HGNC Symbol;Acc:HGNC:4685]
ENSCHIG00000014938	NPC1L1	4	NPC1 like intracellular cholesterol transporter 1 [Source:HGNC Symbol;Acc:HGNC:7898]
ENSCHIG00000014947	BTD	1	biotinidase [Source:HGNC Symbol;Acc:HGNC:1122]
ENSCHIG00000014972	CTTNBP2	4	cortactin binding protein 2 [Source:HGNC Symbol;Acc:HGNC:15679]
ENSCHIG00000015025	CLDN10	12	claudin 10 [Source:HGNC Symbol;Acc:HGNC:2033]
ENSCHIG00000015105	B3GALT1	2	beta-1,3-galactosyltransferase 1 [Source:HGNC Symbol;Acc:HGNC:916]
ENSCHIG00000015117	STK38L	5	serine/threonine kinase 38 like [Source:HGNC Symbol;Acc:HGNC:17848]
ENSCHIG00000015130		LWLT01000021.1
ENSCHIG00000015158	CYP17	26	steroid 17-alpha-hydroxylase/17,20 lyase [Source:NCBI gene;Acc:102182663]
ENSCHIG00000015213	KCNT2	16	potassium sodium-activated channel subfamily T member 2 [Source:HGNC Symbol;Acc:HGNC:18866]
ENSCHIG00000015349		2
ENSCHIG00000015401	FGF12	1	fibroblast growth factor 12 [Source:HGNC Symbol;Acc:HGNC:3668]
ENSCHIG00000015422		13	cell division cycle 25B [Source:NCBI gene;Acc:102179213]
ENSCHIG00000015490	TRPS1	14	transcriptional repressor GATA binding 1 [Source:HGNC Symbol;Acc:HGNC:12340]
ENSCHIG00000015502	SYT17	25	synaptotagmin 17 [Source:HGNC Symbol;Acc:HGNC:24119]
ENSCHIG00000015544	EPHA3	1	EPH receptor A3 [Source:HGNC Symbol;Acc:HGNC:3387]
ENSCHIG00000015653	FAM78B	3	family with sequence similarity 78 member B [Source:HGNC Symbol;Acc:HGNC:13495]
ENSCHIG00000015686	PPM1K	6	protein phosphatase, Mg2+/Mn2+ dependent 1K [Source:HGNC Symbol;Acc:HGNC:25415]
ENSCHIG00000015739	SLC34A2	6	solute carrier family 34 member 2 [Source:HGNC Symbol;Acc:HGNC:11020]
ENSCHIG00000015740	TRIB2	11	tribbles pseudokinase 2 [Source:HGNC Symbol;Acc:HGNC:30809]
ENSCHIG00000015764	ZFPM2	14	zinc finger protein, FOG family member 2 [Source:HGNC Symbol;Acc:HGNC:16700]
ENSCHIG00000015898	ALPK3	21	alpha kinase 3 [Source:HGNC Symbol;Acc:HGNC:17574]
ENSCHIG00000015950	RAPSN	15	receptor associated protein of the synapse [Source:HGNC Symbol;Acc:HGNC:9863]
ENSCHIG00000016029	CREB3L2	4	cAMP responsive element binding protein 3 like 2 [Source:HGNC Symbol;Acc:HGNC:23720]
ENSCHIG00000016092	NRP2	2	neuropilin 2 [Source:HGNC Symbol;Acc:HGNC:8005]
ENSCHIG00000016100	PXDN	8	peroxidasin [Source:HGNC Symbol;Acc:HGNC:14966]
ENSCHIG00000016128	SHOX2	1	short stature homeobox 2 [Source:HGNC Symbol;Acc:HGNC:10854]
ENSCHIG00000016248	B3GLCT	12	beta 3-glucosyltransferase [Source:HGNC Symbol;Acc:HGNC:20207]
ENSCHIG00000016278	PLEKHH2	11	pleckstrin homology, MyTH4 and FERM domain containing H2 [Source:HGNC Symbol;Acc:HGNC:30506]
ENSCHIG00000016312		14
ENSCHIG00000016502		23
ENSCHIG00000016511	AVPR1A	5	arginine vasopressin receptor 1A [Source:HGNC Symbol;Acc:HGNC:895]
ENSCHIG00000016623		21	family with sequence similarity 169 member B [Source:NCBI gene;Acc:102182346]
ENSCHIG00000016652	CRISPLD1	14	cysteine rich secretory protein LCCL domain containing 1 [Source:HGNC Symbol;Acc:HGNC:18206]
ENSCHIG00000016696	TRAM1L1	6	translocation associated membrane protein 1 like 1 [Source:HGNC Symbol;Acc:HGNC:28371]
ENSCHIG00000016720	ARHGAP22	28	Rho GTPase activating protein 22 [Source:HGNC Symbol;Acc:HGNC:30320]
ENSCHIG00000016738		10	ribosomal protein S29 [Source:NCBI gene;Acc:102181870]
ENSCHIG00000016752	ALS2CL	22	ALS2 C-terminal like [Source:HGNC Symbol;Acc:HGNC:20605]
ENSCHIG00000016798	PCDH9	12	protocadherin 9 [Source:HGNC Symbol;Acc:HGNC:8661]
ENSCHIG00000016808	DDIT4L	6	DNA damage inducible transcript 4 like [Source:HGNC Symbol;Acc:HGNC:30555]
ENSCHIG00000016815	PLCXD3	20	phosphatidylinositol specific phospholipase C X domain containing 3 [Source:HGNC Symbol;Acc:HGNC:31822]
ENSCHIG00000016855	FST	20	follistatin [Source:NCBI gene;Acc:100860914]
ENSCHIG00000016863	ADAMTS17	21	ADAM metallopeptidase with thrombospondin type 1 motif 17 [Source:HGNC Symbol;Acc:HGNC:17109]
ENSCHIG00000016874	NUGGC	8	nuclear GTPase, germinal center associated [Source:HGNC Symbol;Acc:HGNC:33550]
ENSCHIG00000016901	SOX8	25	SRY-box transcription factor 8 [Source:HGNC Symbol;Acc:HGNC:11203]
ENSCHIG00000016911	TCEA3	2	transcription elongation factor A3 [Source:HGNC Symbol;Acc:HGNC:11615]
ENSCHIG00000016988	MYOF	26	myoferlin [Source:HGNC Symbol;Acc:HGNC:3656]
ENSCHIG00000017004	MAN1C1	2	mannosidase alpha class 1C member 1 [Source:HGNC Symbol;Acc:HGNC:19080]
ENSCHIG00000017113	LIMCH1	6	LIM and calponin homology domains 1 [Source:HGNC Symbol;Acc:HGNC:29191]
ENSCHIG00000017116	CNRIP1	11	cannabinoid receptor interacting protein 1 [Source:HGNC Symbol;Acc:HGNC:24546]
ENSCHIG00000017272	ATP6V1C2	11	ATPase H+ transporting V1 subunit C2 [Source:HGNC Symbol;Acc:HGNC:18264]
ENSCHIG00000017355	EN1	2	engrailed homeobox 1 [Source:HGNC Symbol;Acc:HGNC:3342]
ENSCHIG00000017362	STAR	27	steroidogenic acute regulatory protein [Source:HGNC Symbol;Acc:HGNC:11359]
ENSCHIG00000017384		2	olfactory receptor 11H7-like [Source:NCBI gene;Acc:108633292]
ENSCHIG00000017388	SLC4A3	2	solute carrier family 4 member 3 [Source:HGNC Symbol;Acc:HGNC:11029]
ENSCHIG00000017455		12
ENSCHIG00000017480	FKBP7	2	FKBP prolyl isomerase 7 [Source:HGNC Symbol;Acc:HGNC:3723]
ENSCHIG00000017516	LIMD1	22	LIM domains containing 1 [Source:HGNC Symbol;Acc:HGNC:6612]
ENSCHIG00000017573	HMCN2	11	hemicentin 2 [Source:HGNC Symbol;Acc:HGNC:21293]
ENSCHIG00000017643	CCDC125	20	coiled-coil domain containing 125 [Source:HGNC Symbol;Acc:HGNC:28924]
ENSCHIG00000017667		11	growth regulating estrogen receptor binding 1 [Source:NCBI gene;Acc:102187236]
ENSCHIG00000017696	CREB5	4	cAMP responsive element binding protein 5 [Source:HGNC Symbol;Acc:HGNC:16844]
ENSCHIG00000017811	PLPP7	11	phospholipid phosphatase 7 (inactive) [Source:HGNC Symbol;Acc:HGNC:28174]
ENSCHIG00000017851	IRX1	20	iroquois homeobox 1 [Source:HGNC Symbol;Acc:HGNC:14358]
ENSCHIG00000017882	MYCN	11	MYCN proto-oncogene, bHLH transcription factor [Source:HGNC Symbol;Acc:HGNC:7559]
ENSCHIG00000017899	SOD3	6	superoxide dismutase 3 [Source:HGNC Symbol;Acc:HGNC:11181]
ENSCHIG00000017919	EPHX1	16	epoxide hydrolase 1 [Source:NCBI gene;Acc:100860945]
ENSCHIG00000017995	TIMP4	22	TIMP metallopeptidase inhibitor 4 [Source:HGNC Symbol;Acc:HGNC:11823]
ENSCHIG00000018075		19	primary amine oxidase, liver isozyme [Source:NCBI gene;Acc:102169793]
ENSCHIG00000018089	SEMA6A	7	semaphorin 6A [Source:HGNC Symbol;Acc:HGNC:10738]
ENSCHIG00000018116	DLK1	21	delta like non-canonical Notch ligand 1 [Source:NCBI gene;Acc:102180161]
ENSCHIG00000018266	PLOD2	1	procollagen-lysine,2-oxoglutarate 5-dioxygenase 2 [Source:HGNC Symbol;Acc:HGNC:9082]
ENSCHIG00000018294	UNC45B	19	unc-45 myosin chaperone B [Source:HGNC Symbol;Acc:HGNC:14304]
ENSCHIG00000018300	TRIM50	25	tripartite motif containing 50 [Source:HGNC Symbol;Acc:HGNC:19017]
ENSCHIG00000018361		11	inhibitor of DNA binding 2 [Source:NCBI gene;Acc:102189873]
ENSCHIG00000018424	TSHR	10	thyroid stimulating hormone receptor [Source:HGNC Symbol;Acc:HGNC:12373]
ENSCHIG00000018427	RGS17	9	regulator of G protein signaling 17 [Source:HGNC Symbol;Acc:HGNC:14088]
ENSCHIG00000018527		16	podoplanin [Source:NCBI gene;Acc:102176715]
ENSCHIG00000018535	RHBG	3	Rh family B glycoprotein (gene/pseudogene) [Source:HGNC Symbol;Acc:HGNC:14572]
ENSCHIG00000018607	PADI1	2	peptidyl arginine deiminase 1 [Source:HGNC Symbol;Acc:HGNC:18367]
ENSCHIG00000018630	COL6A6	1	collagen type VI alpha 6 chain [Source:HGNC Symbol;Acc:HGNC:27023]
ENSCHIG00000018655	FAM13C	28	family with sequence similarity 13 member C [Source:HGNC Symbol;Acc:HGNC:19371]
ENSCHIG00000018729		21	mast cell protease 2 [Source:NCBI gene;Acc:102174387]
ENSCHIG00000018744	NAALADL2	1	N-acetylated alpha-linked acidic dipeptidase like 2 [Source:HGNC Symbol;Acc:HGNC:23219]
ENSCHIG00000018750	ADGRL2	3	adhesion G protein-coupled receptor L2 [Source:HGNC Symbol;Acc:HGNC:18582]
ENSCHIG00000018811	KRT15	19	keratin 15 [Source:HGNC Symbol;Acc:HGNC:6421]
ENSCHIG00000018848	ADGRB1	14	adhesion G protein-coupled receptor B1 [Source:HGNC Symbol;Acc:HGNC:943]
ENSCHIG00000018900	SHISA3	6	shisa family member 3 [Source:HGNC Symbol;Acc:HGNC:25159]
ENSCHIG00000018928	GHR	20	growth hormone receptor [Source:NCBI gene;Acc:100860790]
ENSCHIG00000018936	FAM171A2	19	family with sequence similarity 171 member A2 [Source:HGNC Symbol;Acc:HGNC:30480]
ENSCHIG00000018985	RAB3B	3	RAB3B, member RAS oncogene family [Source:HGNC Symbol;Acc:HGNC:9778]
ENSCHIG00000019004	PABPC5	LWLT01000027.1	poly(A) binding protein cytoplasmic 5 [Source:HGNC Symbol;Acc:HGNC:13629]
ENSCHIG00000019030	SLC15A1	12	solute carrier family 15 member 1 [Source:HGNC Symbol;Acc:HGNC:10920]
ENSCHIG00000019044	NPNT	6	nephronectin [Source:HGNC Symbol;Acc:HGNC:27405]
ENSCHIG00000019049	SLC16A13	19	solute carrier family 16 member 13 [Source:HGNC Symbol;Acc:HGNC:31037]
ENSCHIG00000019066		19
ENSCHIG00000019083	FNDC5	2	fibronectin type III domain containing 5 [Source:HGNC Symbol;Acc:HGNC:20240]
ENSCHIG00000019098	MEGF6	16	multiple EGF like domains 6 [Source:HGNC Symbol;Acc:HGNC:3232]
ENSCHIG00000019158	PIK3C2G	5	phosphatidylinositol-4-phosphate 3-kinase catalytic subunit type 2 gamma [Source:HGNC Symbol;Acc:HGNC:8973]
ENSCHIG00000019161	ANGPT2	27	angiopoietin 2 [Source:HGNC Symbol;Acc:HGNC:485]
ENSCHIG00000019164	LMX1B	11	LIM homeobox transcription factor 1 beta [Source:HGNC Symbol;Acc:HGNC:6654]
ENSCHIG00000019203	PARD3	13	par-3 family cell polarity regulator [Source:HGNC Symbol;Acc:HGNC:16051]
ENSCHIG00000019228	SLITRK4	LWLT01000027.1	SLIT and NTRK like family member 4 [Source:HGNC Symbol;Acc:HGNC:23502]
ENSCHIG00000019263	EMID1	17	EMI domain containing 1 [Source:HGNC Symbol;Acc:HGNC:18036]
ENSCHIG00000019320	KIAA1211L	11	KIAA1211 like [Source:HGNC Symbol;Acc:HGNC:33454]
ENSCHIG00000019326	PRTFDC1	13	phosphoribosyl transferase domain containing 1 [Source:HGNC Symbol;Acc:HGNC:23333]
ENSCHIG00000019338	ITGA4	2	integrin subunit alpha 4 [Source:HGNC Symbol;Acc:HGNC:6140]
ENSCHIG00000019344	HEPHL1	29	hephaestin like 1 [Source:HGNC Symbol;Acc:HGNC:30477]
ENSCHIG00000019421	COLEC12	24	collectin subfamily member 12 [Source:HGNC Symbol;Acc:HGNC:16016]
ENSCHIG00000019422	ABHD14A	22	abhydrolase domain containing 14A [Source:HGNC Symbol;Acc:HGNC:24538]
ENSCHIG00000019458	OSR2	14	odd-skipped related transciption factor 2 [Source:HGNC Symbol;Acc:HGNC:15830]
ENSCHIG00000019667	CKAP4	5	cytoskeleton associated protein 4 [Source:HGNC Symbol;Acc:HGNC:16991]
ENSCHIG00000019718	IL18RAP	11	interleukin 18 receptor accessory protein [Source:HGNC Symbol;Acc:HGNC:5989]
ENSCHIG00000019752	PIMREG	19	PICALM interacting mitotic regulator [Source:HGNC Symbol;Acc:HGNC:25483]
ENSCHIG00000019774	CAVIN2	2	caveolae associated protein 2 [Source:HGNC Symbol;Acc:HGNC:10690]
ENSCHIG00000019787		10
ENSCHIG00000019880	ADGRA3	6	adhesion G protein-coupled receptor A3 [Source:HGNC Symbol;Acc:HGNC:13839]
ENSCHIG00000019903	SOST	19	sclerostin [Source:HGNC Symbol;Acc:HGNC:13771]
ENSCHIG00000019936	SEMA3E	4	semaphorin 3E [Source:HGNC Symbol;Acc:HGNC:10727]
ENSCHIG00000019945	NEFM	8	neurofilament medium [Source:HGNC Symbol;Acc:HGNC:7734]
ENSCHIG00000020062	ADGRG1	18	adhesion G protein-coupled receptor G1 [Source:HGNC Symbol;Acc:HGNC:4512]
ENSCHIG00000020067		17
ENSCHIG00000020069	SCEL	12	sciellin [Source:HGNC Symbol;Acc:HGNC:10573]
ENSCHIG00000020091	ANKRD65	16	ankyrin repeat domain 65 [Source:HGNC Symbol;Acc:HGNC:42950]
ENSCHIG00000020140	SOX10	5	SRY-box transcription factor 10 [Source:HGNC Symbol;Acc:HGNC:11190]
ENSCHIG00000020146		4	GTPase IMAP family member 4-like [Source:NCBI gene;Acc:108635821]
ENSCHIG00000020210	TRIM2	17	tripartite motif containing 2 [Source:HGNC Symbol;Acc:HGNC:15974]
ENSCHIG00000020224		LWLT01000027.1
ENSCHIG00000020304	IL33	8	interleukin 33 [Source:HGNC Symbol;Acc:HGNC:16028]
ENSCHIG00000020323	ALPK1	6	alpha kinase 1 [Source:HGNC Symbol;Acc:HGNC:20917]
ENSCHIG00000020390	CHP2	25	calcineurin like EF-hand protein 2 [Source:HGNC Symbol;Acc:HGNC:24927]
ENSCHIG00000020461	LRRC17	4	leucine rich repeat containing 17 [Source:HGNC Symbol;Acc:HGNC:16895]
ENSCHIG00000020501		23	serpin B6 [Source:NCBI gene;Acc:102174613]
ENSCHIG00000020595	SKIDA1	13	SKI/DACH domain containing 1 [Source:HGNC Symbol;Acc:HGNC:32697]
ENSCHIG00000020640	COL24A1	3	collagen type XXIV alpha 1 chain [Source:HGNC Symbol;Acc:HGNC:20821]
ENSCHIG00000020702	RNF24	13	ring finger protein 24 [Source:HGNC Symbol;Acc:HGNC:13779]
ENSCHIG00000020704	TNNT2	16	troponin T2, cardiac type [Source:HGNC Symbol;Acc:HGNC:11949]
ENSCHIG00000020738	FGF9	12	fibroblast growth factor 9 [Source:HGNC Symbol;Acc:HGNC:3687]
ENSCHIG00000020774		16	complement factor H [Source:NCBI gene;Acc:102188881]
ENSCHIG00000020790	WFIKKN2	19	WAP, follistatin/kazal, immunoglobulin, kunitz and netrin domain containing 2 [Source:HGNC Symbol;Acc:HGNC:30916]
ENSCHIG00000020848	SLC46A1	19	solute carrier family 46 member 1 [Source:HGNC Symbol;Acc:HGNC:30521]
ENSCHIG00000020981	NR1H4	5	nuclear receptor subfamily 1 group H member 4 [Source:HGNC Symbol;Acc:HGNC:7967]
ENSCHIG00000020984		2
ENSCHIG00000020993	PLCE1	26	phospholipase C epsilon 1 [Source:HGNC Symbol;Acc:HGNC:17175]
ENSCHIG00000021001	ADRA1A	8	adrenoceptor alpha 1A [Source:HGNC Symbol;Acc:HGNC:277]
ENSCHIG00000021015	TINAGL1	2	tubulointerstitial nephritis antigen like 1 [Source:HGNC Symbol;Acc:HGNC:19168]
ENSCHIG00000021018	ZNF84	17	zinc finger protein 84 [Source:HGNC Symbol;Acc:HGNC:13159]
ENSCHIG00000021030	ABCB11	2	ATP binding cassette subfamily B member 11 [Source:HGNC Symbol;Acc:HGNC:42]
ENSCHIG00000021075	SEPTIN11	6	septin 11 [Source:HGNC Symbol;Acc:HGNC:25589]
ENSCHIG00000021081	KLHL29	11	kelch like family member 29 [Source:HGNC Symbol;Acc:HGNC:29404]
ENSCHIG00000021149	BMP4	10	bone morphogenetic protein 4 [Source:NCBI gene;Acc:100860789]
ENSCHIG00000021199	CACNA1E	16	calcium voltage-gated channel subunit alpha1 E [Source:HGNC Symbol;Acc:HGNC:1392]
ENSCHIG00000021302	IGDCC4	10	immunoglobulin superfamily DCC subclass member 4 [Source:HGNC Symbol;Acc:HGNC:13770]
ENSCHIG00000021345	SNED1	3	sushi, nidogen and EGF like domains 1 [Source:HGNC Symbol;Acc:HGNC:24696]
ENSCHIG00000021348		15	apolipoprotein A1 [Source:NCBI gene;Acc:102180141]
ENSCHIG00000021405	KIRREL1	3	kirre like nephrin family adhesion molecule 1 [Source:HGNC Symbol;Acc:HGNC:15734]
ENSCHIG00000021410	SLC6A3	20	solute carrier family 6 member 3 [Source:HGNC Symbol;Acc:HGNC:11049]
ENSCHIG00000021436	KCNK2	16	potassium two pore domain channel subfamily K member 2 [Source:HGNC Symbol;Acc:HGNC:6277]
ENSCHIG00000021459	NALCN	12	sodium leak channel, non-selective [Source:HGNC Symbol;Acc:HGNC:19082]
ENSCHIG00000021485	MALRD1	13	MAM and LDL receptor class A domain containing 1 [Source:HGNC Symbol;Acc:HGNC:24331]
ENSCHIG00000021518	SCN4A	19	sodium voltage-gated channel alpha subunit 4 [Source:HGNC Symbol;Acc:HGNC:10591]
ENSCHIG00000021611	NOX4	29	NADPH oxidase 4 [Source:HGNC Symbol;Acc:HGNC:7891]
ENSCHIG00000021642	SELENON	2	selenoprotein N [Source:HGNC Symbol;Acc:HGNC:15999]
ENSCHIG00000021652	ATRNL1	26	attractin like 1 [Source:HGNC Symbol;Acc:HGNC:29063]
ENSCHIG00000021725	SELL	16	selectin L [Source:HGNC Symbol;Acc:HGNC:10720]
ENSCHIG00000021733		4	GTPase IMAP family member 8 [Source:NCBI gene;Acc:102187124]
ENSCHIG00000021754	PROCR	13	protein C receptor [Source:HGNC Symbol;Acc:HGNC:9452]
ENSCHIG00000021765	PGR	15	progesterone receptor [Source:HGNC Symbol;Acc:HGNC:8910]
ENSCHIG00000021843	FKBP10	19	FKBP prolyl isomerase 10 [Source:HGNC Symbol;Acc:HGNC:18169]
ENSCHIG00000021886		3	vascular cell adhesion protein 1 [Source:NCBI gene;Acc:102174895]
ENSCHIG00000021893	HCN2	7	hyperpolarization activated cyclic nucleotide gated potassium and sodium channel 2 [Source:HGNC Symbol;Acc:HGNC:4846]
ENSCHIG00000021900		12
ENSCHIG00000021976	MYBPC3	15	myosin binding protein C, cardiac [Source:HGNC Symbol;Acc:HGNC:7551]
ENSCHIG00000022036	THRB	27	thyroid hormone receptor beta [Source:HGNC Symbol;Acc:HGNC:11799]
ENSCHIG00000022064	GLDC	8	glycine decarboxylase [Source:HGNC Symbol;Acc:HGNC:4313]
ENSCHIG00000022125	COL4A1	12	collagen type IV alpha 1 chain [Source:HGNC Symbol;Acc:HGNC:2202]
ENSCHIG00000022151	CYP11A1	21	cytochrome P450 family 11 subfamily A member 1 [Source:HGNC Symbol;Acc:HGNC:2590]
ENSCHIG00000022213	CNN3	3	calponin 3 [Source:HGNC Symbol;Acc:HGNC:2157]
ENSCHIG00000022338	MATN2	14	matrilin 2 [Source:HGNC Symbol;Acc:HGNC:6908]
ENSCHIG00000022366	KLHDC8B	22	kelch domain containing 8B [Source:HGNC Symbol;Acc:HGNC:28557]
ENSCHIG00000022370	BACH2	9	BTB domain and CNC homolog 2 [Source:HGNC Symbol;Acc:HGNC:14078]
ENSCHIG00000022382	MORC1	1	MORC family CW-type zinc finger 1 [Source:HGNC Symbol;Acc:HGNC:7198]
ENSCHIG00000022410	SLC29A1	23	solute carrier family 29 member 1 (Augustine blood group) [Source:HGNC Symbol;Acc:HGNC:11003]
ENSCHIG00000022466	GALNT13	2	polypeptide N-acetylgalactosaminyltransferase 13 [Source:HGNC Symbol;Acc:HGNC:23242]
ENSCHIG00000022481	TMTC1	5	transmembrane O-mannosyltransferase targeting cadherins 1 [Source:HGNC Symbol;Acc:HGNC:24099]
ENSCHIG00000022490	RASGEF1B	6	RasGEF domain family member 1B [Source:HGNC Symbol;Acc:HGNC:24881]
ENSCHIG00000022531	SLC2A13	5	solute carrier family 2 member 13 [Source:HGNC Symbol;Acc:HGNC:15956]
ENSCHIG00000022557		1	CXADR Ig-like cell adhesion molecule [Source:NCBI gene;Acc:102180699]
ENSCHIG00000022648		1	transmembrane protein 45A [Source:NCBI gene;Acc:102180889]
ENSCHIG00000022689	HBEGF	7	heparin binding EGF like growth factor [Source:HGNC Symbol;Acc:HGNC:3059]
ENSCHIG00000022728	ESRRB	10	estrogen related receptor beta [Source:HGNC Symbol;Acc:HGNC:3473]
ENSCHIG00000022755	GPX8	20	glutathione peroxidase 8 (putative) [Source:HGNC Symbol;Acc:HGNC:33100]
ENSCHIG00000022769	NOS2	19	nitric oxide synthase 2 [Source:HGNC Symbol;Acc:HGNC:7873]
ENSCHIG00000022772	ANOS1	LWLT01000021.1	anosmin 1 [Source:HGNC Symbol;Acc:HGNC:6211]
ENSCHIG00000022795	EPHB2	2	EPH receptor B2 [Source:HGNC Symbol;Acc:HGNC:3393]
ENSCHIG00000022804		2
ENSCHIG00000022830	SHANK1	18	SH3 and multiple ankyrin repeat domains 1 [Source:HGNC Symbol;Acc:HGNC:15474]
ENSCHIG00000022847	C11orf95	29	chromosome 11 open reading frame 95 [Source:HGNC Symbol;Acc:HGNC:28449]
ENSCHIG00000022910	PLEKHB1	15	pleckstrin homology domain containing B1 [Source:HGNC Symbol;Acc:HGNC:19079]
ENSCHIG00000022966	SLC47A1	19	solute carrier family 47 member 1 [Source:HGNC Symbol;Acc:HGNC:25588]
ENSCHIG00000022973	IGFBP7	6	insulin like growth factor binding protein 7 [Source:HGNC Symbol;Acc:HGNC:5476]
ENSCHIG00000023067	SLC5A7	11	solute carrier family 5 member 7 [Source:HGNC Symbol;Acc:HGNC:14025]
ENSCHIG00000023073		LWLT01001501.1	kelch-like protein 13 [Source:NCBI gene;Acc:102169462]
ENSCHIG00000023089	SLC38A3	22	solute carrier family 38 member 3 [Source:HGNC Symbol;Acc:HGNC:18044]
ENSCHIG00000023134	DMRTA1	8	DMRT like family A1 [Source:HGNC Symbol;Acc:HGNC:13826]
ENSCHIG00000023162	ANGPTL2	11	angiopoietin like 2 [Source:HGNC Symbol;Acc:HGNC:490]
ENSCHIG00000023182	TTC9	10	tetratricopeptide repeat domain 9 [Source:HGNC Symbol;Acc:HGNC:20267]
ENSCHIG00000023187	GDNF	20	glial cell derived neurotrophic factor [Source:HGNC Symbol;Acc:HGNC:4232]
ENSCHIG00000023192	MXRA8	16	matrix remodeling associated 8 [Source:HGNC Symbol;Acc:HGNC:7542]
ENSCHIG00000023218	ATP12A	12	ATPase H+/K+ transporting non-gastric alpha2 subunit [Source:HGNC Symbol;Acc:HGNC:13816]
ENSCHIG00000023220	LOXL4	26	lysyl oxidase like 4 [Source:HGNC Symbol;Acc:HGNC:17171]
ENSCHIG00000023266	NTRK1	3	neurotrophic receptor tyrosine kinase 1 [Source:HGNC Symbol;Acc:HGNC:8031]
ENSCHIG00000023277	PTGS2	16	prostaglandin-endoperoxide synthase 2 [Source:HGNC Symbol;Acc:HGNC:9605]
ENSCHIG00000023281	ACSS3	5	acyl-CoA synthetase short chain family member 3 [Source:HGNC Symbol;Acc:HGNC:24723]
ENSCHIG00000023410	WNT6	2	Wnt family member 6 [Source:HGNC Symbol;Acc:HGNC:12785]
ENSCHIG00000023428	ANTXR1	11	ANTXR cell adhesion molecule 1 [Source:HGNC Symbol;Acc:HGNC:21014]
ENSCHIG00000023506	CMBL	20	carboxymethylenebutenolidase homolog [Source:HGNC Symbol;Acc:HGNC:25090]
ENSCHIG00000023526	GAL3ST3	29	galactose-3-O-sulfotransferase 3 [Source:HGNC Symbol;Acc:HGNC:24144]
ENSCHIG00000023571	LTBP3	29	latent transforming growth factor beta binding protein 3 [Source:HGNC Symbol;Acc:HGNC:6716]
ENSCHIG00000023586	VDR	5	vitamin D receptor [Source:HGNC Symbol;Acc:HGNC:12679]
ENSCHIG00000023693	UCK2	3	uridine-cytidine kinase 2 [Source:HGNC Symbol;Acc:HGNC:12562]
ENSCHIG00000023721	FOXP2	4	forkhead box P2 [Source:NCBI gene;Acc:100860795]
ENSCHIG00000023727		LWLT01000051.1	mastermind like domain containing 1 [Source:NCBI gene;Acc:102191503]
ENSCHIG00000023736	FGL2	4	fibrinogen like 2 [Source:HGNC Symbol;Acc:HGNC:3696]
ENSCHIG00000023746	GABRA5	21	gamma-aminobutyric acid type A receptor alpha5 subunit [Source:HGNC Symbol;Acc:HGNC:4079]
ENSCHIG00000023776	VEGFD	LWLT01000021.1	vascular endothelial growth factor D [Source:HGNC Symbol;Acc:HGNC:3708]
ENSCHIG00000023804	ABR	19	ABR activator of RhoGEF and GTPase [Source:HGNC Symbol;Acc:HGNC:81]
ENSCHIG00000023806	NRK	LWLT01000027.1	Nik related kinase [Source:HGNC Symbol;Acc:HGNC:25391]
ENSCHIG00000023964	KY	1	kyphoscoliosis peptidase [Source:HGNC Symbol;Acc:HGNC:26576]
ENSCHIG00000024199	PCOLCE2	1	procollagen C-endopeptidase enhancer 2 [Source:HGNC Symbol;Acc:HGNC:8739]
ENSCHIG00000024227	AMH	7	anti-Mullerian hormone [Source:HGNC Symbol;Acc:HGNC:464]
ENSCHIG00000024289	ZNF365	28	zinc finger protein 365 [Source:HGNC Symbol;Acc:HGNC:18194]
ENSCHIG00000024310	IGFBP3	4	insulin like growth factor binding protein 3 [Source:NCBI gene;Acc:102174541]
ENSCHIG00000024337		23	ATPase H+ transporting V1 subunit G2 [Source:NCBI gene;Acc:102187358]
ENSCHIG00000024360	ID3	2	inhibitor of DNA binding 3, HLH protein [Source:HGNC Symbol;Acc:HGNC:5362]
ENSCHIG00000024391	PRKACB	3	protein kinase cAMP-activated catalytic subunit beta [Source:HGNC Symbol;Acc:HGNC:9381]
ENSCHIG00000024410	SNAI2	14	snail family transcriptional repressor 2 [Source:HGNC Symbol;Acc:HGNC:11094]
ENSCHIG00000024511	WFDC1	18	WAP four-disulfide core domain 1 [Source:HGNC Symbol;Acc:HGNC:15466]
ENSCHIG00000024574		1
ENSCHIG00000024587		23	serine protease 16 [Source:NCBI gene;Acc:102177765]
ENSCHIG00000024701	CKM	18	creatine kinase, M-type [Source:HGNC Symbol;Acc:HGNC:1994]
ENSCHIG00000024746	NOD2	18	nucleotide binding oligomerization domain containing 2 [Source:NCBI gene;Acc:102186424]
ENSCHIG00000024750		19	primary amine oxidase, lung isozyme-like [Source:NCBI gene;Acc:102170459]
ENSCHIG00000024892	GRM6	7	glutamate metabotropic receptor 6 [Source:HGNC Symbol;Acc:HGNC:4598]
ENSCHIG00000024907		3	glutathione peroxidase 7 [Source:NCBI gene;Acc:102184023]
ENSCHIG00000024943	ICOS	2	inducible T cell costimulator [Source:HGNC Symbol;Acc:HGNC:5351]
ENSCHIG00000024955	NDST4	6	N-deacetylase and N-sulfotransferase 4 [Source:HGNC Symbol;Acc:HGNC:20779]
ENSCHIG00000024967	GABBR2	8	gamma-aminobutyric acid type B receptor subunit 2 [Source:HGNC Symbol;Acc:HGNC:4507]
ENSCHIG00000025029	CPS1	2	carbamoyl-phosphate synthase 1 [Source:HGNC Symbol;Acc:HGNC:2323]
ENSCHIG00000025161	SEMA6B	7	semaphorin 6B [Source:HGNC Symbol;Acc:HGNC:10739]
ENSCHIG00000025191	CD96	1	CD96 molecule [Source:HGNC Symbol;Acc:HGNC:16892]
ENSCHIG00000025207	LRFN1	18	leucine rich repeat and fibronectin type III domain containing 1 [Source:HGNC Symbol;Acc:HGNC:29290]
ENSCHIG00000025252	NKX2-2	13	NK2 homeobox 2 [Source:HGNC Symbol;Acc:HGNC:7835]
ENSCHIG00000025302		6	family with sequence similarity 47 member E [Source:NCBI gene;Acc:102184328]
ENSCHIG00000025469	GPAT3	6	glycerol-3-phosphate acyltransferase 3 [Source:HGNC Symbol;Acc:HGNC:28157]
ENSCHIG00000025492		20
ENSCHIG00000025528	ZNF599	18	zinc finger protein 599 [Source:HGNC Symbol;Acc:HGNC:26408]
ENSCHIG00000025623	LPL	8	lipoprotein lipase [Source:NCBI gene;Acc:100860750]
ENSCHIG00000025654	HMGCS2	3	3-hydroxy-3-methylglutaryl-CoA synthase 2 [Source:NCBI gene;Acc:100860890]
ENSCHIG00000025671		4
ENSCHIG00000025687	PDZRN4	5	PDZ domain containing ring finger 4 [Source:HGNC Symbol;Acc:HGNC:30552]
ENSCHIG00000025711		2
ENSCHIG00000025783	ADGRV1	7	adhesion G protein-coupled receptor V1 [Source:HGNC Symbol;Acc:HGNC:17416]
ENSCHIG00000025835		7
ENSCHIG00000025842	PPP1R13L	18	protein phosphatase 1 regulatory subunit 13 like [Source:HGNC Symbol;Acc:HGNC:18838]
ENSCHIG00000025869	GASK1B	17	golgi associated kinase 1B [Source:HGNC Symbol;Acc:HGNC:25312]
ENSCHIG00000025878	ARHGDIG	25	Rho GDP dissociation inhibitor gamma [Source:HGNC Symbol;Acc:HGNC:680]
ENSCHIG00000025882		2
ENSCHIG00000025901	INHBA	4	inhibin subunit beta A [Source:NCBI gene;Acc:100860960]
ENSCHIG00000025926	AJUBA	10	ajuba LIM protein [Source:HGNC Symbol;Acc:HGNC:20250]
ENSCHIG00000025929		11	lipocalin 9 [Source:NCBI gene;Acc:102187957]
ENSCHIG00000026074	SALL1	18	spalt like transcription factor 1 [Source:HGNC Symbol;Acc:HGNC:10524]
ENSCHIG00000026117	VCAN	7	versican [Source:HGNC Symbol;Acc:HGNC:2464]
ENSCHIG00000026168	COL4A2	12	collagen type IV alpha 2 chain [Source:HGNC Symbol;Acc:HGNC:2203]
ENSCHIG00000026170	SCN2B	15	sodium voltage-gated channel beta subunit 2 [Source:HGNC Symbol;Acc:HGNC:10589]
ENSCHIG00000026192	CCL25	7	C-C motif chemokine ligand 25 [Source:HGNC Symbol;Acc:HGNC:10624]
ENSCHIG00000026227	P3H4	19	prolyl 3-hydroxylase family member 4 (non-enzymatic) [Source:HGNC Symbol;Acc:HGNC:16946]
ENSCHIG00000026242		1	DNA methyltransferase 3 like [Source:NCBI gene;Acc:102170557]
ENSCHIG00000026298	COL15A1	8	collagen type XV alpha 1 chain [Source:HGNC Symbol;Acc:HGNC:2192]
ENSCHIG00000026548	SLC13A4	4	solute carrier family 13 member 4 [Source:HGNC Symbol;Acc:HGNC:15827]
ENSCHIG00000026549	TMEM63A	16	transmembrane protein 63A [Source:NCBI gene;Acc:102188963]
ENSCHIG00000026564	AGO4	3	argonaute RISC component 4 [Source:HGNC Symbol;Acc:HGNC:18424]
ENSCHIG00000026573		15
ENSCHIG00000026691	CMYA5	10	cardiomyopathy associated 5 [Source:HGNC Symbol;Acc:HGNC:14305]
ENSCHIG00000026714	ITGA2	20	integrin subunit alpha 2 [Source:HGNC Symbol;Acc:HGNC:6137]
ENSCHIG00000026756		8	collagen type XXVII alpha 1 chain [Source:NCBI gene;Acc:102177438]
ENSCHIG00000026764	NTN4	5	netrin 4 [Source:HGNC Symbol;Acc:HGNC:13658]
ENSCHIG00000026772	BCHE	1	butyrylcholinesterase [Source:HGNC Symbol;Acc:HGNC:983]
ENSCHIG00000026794	EEF1B2	2	eukaryotic translation elongation factor 1 beta 2 [Source:NCBI gene;Acc:102182354]
ENSCHIG00000026809	PYCR1	19	pyrroline-5-carboxylate reductase 1 [Source:HGNC Symbol;Acc:HGNC:9721]
ENSCHIG00000026836	FGF1	7	fibroblast growth factor 1 [Source:HGNC Symbol;Acc:HGNC:3665]
ENSCHIG00000026864	SLC30A2	2	solute carrier family 30 member 2 [Source:HGNC Symbol;Acc:HGNC:11013]
ENSCHIG00000026869	MYBPC1	5	myosin binding protein C, slow type [Source:HGNC Symbol;Acc:HGNC:7549]
ENSCHIG00000026926		LWLT01000021.1	mediator complex subunit 12 [Source:NCBI gene;Acc:102182680]
ENSCHIG00000026991	TLE2	7	TLE family member 2, transcriptional corepressor [Source:HGNC Symbol;Acc:HGNC:11838]
ENSCHIG00000027035	ACVRL1	5	activin A receptor like type 1 [Source:HGNC Symbol;Acc:HGNC:175]
ENSCHIG00000027044	TMEM98	19	transmembrane protein 98 [Source:HGNC Symbol;Acc:HGNC:24529]
ENSCHIG00000027120	DUSP27	3	dual specificity phosphatase 27, atypical [Source:HGNC Symbol;Acc:HGNC:25034]
ENSCHIG00000027259		7
ENSCHIG00000027271		1

## Sheet: Table S5
Gene stable ID	Gene name	Chromosome/scaffold name	Gene description
ENSCHIG00000000136	NOL4	24	nucleolar protein 4 [Source:HGNC Symbol;Acc:HGNC:7870]
ENSCHIG00000000782	CCDC160	LWLT01000080.1	coiled-coil domain containing 160 [Source:HGNC Symbol;Acc:HGNC:37286]
ENSCHIG00000001779	ABCC11	18	ATP binding cassette subfamily C member 11 [Source:HGNC Symbol;Acc:HGNC:14639]
ENSCHIG00000003966	SPZ1	20	spermatogenic leucine zipper 1 [Source:HGNC Symbol;Acc:HGNC:30721]
ENSCHIG00000005579	TENT5C	3	terminal nucleotidyltransferase 5C [Source:HGNC Symbol;Acc:HGNC:24712]
ENSCHIG00000006499	ANKEF1	13	ankyrin repeat and EF-hand domain containing 1 [Source:HGNC Symbol;Acc:HGNC:15803]
ENSCHIG00000006664	DZIP1	12	DAZ interacting zinc finger protein 1 [Source:HGNC Symbol;Acc:HGNC:20908]
ENSCHIG00000007832	SOBP	9	sine oculis binding protein homolog [Source:HGNC Symbol;Acc:HGNC:29256]
ENSCHIG00000008202	ATF7IP2	25	activating transcription factor 7 interacting protein 2 [Source:HGNC Symbol;Acc:HGNC:20397]
ENSCHIG00000010122	CEP126	15	centrosomal protein 126 [Source:HGNC Symbol;Acc:HGNC:29264]
ENSCHIG00000010191		3
ENSCHIG00000010549	KCNU1	27	potassium calcium-activated channel subfamily U member 1 [Source:HGNC Symbol;Acc:HGNC:18867]
ENSCHIG00000010863	YBX3	5	Y-box binding protein 3 [Source:HGNC Symbol;Acc:HGNC:2428]
ENSCHIG00000010960	ZP2	25	zona pellucida glycoprotein 2 [Source:HGNC Symbol;Acc:HGNC:13188]
ENSCHIG00000011043	TULP2	18	TUB like protein 2 [Source:HGNC Symbol;Acc:HGNC:12424]
ENSCHIG00000011217	AK1	11	adenylate kinase 1 [Source:HGNC Symbol;Acc:HGNC:361]
ENSCHIG00000011779	MNS1	10	meiosis specific nuclear structural 1 [Source:HGNC Symbol;Acc:HGNC:29636]
ENSCHIG00000012374	MAPK10	6	mitogen-activated protein kinase 10 [Source:HGNC Symbol;Acc:HGNC:6872]
ENSCHIG00000013490	C7orf57	4	chromosome 7 open reading frame 57 [Source:HGNC Symbol;Acc:HGNC:22247]
ENSCHIG00000014111	ROBO3	29	roundabout guidance receptor 3 [Source:HGNC Symbol;Acc:HGNC:13433]
ENSCHIG00000014515		13
ENSCHIG00000015288	LETM2	27	leucine zipper and EF-hand containing transmembrane protein 2 [Source:HGNC Symbol;Acc:HGNC:14648]
ENSCHIG00000015750	PCDHA4	7	protocadherin alpha 4 [Source:HGNC Symbol;Acc:HGNC:8670]
ENSCHIG00000015947	MGAM	4	maltase-glucoamylase [Source:HGNC Symbol;Acc:HGNC:7043]
ENSCHIG00000016545	IQSEC3	5	IQ motif and Sec7 domain 3 [Source:HGNC Symbol;Acc:HGNC:29193]
ENSCHIG00000016589	EEF1A2	13	eukaryotic translation elongation factor 1 alpha 2 [Source:HGNC Symbol;Acc:HGNC:3192]
ENSCHIG00000016987	SMYD1	11	SET and MYND domain containing 1 [Source:HGNC Symbol;Acc:HGNC:20986]
ENSCHIG00000017080	CCDC197	21	coiled-coil domain containing 197 [Source:HGNC Symbol;Acc:HGNC:19860]
ENSCHIG00000017828	GRIN2A	25	glutamate ionotropic receptor NMDA type subunit 2A [Source:HGNC Symbol;Acc:HGNC:4585]
ENSCHIG00000017867	SCUBE1	5	signal peptide, CUB domain and EGF like domain containing 1 [Source:HGNC Symbol;Acc:HGNC:13441]
ENSCHIG00000018136	IRAK1BP1	9	interleukin 1 receptor associated kinase 1 binding protein 1 [Source:HGNC Symbol;Acc:HGNC:17368]
ENSCHIG00000018472		2
ENSCHIG00000018497	CDKN2C	3	cyclin dependent kinase inhibitor 2C [Source:HGNC Symbol;Acc:HGNC:1789]
ENSCHIG00000018675		2	zinc finger and BTB domain containing 8B [Source:NCBI gene;Acc:102171202]
ENSCHIG00000019021	FAIM2	5	Fas apoptotic inhibitory molecule 2 [Source:HGNC Symbol;Acc:HGNC:17067]
ENSCHIG00000019584		18	C-type lectin domain family 18 member A [Source:NCBI gene;Acc:102171180]
ENSCHIG00000019872		LWLT01000021.1	sushi repeat containing protein X-linked [Source:NCBI gene;Acc:102182860]
ENSCHIG00000020814	ITPRIP	26	inositol 1,4,5-trisphosphate receptor interacting protein [Source:HGNC Symbol;Acc:HGNC:29370]
ENSCHIG00000021003	GAD2	13	glutamate decarboxylase 2 [Source:HGNC Symbol;Acc:HGNC:4093]
ENSCHIG00000021468	GABRB3	21	gamma-aminobutyric acid type A receptor beta3 subunit [Source:HGNC Symbol;Acc:HGNC:4083]
ENSCHIG00000021570	RFX6	9	regulatory factor X6 [Source:HGNC Symbol;Acc:HGNC:21478]
ENSCHIG00000021925	SOX6	15	SRY-box transcription factor 6 [Source:HGNC Symbol;Acc:HGNC:16421]
ENSCHIG00000022644		13
ENSCHIG00000022813	ALOX12B	19	arachidonate 12-lipoxygenase, 12R type [Source:HGNC Symbol;Acc:HGNC:430]
ENSCHIG00000022967		14	G2/mitotic-specific cyclin-B1 [Source:NCBI gene;Acc:102187875]
ENSCHIG00000023005	CSRP3	29	cysteine and glycine rich protein 3 [Source:HGNC Symbol;Acc:HGNC:2472]
ENSCHIG00000023039		11	coiled-coil domain containing 121 [Source:NCBI gene;Acc:102175033]
ENSCHIG00000023152		10	phosphodiesterase 8B [Source:NCBI gene;Acc:102173005]
ENSCHIG00000024370	GLT1D1	17	glycosyltransferase 1 domain containing 1 [Source:HGNC Symbol;Acc:HGNC:26483]
ENSCHIG00000024779	SORCS1	26	sortilin related VPS10 domain containing receptor 1 [Source:HGNC Symbol;Acc:HGNC:16697]
ENSCHIG00000024965	TMEM81	16	transmembrane protein 81 [Source:HGNC Symbol;Acc:HGNC:32349]
ENSCHIG00000025150		15	ADP-ribosyltransferase 5 [Source:NCBI gene;Acc:102169686]
ENSCHIG00000025296	ITGA11	10	integrin subunit alpha 11 [Source:HGNC Symbol;Acc:HGNC:6136]
ENSCHIG00000025824	HDAC9	4	histone deacetylase 9 [Source:HGNC Symbol;Acc:HGNC:14065]
ENSCHIG00000025961	IL1RL2	11	interleukin 1 receptor like 2 [Source:HGNC Symbol;Acc:HGNC:5999]
ENSCHIG00000026198	PROM1	6	prominin 1 [Source:HGNC Symbol;Acc:HGNC:9454]
ENSCHIG00000026221	MAPT	19	microtubule associated protein tau [Source:HGNC Symbol;Acc:HGNC:6893]
ENSCHIG00000026657	PTPRQ	5	protein tyrosine phosphatase receptor type Q [Source:HGNC Symbol;Acc:HGNC:9679]
ENSCHIG00000026726	TRPM8	3	transient receptor potential cation channel subfamily M member 8 [Source:HGNC Symbol;Acc:HGNC:17961]
ENSCHIG00000026743	POU1F1	1	POU class 1 homeobox 1 [Source:NCBI gene;Acc:100860809]
ENSCHIG00000026830	CDH20	24	cadherin 20 [Source:HGNC Symbol;Acc:HGNC:1760]
ENSCHIG00000026881	STAB2	5	stabilin 2 [Source:HGNC Symbol;Acc:HGNC:18629]
ENSCHIG00000027076	C1orf141	3	chromosome 1 open reading frame 141 [Source:HGNC Symbol;Acc:HGNC:32044]

## Sheet: Table S6
Gene stable ID	Gene name	Chromosome/scaffold name	Gene description
ENSCHIG00000000046	ODF3	LWLT01000145.1	outer dense fiber of sperm tails 3 [Source:HGNC Symbol;Acc:HGNC:19905]
ENSCHIG00000000048		LWLT01000083.1	preferentially expressed antigen in melanoma [Source:NCBI gene;Acc:108634766]
ENSCHIG00000000054		LWLT01000175.1	uncharacterized protein CXorf66 homolog [Source:NCBI gene;Acc:102175840]
ENSCHIG00000000058		LWLT01000089.1
ENSCHIG00000000064	TYSND1	28	trypsin domain containing 1 [Source:HGNC Symbol;Acc:HGNC:28531]
ENSCHIG00000000066	MCF2L	LWLT01000036.1	MCF.2 cell line derived transforming sequence like [Source:HGNC Symbol;Acc:HGNC:14576]
ENSCHIG00000000074	SUPV3L1	28	Suv3 like RNA helicase [Source:HGNC Symbol;Acc:HGNC:11471]
ENSCHIG00000000083		LWLT01000145.1	secretoglobin family 1C member 1 [Source:NCBI gene;Acc:102182483]
ENSCHIG00000000086		LWLT01000372.1	zinc finger protein 280B-like [Source:NCBI gene;Acc:108634676]
ENSCHIG00000000087	CLPTM1L	LWLT01000280.1	CLPTM1 like [Source:HGNC Symbol;Acc:HGNC:24308]
ENSCHIG00000000090		LWLT01000285.1	protein FAM205A-like [Source:NCBI gene;Acc:102175122]
ENSCHIG00000000094		LWLT01007168.1
ENSCHIG00000000099	AIFM2	28	apoptosis inducing factor mitochondria associated 2 [Source:HGNC Symbol;Acc:HGNC:21411]
ENSCHIG00000000104	CABCOCO1	28	ciliary associated calcium binding coiled-coil 1 [Source:HGNC Symbol;Acc:HGNC:28678]
ENSCHIG00000000123	IQANK1	LWLT01000127.1	IQ motif and ankyrin repeat containing 1 [Source:HGNC Symbol;Acc:HGNC:49576]
ENSCHIG00000000125		LWLT01000048.1	FMR1 neighbor [Source:NCBI gene;Acc:102188836]
ENSCHIG00000000136	NOL4	24	nucleolar protein 4 [Source:HGNC Symbol;Acc:HGNC:7870]
ENSCHIG00000000141	GHITM	28	growth hormone inducible transmembrane protein [Source:NCBI gene;Acc:100860799]
ENSCHIG00000000148		LWLT01000091.1	heat shock transcription factor, X-linked-like [Source:NCBI gene;Acc:102189842]
ENSCHIG00000000151	CRELD2	LWLT01005345.1	cysteine rich with EGF like domains 2 [Source:HGNC Symbol;Acc:HGNC:28150]
ENSCHIG00000000157		LWLT01001014.1
ENSCHIG00000000160		LWLT01000035.1	DiGeorge syndrome critical region gene 6 like [Source:NCBI gene;Acc:102190724]
ENSCHIG00000000165	PROZ	LWLT01000036.1	protein Z, vitamin K dependent plasma glycoprotein [Source:HGNC Symbol;Acc:HGNC:9460]
ENSCHIG00000000176	C18orf63	24	chromosome 18 open reading frame 63 [Source:HGNC Symbol;Acc:HGNC:40037]
ENSCHIG00000000179	CFAP70	28	cilia and flagella associated protein 70 [Source:HGNC Symbol;Acc:HGNC:30726]
ENSCHIG00000000183		LWLT01000686.1
ENSCHIG00000000188		LWLT01000042.1	yippee like 1 [Source:NCBI gene;Acc:102179506]
ENSCHIG00000000191		LWLT01001633.1	sodium-dependent phosphate transport protein 3 [Source:NCBI gene;Acc:102187821]
ENSCHIG00000000192		LWLT01009358.1
ENSCHIG00000000195		LWLT01000027.1	spermatid nuclear transition protein 3-like [Source:NCBI gene;Acc:108634452]
ENSCHIG00000000209		28
ENSCHIG00000000210	RHOBTB1	28	Rho related BTB domain containing 1 [Source:HGNC Symbol;Acc:HGNC:18738]
ENSCHIG00000000215	VAPA	24	VAMP associated protein A [Source:HGNC Symbol;Acc:HGNC:12648]
ENSCHIG00000000216		24
ENSCHIG00000000220		LWLT01000530.1
ENSCHIG00000000230		LWLT01000193.1
ENSCHIG00000000231		LWLT01000027.1	chromosome X CXorf66 homolog [Source:NCBI gene;Acc:102180834]
ENSCHIG00000000257		24
ENSCHIG00000000260		LWLT01017569.1
ENSCHIG00000000261		LWLT01001274.1	heat shock transcription factor, Y-linked-like [Source:NCBI gene;Acc:108635384]
ENSCHIG00000000270		LWLT01000826.1
ENSCHIG00000000271		LWLT01000042.1
ENSCHIG00000000272		LWLT01000038.1
ENSCHIG00000000291		24	coiled-coil domain containing 178 [Source:NCBI gene;Acc:102185799]
ENSCHIG00000000303	SDF2L1	LWLT01000042.1	stromal cell derived factor 2 like 1 [Source:HGNC Symbol;Acc:HGNC:10676]
ENSCHIG00000000309		LWLT01000315.1
ENSCHIG00000000317	STOX1	28	storkhead box 1 [Source:HGNC Symbol;Acc:HGNC:23508]
ENSCHIG00000000318		LWLT01000027.1
ENSCHIG00000000323		24	wee1-like protein kinase 2 [Source:NCBI gene;Acc:102176379]
ENSCHIG00000000325	SYCE1	26	synaptonemal complex central element protein 1 [Source:HGNC Symbol;Acc:HGNC:28852]
ENSCHIG00000000332		LWLT01000445.1	gastric triacylglycerol lipase [Source:NCBI gene;Acc:108634714]
ENSCHIG00000000335		LWLT01000069.1	heat shock transcription factor, Y-linked-like [Source:NCBI gene;Acc:108634695]
ENSCHIG00000000336		LWLT01000259.1	tubulin alpha-3 chain [Source:NCBI gene;Acc:102187765]
ENSCHIG00000000338		LWLT01000042.1	coiled-coil domain containing 116 [Source:NCBI gene;Acc:102187155]
ENSCHIG00000000339		LWLT01000038.1
ENSCHIG00000000340	UFD1	LWLT01000035.1	ubiquitin recognition factor in ER associated degradation 1 [Source:HGNC Symbol;Acc:HGNC:12520]
ENSCHIG00000000353	CDK1	28	cyclin dependent kinase 1 [Source:HGNC Symbol;Acc:HGNC:1722]
ENSCHIG00000000366	PHPT1	LWLT01000184.1	phosphohistidine phosphatase 1 [Source:HGNC Symbol;Acc:HGNC:30033]
ENSCHIG00000000369	YDJC	LWLT01000042.1	YdjC chitooligosaccharide deacetylase homolog [Source:HGNC Symbol;Acc:HGNC:27158]
ENSCHIG00000000373		LWLT01000207.1
ENSCHIG00000000378		LWLT01003867.1
ENSCHIG00000000385	SYNPO2L	28	synaptopodin 2 like [Source:HGNC Symbol;Acc:HGNC:23532]
ENSCHIG00000000392	SMCHD1	24	structural maintenance of chromosomes flexible hinge domain containing 1 [Source:HGNC Symbol;Acc:HGNC:29090]
ENSCHIG00000000394	AP3M2	27	adaptor related protein complex 3 subunit mu 2 [Source:HGNC Symbol;Acc:HGNC:570]
ENSCHIG00000000405	UBE2L3	LWLT01000042.1	ubiquitin conjugating enzyme E2 L3 [Source:HGNC Symbol;Acc:HGNC:12488]
ENSCHIG00000000412		LWLT01003867.1	spermatid nuclear transition protein 3 [Source:NCBI gene;Acc:102187211]
ENSCHIG00000000420	FBXO15	24	F-box protein 15 [Source:HGNC Symbol;Acc:HGNC:13617]
ENSCHIG00000000422	ECD	28	ecdysoneless cell cycle regulator [Source:HGNC Symbol;Acc:HGNC:17029]
ENSCHIG00000000428	RNMT	24	RNA guanine-7 methyltransferase [Source:HGNC Symbol;Acc:HGNC:10075]
ENSCHIG00000000446	TFDP1	LWLT01000036.1	transcription factor Dp-1 [Source:HGNC Symbol;Acc:HGNC:11749]
ENSCHIG00000000447	TSSK2	LWLT01000035.1	testis specific serine kinase 2 [Source:HGNC Symbol;Acc:HGNC:11401]
ENSCHIG00000000451	DYDC2	28	DPY30 domain containing 2 [Source:HGNC Symbol;Acc:HGNC:23468]
ENSCHIG00000000454		LWLT01000027.1
ENSCHIG00000000455	MYOZ1	28	myozenin 1 [Source:HGNC Symbol;Acc:HGNC:13752]
ENSCHIG00000000465	CCBE1	24	collagen and calcium binding EGF domains 1 [Source:HGNC Symbol;Acc:HGNC:29426]
ENSCHIG00000000469	RNF138	24	ring finger protein 138 [Source:HGNC Symbol;Acc:HGNC:17765]
ENSCHIG00000000473	PRSS37	4	serine protease 37 [Source:HGNC Symbol;Acc:HGNC:29211]
ENSCHIG00000000475		LWLT01003345.1
ENSCHIG00000000477		20
ENSCHIG00000000489	DHX32	26	DEAH-box helicase 32 (putative) [Source:HGNC Symbol;Acc:HGNC:16717]
ENSCHIG00000000496	HK1	28	hexokinase 1 [Source:HGNC Symbol;Acc:HGNC:4922]
ENSCHIG00000000502	RBM46	17	RNA binding motif protein 46 [Source:HGNC Symbol;Acc:HGNC:28401]
ENSCHIG00000000508	ENPP3	9	ectonucleotide pyrophosphatase/phosphodiesterase 3 [Source:HGNC Symbol;Acc:HGNC:3358]
ENSCHIG00000000510	MAP2	2	microtubule associated protein 2 [Source:HGNC Symbol;Acc:HGNC:6839]
ENSCHIG00000000529	RAB3C	20	RAB3C, member RAS oncogene family [Source:HGNC Symbol;Acc:HGNC:30269]
ENSCHIG00000000544		2
ENSCHIG00000000545	SPCS1	22	signal peptidase complex subunit 1 [Source:HGNC Symbol;Acc:HGNC:23401]
ENSCHIG00000000546		24
ENSCHIG00000000548		24
ENSCHIG00000000551		24
ENSCHIG00000000552		2
ENSCHIG00000000553		24
ENSCHIG00000000555		2
ENSCHIG00000000556		24
ENSCHIG00000000557		2
ENSCHIG00000000578	KCMF1	11	potassium channel modulatory factor 1 [Source:HGNC Symbol;Acc:HGNC:20589]
ENSCHIG00000000589		22
ENSCHIG00000000591		5	RAB, member of RAS oncogene family like 2B [Source:NCBI gene;Acc:102168340]
ENSCHIG00000000601		17
ENSCHIG00000000614		2
ENSCHIG00000000616		22
ENSCHIG00000000621		22
ENSCHIG00000000627		8
ENSCHIG00000000628		22
ENSCHIG00000000631		22
ENSCHIG00000000632		2
ENSCHIG00000000635		22
ENSCHIG00000000643		2
ENSCHIG00000000645		22
ENSCHIG00000000652		22
ENSCHIG00000000670		22
ENSCHIG00000000671		2
ENSCHIG00000000685		22
ENSCHIG00000000689		2
ENSCHIG00000000697		2
ENSCHIG00000000699		22
ENSCHIG00000000712		2
ENSCHIG00000000726	TMEM106A	19	transmembrane protein 106A [Source:HGNC Symbol;Acc:HGNC:28288]
ENSCHIG00000000745		2
ENSCHIG00000000755		2
ENSCHIG00000000759		22
ENSCHIG00000000762	OGFOD2	17	2-oxoglutarate and iron dependent oxygenase domain containing 2 [Source:HGNC Symbol;Acc:HGNC:25823]
ENSCHIG00000000773		2
ENSCHIG00000000782	CCDC160	LWLT01000080.1	coiled-coil domain containing 160 [Source:HGNC Symbol;Acc:HGNC:37286]
ENSCHIG00000000792		22
ENSCHIG00000000796	U4	4	U4 spliceosomal RNA [Source:RFAM;Acc:RF00015]
ENSCHIG00000000799		16
ENSCHIG00000000814	SLC45A3	16	solute carrier family 45 member 3 [Source:HGNC Symbol;Acc:HGNC:8642]
ENSCHIG00000000817		16
ENSCHIG00000000823		16
ENSCHIG00000000828		10
ENSCHIG00000000829		16
ENSCHIG00000000833		10
ENSCHIG00000000834		16
ENSCHIG00000000837		10
ENSCHIG00000000838		16
ENSCHIG00000000843		10
ENSCHIG00000000846		16
ENSCHIG00000000849		16
ENSCHIG00000000851		10
ENSCHIG00000000856		10
ENSCHIG00000000860	SIRT4	17	sirtuin 4 [Source:HGNC Symbol;Acc:HGNC:14932]
ENSCHIG00000000862		16
ENSCHIG00000000865		10
ENSCHIG00000000867		10
ENSCHIG00000000886		16
ENSCHIG00000000898		10
ENSCHIG00000000899		16
ENSCHIG00000000903		16
ENSCHIG00000000904		10
ENSCHIG00000000912		16
ENSCHIG00000000915		16
ENSCHIG00000000932		10
ENSCHIG00000000935		10
ENSCHIG00000000937		16
ENSCHIG00000000948		16
ENSCHIG00000000953		10
ENSCHIG00000000957		10
ENSCHIG00000000979	PITPNM1	29	phosphatidylinositol transfer protein membrane associated 1 [Source:HGNC Symbol;Acc:HGNC:9003]
ENSCHIG00000000981		10
ENSCHIG00000000984		16
ENSCHIG00000000988		10
ENSCHIG00000000990		16
ENSCHIG00000000991		10
ENSCHIG00000001001		10
ENSCHIG00000001002		16
ENSCHIG00000001003		16
ENSCHIG00000001005		16
ENSCHIG00000001007		16
ENSCHIG00000001008	U1	5	U1 spliceosomal RNA [Source:RFAM;Acc:RF00003]
ENSCHIG00000001010		16
ENSCHIG00000001020		10
ENSCHIG00000001038		16
ENSCHIG00000001052		10
ENSCHIG00000001055		10
ENSCHIG00000001067		16
ENSCHIG00000001078		16
ENSCHIG00000001080		10
ENSCHIG00000001094		10
ENSCHIG00000001097	CLBA1	21	clathrin binding box of aftiphilin containing 1 [Source:HGNC Symbol;Acc:HGNC:20126]
ENSCHIG00000001103	PCDHB4	7	protocadherin beta 4 [Source:HGNC Symbol;Acc:HGNC:8689]
ENSCHIG00000001104		16
ENSCHIG00000001109	EFHD1	3	EF-hand domain family member D1 [Source:HGNC Symbol;Acc:HGNC:29556]
ENSCHIG00000001113		LWLT01001898.1
ENSCHIG00000001118	TMEM108	1	transmembrane protein 108 [Source:HGNC Symbol;Acc:HGNC:28451]
ENSCHIG00000001119		14
ENSCHIG00000001121		10
ENSCHIG00000001122		14
ENSCHIG00000001127		10
ENSCHIG00000001131		10
ENSCHIG00000001134		14
ENSCHIG00000001135	LELP1	3	late cornified envelope like proline rich 1 [Source:HGNC Symbol;Acc:HGNC:32046]
ENSCHIG00000001145		14
ENSCHIG00000001146		18
ENSCHIG00000001153		14
ENSCHIG00000001155		14
ENSCHIG00000001162		10
ENSCHIG00000001172		10
ENSCHIG00000001175		24
ENSCHIG00000001182		10
ENSCHIG00000001185		28
ENSCHIG00000001190		14
ENSCHIG00000001208	CCDC136	4	coiled-coil domain containing 136 [Source:HGNC Symbol;Acc:HGNC:22225]
ENSCHIG00000001212		14
ENSCHIG00000001217	ADAM32	27	ADAM metallopeptidase domain 32 [Source:HGNC Symbol;Acc:HGNC:15479]
ENSCHIG00000001221		14
ENSCHIG00000001224	NVL	16	nuclear VCP like [Source:HGNC Symbol;Acc:HGNC:8070]
ENSCHIG00000001232		14
ENSCHIG00000001236	TRAPPC6A	18	trafficking protein particle complex 6A [Source:HGNC Symbol;Acc:HGNC:23069]
ENSCHIG00000001239		28
ENSCHIG00000001245		14
ENSCHIG00000001250		28
ENSCHIG00000001253	ZBTB39	5	zinc finger and BTB domain containing 39 [Source:HGNC Symbol;Acc:HGNC:29014]
ENSCHIG00000001258		14
ENSCHIG00000001264		28
ENSCHIG00000001266		14
ENSCHIG00000001279		1
ENSCHIG00000001281		14
ENSCHIG00000001288		14
ENSCHIG00000001301		28
ENSCHIG00000001303		28
ENSCHIG00000001317	DNHD1	15	dynein heavy chain domain 1 [Source:HGNC Symbol;Acc:HGNC:26532]
ENSCHIG00000001331		14
ENSCHIG00000001332		28
ENSCHIG00000001334		15	putative olfactory receptor 52P1 [Source:NCBI gene;Acc:102175319]
ENSCHIG00000001335		28
ENSCHIG00000001340		28
ENSCHIG00000001343		14
ENSCHIG00000001347		14
ENSCHIG00000001350		14
ENSCHIG00000001353		5
ENSCHIG00000001354		14
ENSCHIG00000001357	OTOGL	5	otogelin like [Source:HGNC Symbol;Acc:HGNC:26901]
ENSCHIG00000001367		14
ENSCHIG00000001384		4	GTP-binding nuclear protein Ran-like [Source:NCBI gene;Acc:108635911]
ENSCHIG00000001394	chi-mir-147	10	chi-mir-147 [Source:miRBase;Acc:MI0030635]
ENSCHIG00000001402		14
ENSCHIG00000001409		5
ENSCHIG00000001412		14
ENSCHIG00000001426		5
ENSCHIG00000001436		5
ENSCHIG00000001438		14
ENSCHIG00000001440		14
ENSCHIG00000001447		14
ENSCHIG00000001457		14
ENSCHIG00000001460		5
ENSCHIG00000001467		5
ENSCHIG00000001468		14
ENSCHIG00000001469		5
ENSCHIG00000001470		14
ENSCHIG00000001498		5
ENSCHIG00000001511		14
ENSCHIG00000001528		5
ENSCHIG00000001534	RIOK1	23	RIO kinase 1 [Source:HGNC Symbol;Acc:HGNC:18656]
ENSCHIG00000001538		6
ENSCHIG00000001543		5
ENSCHIG00000001544		5
ENSCHIG00000001545		14
ENSCHIG00000001551		5
ENSCHIG00000001552	RHOV	10	ras homolog family member V [Source:HGNC Symbol;Acc:HGNC:18313]
ENSCHIG00000001554		14
ENSCHIG00000001556		5
ENSCHIG00000001570	MLLT11	3	MLLT11 transcription factor 7 cofactor [Source:HGNC Symbol;Acc:HGNC:16997]
ENSCHIG00000001571		5
ENSCHIG00000001573		14
ENSCHIG00000001575		5
ENSCHIG00000001576		14
ENSCHIG00000001578		5
ENSCHIG00000001590		14
ENSCHIG00000001599		5
ENSCHIG00000001613		14
ENSCHIG00000001615		5
ENSCHIG00000001620		5
ENSCHIG00000001637		5
ENSCHIG00000001641		14
ENSCHIG00000001652		14
ENSCHIG00000001657		14
ENSCHIG00000001664		5
ENSCHIG00000001673		15
ENSCHIG00000001682		15
ENSCHIG00000001691		15
ENSCHIG00000001700		5
ENSCHIG00000001718		5
ENSCHIG00000001723		5
ENSCHIG00000001739		15
ENSCHIG00000001744	GRXCR2	7	glutaredoxin and cysteine rich domain containing 2 [Source:HGNC Symbol;Acc:HGNC:33862]
ENSCHIG00000001747	BCL7B	25	BAF chromatin remodeling complex subunit BCL7B [Source:HGNC Symbol;Acc:HGNC:1005]
ENSCHIG00000001759	FAM107A	22	family with sequence similarity 107 member A [Source:HGNC Symbol;Acc:HGNC:30827]
ENSCHIG00000001762		15
ENSCHIG00000001766	ASB17	3	ankyrin repeat and SOCS box containing 17 [Source:HGNC Symbol;Acc:HGNC:19769]
ENSCHIG00000001769	U6	7	U6 spliceosomal RNA [Source:RFAM;Acc:RF00026]
ENSCHIG00000001774		15
ENSCHIG00000001779	ABCC11	18	ATP binding cassette subfamily C member 11 [Source:HGNC Symbol;Acc:HGNC:14639]
ENSCHIG00000001781		29	pregnancy-associated glycoprotein 4-like [Source:NCBI gene;Acc:102177045]
ENSCHIG00000001801		15
ENSCHIG00000001812		13
ENSCHIG00000001821		13
ENSCHIG00000001822	U3	19	Small nucleolar RNA U3 [Source:RFAM;Acc:RF00012]
ENSCHIG00000001826	FANCI	21	FA complementation group I [Source:HGNC Symbol;Acc:HGNC:25568]
ENSCHIG00000001835		26	gastric triacylglycerol lipase-like [Source:NCBI gene;Acc:108634007]
ENSCHIG00000001837		13
ENSCHIG00000001838	DYM	24	dymeclin [Source:HGNC Symbol;Acc:HGNC:21317]
ENSCHIG00000001840	LRRC10B	29	leucine rich repeat containing 10B [Source:HGNC Symbol;Acc:HGNC:37215]
ENSCHIG00000001849	TXNL4B	18	thioredoxin like 4B [Source:HGNC Symbol;Acc:HGNC:26041]
ENSCHIG00000001851	KIF23	10	kinesin family member 23 [Source:HGNC Symbol;Acc:HGNC:6392]
ENSCHIG00000001855		13
ENSCHIG00000001862		13
ENSCHIG00000001863		15
ENSCHIG00000001867		13
ENSCHIG00000001876		13
ENSCHIG00000001878	TEX264	22	testis expressed 264, ER-phagy receptor [Source:HGNC Symbol;Acc:HGNC:30247]
ENSCHIG00000001882		13
ENSCHIG00000001917		15
ENSCHIG00000001920		13
ENSCHIG00000001933	DRC1	11	dynein regulatory complex subunit 1 [Source:HGNC Symbol;Acc:HGNC:24245]
ENSCHIG00000001934		15
ENSCHIG00000001938		15
ENSCHIG00000001949		15
ENSCHIG00000001956		15
ENSCHIG00000001973		15
ENSCHIG00000001984		15
ENSCHIG00000001991		15
ENSCHIG00000001999		13
ENSCHIG00000002002		15
ENSCHIG00000002009		13
ENSCHIG00000002013		15
ENSCHIG00000002014		13
ENSCHIG00000002016		13
ENSCHIG00000002021	MIR34C	15	microRNA mir-34c [Source:NCBI gene;Acc:104795814]
ENSCHIG00000002023		13
ENSCHIG00000002046		15
ENSCHIG00000002053		15
ENSCHIG00000002066		13
ENSCHIG00000002067		15
ENSCHIG00000002074	UHRF1BP1L	5	UHRF1 binding protein 1 like [Source:HGNC Symbol;Acc:HGNC:29102]
ENSCHIG00000002075		13
ENSCHIG00000002082		13
ENSCHIG00000002084		13
ENSCHIG00000002091		13
ENSCHIG00000002092		15
ENSCHIG00000002096	F2RL2	10	coagulation factor II thrombin receptor like 2 [Source:HGNC Symbol;Acc:HGNC:3539]
ENSCHIG00000002100		15
ENSCHIG00000002101		13
ENSCHIG00000002104		13
ENSCHIG00000002112		15
ENSCHIG00000002117		15
ENSCHIG00000002126	STOX2	27	storkhead box 2 [Source:HGNC Symbol;Acc:HGNC:25450]
ENSCHIG00000002130		29
ENSCHIG00000002136	ABHD16B	13	abhydrolase domain containing 16B [Source:HGNC Symbol;Acc:HGNC:16128]
ENSCHIG00000002142		29
ENSCHIG00000002143		13
ENSCHIG00000002144		29
ENSCHIG00000002148		13
ENSCHIG00000002153		29
ENSCHIG00000002160		13
ENSCHIG00000002161		29
ENSCHIG00000002170		29
ENSCHIG00000002171		13
ENSCHIG00000002172		20
ENSCHIG00000002174		29
ENSCHIG00000002175		13
ENSCHIG00000002177	ACTL10	13	actin like 10 [Source:HGNC Symbol;Acc:HGNC:16127]
ENSCHIG00000002179		29
ENSCHIG00000002181		13
ENSCHIG00000002184		29
ENSCHIG00000002187		13
ENSCHIG00000002190		29
ENSCHIG00000002194		13
ENSCHIG00000002196		29
ENSCHIG00000002197		13
ENSCHIG00000002207	CLDN9	25	claudin 9 [Source:HGNC Symbol;Acc:HGNC:2051]
ENSCHIG00000002211		29
ENSCHIG00000002212		8
ENSCHIG00000002220		26	cytochrome P450 2C23 [Source:NCBI gene;Acc:102180722]
ENSCHIG00000002222		13
ENSCHIG00000002233		29
ENSCHIG00000002252		13
ENSCHIG00000002254		13
ENSCHIG00000002263		29
ENSCHIG00000002265		29	protein tyrosine phosphatase type IVA 1-like [Source:NCBI gene;Acc:102184974]
ENSCHIG00000002270		13
ENSCHIG00000002273		29
ENSCHIG00000002274	VWA2	26	von Willebrand factor A domain containing 2 [Source:HGNC Symbol;Acc:HGNC:24709]
ENSCHIG00000002278		29
ENSCHIG00000002279		13
ENSCHIG00000002297		29
ENSCHIG00000002303	POLB	27	DNA polymerase beta [Source:HGNC Symbol;Acc:HGNC:9174]
ENSCHIG00000002306		29
ENSCHIG00000002315	TPPP2	10	tubulin polymerization promoting protein family member 2 [Source:HGNC Symbol;Acc:HGNC:19293]
ENSCHIG00000002316		29
ENSCHIG00000002321		10	ribonuclease A family member k6 [Source:NCBI gene;Acc:102175215]
ENSCHIG00000002329		29
ENSCHIG00000002330		13
ENSCHIG00000002332		13
ENSCHIG00000002347		13
ENSCHIG00000002353		29
ENSCHIG00000002357		13
ENSCHIG00000002361		13
ENSCHIG00000002365		29
ENSCHIG00000002371		13
ENSCHIG00000002374		29
ENSCHIG00000002382		13
ENSCHIG00000002384		8	aquaporin 7 [Source:NCBI gene;Acc:102190690]
ENSCHIG00000002386		29
ENSCHIG00000002390	SPPL2C	19	signal peptide peptidase like 2C [Source:HGNC Symbol;Acc:HGNC:28902]
ENSCHIG00000002394		29
ENSCHIG00000002414	ACTL7A	8	actin like 7A [Source:HGNC Symbol;Acc:HGNC:161]
ENSCHIG00000002428	CEP70	1	centrosomal protein 70 [Source:HGNC Symbol;Acc:HGNC:29972]
ENSCHIG00000002435	TUBA4A	2	tubulin alpha 4a [Source:HGNC Symbol;Acc:HGNC:12407]
ENSCHIG00000002439		29
ENSCHIG00000002442		9
ENSCHIG00000002459		9
ENSCHIG00000002460	USP2	15	ubiquitin specific peptidase 2 [Source:HGNC Symbol;Acc:HGNC:12618]
ENSCHIG00000002472		24
ENSCHIG00000002473		9
ENSCHIG00000002474		24
ENSCHIG00000002483	WDR66	17	WD repeat domain 66 [Source:HGNC Symbol;Acc:HGNC:28506]
ENSCHIG00000002488		3	cytosolic carboxypeptidase 6-like [Source:NCBI gene;Acc:106501960]
ENSCHIG00000002490		24
ENSCHIG00000002512		9
ENSCHIG00000002518		24
ENSCHIG00000002521		24
ENSCHIG00000002523		24
ENSCHIG00000002540		9
ENSCHIG00000002545		25	chromosome 25 C16orf71 homolog [Source:NCBI gene;Acc:102185623]
ENSCHIG00000002546		24
ENSCHIG00000002561		24
ENSCHIG00000002562		9
ENSCHIG00000002569		24
ENSCHIG00000002570		9
ENSCHIG00000002571	POC1A	22	POC1 centriolar protein A [Source:HGNC Symbol;Acc:HGNC:24488]
ENSCHIG00000002572	PRC1	21	protein regulator of cytokinesis 1 [Source:HGNC Symbol;Acc:HGNC:9341]
ENSCHIG00000002574		24
ENSCHIG00000002576		9
ENSCHIG00000002579		24
ENSCHIG00000002587		24
ENSCHIG00000002589		24
ENSCHIG00000002597		24
ENSCHIG00000002598		24
ENSCHIG00000002604		24
ENSCHIG00000002606	U6	25	U6 spliceosomal RNA [Source:RFAM;Acc:RF00026]
ENSCHIG00000002609	RBM38	13	RNA binding motif protein 38 [Source:HGNC Symbol;Acc:HGNC:15818]
ENSCHIG00000002610		9
ENSCHIG00000002612		24
ENSCHIG00000002633		24
ENSCHIG00000002638		9
ENSCHIG00000002646		24
ENSCHIG00000002650		9
ENSCHIG00000002651		24
ENSCHIG00000002654		9
ENSCHIG00000002657		9
ENSCHIG00000002666		9
ENSCHIG00000002669		1
ENSCHIG00000002672		24
ENSCHIG00000002674	C8orf34	14	chromosome 8 open reading frame 34 [Source:HGNC Symbol;Acc:HGNC:30905]
ENSCHIG00000002682		24
ENSCHIG00000002687		9
ENSCHIG00000002688		24
ENSCHIG00000002690		24
ENSCHIG00000002697		24
ENSCHIG00000002698		9
ENSCHIG00000002699		15	olfactory receptor 2AG1 [Source:NCBI gene;Acc:102174408]
ENSCHIG00000002707		9
ENSCHIG00000002722		24
ENSCHIG00000002725		24
ENSCHIG00000002734		24
ENSCHIG00000002735		9
ENSCHIG00000002740		24
ENSCHIG00000002744		24
ENSCHIG00000002755		24
ENSCHIG00000002761		24
ENSCHIG00000002772	KIF18A	15	kinesin family member 18A [Source:HGNC Symbol;Acc:HGNC:29441]
ENSCHIG00000002786	GPR84	5	G protein-coupled receptor 84 [Source:HGNC Symbol;Acc:HGNC:4535]
ENSCHIG00000002790		24
ENSCHIG00000002791		9
ENSCHIG00000002800		24
ENSCHIG00000002802		24
ENSCHIG00000002805		24
ENSCHIG00000002820		24
ENSCHIG00000002830		24
ENSCHIG00000002834		24
ENSCHIG00000002835		9
ENSCHIG00000002844		9
ENSCHIG00000002879		16	nuclease-sensitive element-binding protein 1 pseudogene [Source:NCBI gene;Acc:102186417]
ENSCHIG00000002880	CHMP6	19	charged multivesicular body protein 6 [Source:HGNC Symbol;Acc:HGNC:25675]
ENSCHIG00000002881	GRINA	14	glutamate ionotropic receptor NMDA type subunit associated protein 1 [Source:HGNC Symbol;Acc:HGNC:4589]
ENSCHIG00000002914	ASB12	LWLT01000140.1	ankyrin repeat and SOCS box containing 12 [Source:HGNC Symbol;Acc:HGNC:19763]
ENSCHIG00000002918		5	bridging integrator 2 [Source:NCBI gene;Acc:102186836]
ENSCHIG00000002972	ATP6V1E2	11	ATPase H+ transporting V1 subunit E2 [Source:HGNC Symbol;Acc:HGNC:18125]
ENSCHIG00000002998	ZBTB26	11	zinc finger and BTB domain containing 26 [Source:HGNC Symbol;Acc:HGNC:23383]
ENSCHIG00000003005	LIN9	16	lin-9 DREAM MuvB core complex component [Source:HGNC Symbol;Acc:HGNC:30830]
ENSCHIG00000003024	CCER1	5	coiled-coil glutamate rich protein 1 [Source:HGNC Symbol;Acc:HGNC:28373]
ENSCHIG00000003026	ZNF318	23	zinc finger protein 318 [Source:HGNC Symbol;Acc:HGNC:13578]
ENSCHIG00000003048	ACTL7B	8	actin like 7B [Source:HGNC Symbol;Acc:HGNC:162]
ENSCHIG00000003054	SNORD49B	19	small nucleolar RNA, C/D box 49B [Source:HGNC Symbol;Acc:HGNC:32721]
ENSCHIG00000003056	U6	15	U6 spliceosomal RNA [Source:RFAM;Acc:RF00026]
ENSCHIG00000003060	PRR30	11	proline rich 30 [Source:HGNC Symbol;Acc:HGNC:28677]
ENSCHIG00000003066	OR5C1	11	olfactory receptor family 5 subfamily C member 1 [Source:HGNC Symbol;Acc:HGNC:8331]
ENSCHIG00000003073		27
ENSCHIG00000003089	ACKR1	3	atypical chemokine receptor 1 (Duffy blood group) [Source:HGNC Symbol;Acc:HGNC:4035]
ENSCHIG00000003099	CUTC	26	cutC copper transporter [Source:HGNC Symbol;Acc:HGNC:24271]
ENSCHIG00000003108	MYLPF	25	myosin light chain, phosphorylatable, fast skeletal muscle [Source:NCBI gene;Acc:100861163]
ENSCHIG00000003115	MED16	7	mediator complex subunit 16 [Source:HGNC Symbol;Acc:HGNC:17556]
ENSCHIG00000003123	LIN7A	5	lin-7 homolog A, crumbs cell polarity complex component [Source:HGNC Symbol;Acc:HGNC:17787]
ENSCHIG00000003128	ARIH1	10	ariadne RBR E3 ubiquitin protein ligase 1 [Source:HGNC Symbol;Acc:HGNC:689]
ENSCHIG00000003129	RAPGEF5	4	Rap guanine nucleotide exchange factor 5 [Source:HGNC Symbol;Acc:HGNC:16862]
ENSCHIG00000003139	GSTO2	26	glutathione S-transferase omega 2 [Source:HGNC Symbol;Acc:HGNC:23064]
ENSCHIG00000003141	PNLDC1	9	PARN like, ribonuclease domain containing 1 [Source:HGNC Symbol;Acc:HGNC:21185]
ENSCHIG00000003143	AKR1E2	13	aldo-keto reductase family 1 member E2 [Source:HGNC Symbol;Acc:HGNC:23437]
ENSCHIG00000003162	SLC9A4	11	solute carrier family 9 member A4 [Source:HGNC Symbol;Acc:HGNC:11077]
ENSCHIG00000003168		9
ENSCHIG00000003176		LWLT01000067.1
ENSCHIG00000003220	USP44	5	ubiquitin specific peptidase 44 [Source:HGNC Symbol;Acc:HGNC:20064]
ENSCHIG00000003228	AP3S1	10	adaptor related protein complex 3 subunit sigma 1 [Source:HGNC Symbol;Acc:HGNC:2013]
ENSCHIG00000003280	NPHS2	16	NPHS2 stomatin family member, podocin [Source:HGNC Symbol;Acc:HGNC:13394]
ENSCHIG00000003281	RABEPK	11	Rab9 effector protein with kelch motifs [Source:HGNC Symbol;Acc:HGNC:16896]
ENSCHIG00000003288		15	olfactory receptor 2AG2 [Source:NCBI gene;Acc:102174676]
ENSCHIG00000003295		8
ENSCHIG00000003323	RPL10L	10	ribosomal protein L10 like [Source:HGNC Symbol;Acc:HGNC:17976]
ENSCHIG00000003373	TULP4	9	TUB like protein 4 [Source:HGNC Symbol;Acc:HGNC:15530]
ENSCHIG00000003391	SNX3	9	sorting nexin 3 [Source:HGNC Symbol;Acc:HGNC:11174]
ENSCHIG00000003403		7
ENSCHIG00000003436	ELAVL3	7	ELAV like RNA binding protein 3 [Source:HGNC Symbol;Acc:HGNC:3314]
ENSCHIG00000003451	NXPH4	5	neurexophilin 4 [Source:HGNC Symbol;Acc:HGNC:8078]
ENSCHIG00000003452	CHRM2	4	cholinergic receptor muscarinic 2 [Source:HGNC Symbol;Acc:HGNC:1951]
ENSCHIG00000003466		10
ENSCHIG00000003467		27	NK6 homeobox 3 [Source:NCBI gene;Acc:102176300]
ENSCHIG00000003469		3
ENSCHIG00000003490		23	olfactory receptor 2B6-like [Source:NCBI gene;Acc:108633425]
ENSCHIG00000003526		9
ENSCHIG00000003537		18	testis expressed 101 [Source:NCBI gene;Acc:102182250]
ENSCHIG00000003554		9
ENSCHIG00000003559		9
ENSCHIG00000003579		9
ENSCHIG00000003583	PRM3	25	protamine 3 [Source:HGNC Symbol;Acc:HGNC:13732]
ENSCHIG00000003605		20
ENSCHIG00000003608		20
ENSCHIG00000003618		20
ENSCHIG00000003622		10	olfactory receptor 4M1 [Source:NCBI gene;Acc:102184249]
ENSCHIG00000003640		20
ENSCHIG00000003641	BAIAP2L1	25	BAI1 associated protein 2 like 1 [Source:HGNC Symbol;Acc:HGNC:21649]
ENSCHIG00000003650	PGK2	23	phosphoglycerate kinase 2 [Source:HGNC Symbol;Acc:HGNC:8898]
ENSCHIG00000003674		20
ENSCHIG00000003691	NEK10	22	NIMA related kinase 10 [Source:HGNC Symbol;Acc:HGNC:18592]
ENSCHIG00000003693		20
ENSCHIG00000003703	PPIL6	9	peptidylprolyl isomerase like 6 [Source:HGNC Symbol;Acc:HGNC:21557]
ENSCHIG00000003704		20
ENSCHIG00000003717	WDR11	26	WD repeat domain 11 [Source:HGNC Symbol;Acc:HGNC:13831]
ENSCHIG00000003722		15	ecto-ADP-ribosyltransferase 5 [Source:NCBI gene;Acc:102169116]
ENSCHIG00000003724		20
ENSCHIG00000003729	DNAJB5	8	DnaJ heat shock protein family (Hsp40) member B5 [Source:HGNC Symbol;Acc:HGNC:14887]
ENSCHIG00000003751		8
ENSCHIG00000003755		20
ENSCHIG00000003756	CXorf58	LWLT01000021.1	chromosome X open reading frame 58 [Source:HGNC Symbol;Acc:HGNC:26356]
ENSCHIG00000003759	PPM1G	11	protein phosphatase, Mg2+/Mn2+ dependent 1G [Source:HGNC Symbol;Acc:HGNC:9278]
ENSCHIG00000003767	PACRGL	6	parkin coregulated like [Source:HGNC Symbol;Acc:HGNC:28442]
ENSCHIG00000003768		20
ENSCHIG00000003772		20
ENSCHIG00000003781	C1orf100	16	chromosome 1 open reading frame 100 [Source:HGNC Symbol;Acc:HGNC:30435]
ENSCHIG00000003791	PAG-11	29	pregnancy-associated glycoprotein-11 [Source:NCBI gene;Acc:100861205]
ENSCHIG00000003806		20
ENSCHIG00000003807		LWLT01000053.1
ENSCHIG00000003817		29	olfactory receptor 6M1-like [Source:NCBI gene;Acc:102187653]
ENSCHIG00000003826		20
ENSCHIG00000003829		LWLT01000117.1
ENSCHIG00000003830		20
ENSCHIG00000003835	WDR78	3	WD repeat domain 78 [Source:HGNC Symbol;Acc:HGNC:26252]
ENSCHIG00000003841		8	PDZ binding kinase [Source:NCBI gene;Acc:102181210]
ENSCHIG00000003842		LWLT01001898.1
ENSCHIG00000003851		20
ENSCHIG00000003864		20
ENSCHIG00000003882		20
ENSCHIG00000003894		24	sodium/potassium-transporting ATPase subunit beta-3 [Source:NCBI gene;Acc:108633809]
ENSCHIG00000003898		LWLT01001763.1
ENSCHIG00000003915		20
ENSCHIG00000003919		20
ENSCHIG00000003926		20
ENSCHIG00000003928		LWLT01000027.1	uncharacterized LOC108634453 [Source:NCBI gene;Acc:108634453]
ENSCHIG00000003946		20
ENSCHIG00000003952		20
ENSCHIG00000003953		LWLT01000027.1
ENSCHIG00000003961		LWLT01000027.1
ENSCHIG00000003966	SPZ1	20	spermatogenic leucine zipper 1 [Source:HGNC Symbol;Acc:HGNC:30721]
ENSCHIG00000003979		20
ENSCHIG00000003987		20
ENSCHIG00000003988	ARMC12	23	armadillo repeat containing 12 [Source:HGNC Symbol;Acc:HGNC:21099]
ENSCHIG00000003990		20
ENSCHIG00000003998		LWLT01001070.1
ENSCHIG00000004003	LCMT2	21	leucine carboxyl methyltransferase 2 [Source:HGNC Symbol;Acc:HGNC:17558]
ENSCHIG00000004015		20
ENSCHIG00000004028	SPATA1	3	spermatogenesis associated 1 [Source:HGNC Symbol;Acc:HGNC:14682]
ENSCHIG00000004036		20
ENSCHIG00000004040		20
ENSCHIG00000004050	ASCL3	15	achaete-scute family bHLH transcription factor 3 [Source:HGNC Symbol;Acc:HGNC:740]
ENSCHIG00000004074		LWLT01000027.1
ENSCHIG00000004107		LWLT01000742.1	putative ATP-dependent RNA helicase TDRD12 [Source:NCBI gene;Acc:108635387]
ENSCHIG00000004127		18
ENSCHIG00000004135		LWLT01000067.1	cilia- and flagella-associated protein 47-like [Source:NCBI gene;Acc:108634685]
ENSCHIG00000004144		18
ENSCHIG00000004167	U6	11	U6 spliceosomal RNA [Source:RFAM;Acc:RF00026]
ENSCHIG00000004177		18	polycystin 1 like 2 [Source:NCBI gene;Acc:102179226]
ENSCHIG00000004182		18
ENSCHIG00000004184	PCK1	13	phosphoenolpyruvate carboxykinase 1 [Source:HGNC Symbol;Acc:HGNC:8724]
ENSCHIG00000004186	AHSP	25	alpha hemoglobin stabilizing protein [Source:HGNC Symbol;Acc:HGNC:18075]
ENSCHIG00000004189	MTMR7	27	myotubularin related protein 7 [Source:HGNC Symbol;Acc:HGNC:7454]
ENSCHIG00000004194		18
ENSCHIG00000004195	SLC25A19	19	solute carrier family 25 member 19 [Source:HGNC Symbol;Acc:HGNC:14409]
ENSCHIG00000004203		18
ENSCHIG00000004206		18
ENSCHIG00000004210	U6	7	U6 spliceosomal RNA [Source:RFAM;Acc:RF00026]
ENSCHIG00000004214		18
ENSCHIG00000004219		18
ENSCHIG00000004222		18
ENSCHIG00000004225		2	mitochondrial fission factor [Source:NCBI gene;Acc:102190649]
ENSCHIG00000004236		18
ENSCHIG00000004245		18
ENSCHIG00000004248	TBCCD1	1	TBCC domain containing 1 [Source:HGNC Symbol;Acc:HGNC:25546]
ENSCHIG00000004256		18
ENSCHIG00000004260	RNF182	23	ring finger protein 182 [Source:HGNC Symbol;Acc:HGNC:28522]
ENSCHIG00000004261		18
ENSCHIG00000004282		18
ENSCHIG00000004286		18
ENSCHIG00000004314		LWLT01000021.1
ENSCHIG00000004333	STYK1	5	serine/threonine/tyrosine kinase 1 [Source:HGNC Symbol;Acc:HGNC:18889]
ENSCHIG00000004335		18
ENSCHIG00000004348	7SK	8	7SK RNA [Source:RFAM;Acc:RF00100]
ENSCHIG00000004350		18
ENSCHIG00000004351		LWLT01000021.1
ENSCHIG00000004352	POLR1C	23	RNA polymerase I and III subunit C [Source:HGNC Symbol;Acc:HGNC:20194]
ENSCHIG00000004353	RBM44	3	RNA binding motif protein 44 [Source:HGNC Symbol;Acc:HGNC:24756]
ENSCHIG00000004355	BSPRY	8	B-box and SPRY domain containing [Source:HGNC Symbol;Acc:HGNC:18232]
ENSCHIG00000004366	CCDC89	29	coiled-coil domain containing 89 [Source:HGNC Symbol;Acc:HGNC:26762]
ENSCHIG00000004367		18
ENSCHIG00000004372	TCTE3	9	t-complex-associated-testis-expressed 3 [Source:HGNC Symbol;Acc:HGNC:11695]
ENSCHIG00000004376	CDK5R1	19	cyclin dependent kinase 5 regulatory subunit 1 [Source:HGNC Symbol;Acc:HGNC:1775]
ENSCHIG00000004379		18
ENSCHIG00000004388		18
ENSCHIG00000004394	7SK	3	7SK RNA [Source:RFAM;Acc:RF00100]
ENSCHIG00000004411		18
ENSCHIG00000004417		18
ENSCHIG00000004430		18
ENSCHIG00000004432	TTC39A	3	tetratricopeptide repeat domain 39A [Source:HGNC Symbol;Acc:HGNC:18657]
ENSCHIG00000004465	RUFY3	6	RUN and FYVE domain containing 3 [Source:HGNC Symbol;Acc:HGNC:30285]
ENSCHIG00000004476	TMEM217	23	transmembrane protein 217 [Source:HGNC Symbol;Acc:HGNC:21238]
ENSCHIG00000004477		11
ENSCHIG00000004483		11
ENSCHIG00000004487		11
ENSCHIG00000004492		18
ENSCHIG00000004496		11
ENSCHIG00000004503		2	uncharacterized LOC102188368 [Source:NCBI gene;Acc:102188368]
ENSCHIG00000004505		18
ENSCHIG00000004534		27
ENSCHIG00000004535		12
ENSCHIG00000004540	SORCS3	26	sortilin related VPS10 domain containing receptor 3 [Source:HGNC Symbol;Acc:HGNC:16699]
ENSCHIG00000004562		1
ENSCHIG00000004566		27
ENSCHIG00000004570		27
ENSCHIG00000004572		27
ENSCHIG00000004574	VMAC	7	vimentin type intermediate filament associated coiled-coil protein [Source:HGNC Symbol;Acc:HGNC:33803]
ENSCHIG00000004577		27
ENSCHIG00000004584	PGBD2	7	piggyBac transposable element derived 2 [Source:HGNC Symbol;Acc:HGNC:19399]
ENSCHIG00000004590		11
ENSCHIG00000004597	ABCD2	5	ATP binding cassette subfamily D member 2 [Source:HGNC Symbol;Acc:HGNC:66]
ENSCHIG00000004602	ANAPC2	11	anaphase promoting complex subunit 2 [Source:HGNC Symbol;Acc:HGNC:19989]
ENSCHIG00000004610		27
ENSCHIG00000004616		11
ENSCHIG00000004618	ZBTB32	18	zinc finger and BTB domain containing 32 [Source:HGNC Symbol;Acc:HGNC:16763]
ENSCHIG00000004646		27
ENSCHIG00000004656		27
ENSCHIG00000004660	FTMT	7	ferritin mitochondrial [Source:HGNC Symbol;Acc:HGNC:17345]
ENSCHIG00000004668		11
ENSCHIG00000004669		27
ENSCHIG00000004671		11
ENSCHIG00000004674		27
ENSCHIG00000004677		27
ENSCHIG00000004689		27
ENSCHIG00000004691		15	olfactory receptor 481-like [Source:NCBI gene;Acc:102187205]
ENSCHIG00000004695		11
ENSCHIG00000004702		11
ENSCHIG00000004705		27
ENSCHIG00000004710	GJB2	12	gap junction protein beta 2 [Source:HGNC Symbol;Acc:HGNC:4284]
ENSCHIG00000004717	GPR19	5	G protein-coupled receptor 19 [Source:HGNC Symbol;Acc:HGNC:4473]
ENSCHIG00000004726	INPP5E	11	inositol polyphosphate-5-phosphatase E [Source:HGNC Symbol;Acc:HGNC:21474]
ENSCHIG00000004728		27
ENSCHIG00000004735		27
ENSCHIG00000004736		27
ENSCHIG00000004740		11
ENSCHIG00000004741	CENPJ	12	centromere protein J [Source:HGNC Symbol;Acc:HGNC:17272]
ENSCHIG00000004749		11
ENSCHIG00000004752		27
ENSCHIG00000004757	DCAF7	19	DDB1 and CUL4 associated factor 7 [Source:HGNC Symbol;Acc:HGNC:30915]
ENSCHIG00000004758		27
ENSCHIG00000004759		11
ENSCHIG00000004760		27
ENSCHIG00000004767		11
ENSCHIG00000004768		27
ENSCHIG00000004770	TDRD7	8	tudor domain containing 7 [Source:HGNC Symbol;Acc:HGNC:30831]
ENSCHIG00000004772		11
ENSCHIG00000004783		11
ENSCHIG00000004787		27
ENSCHIG00000004789		11
ENSCHIG00000004798		27
ENSCHIG00000004806		27
ENSCHIG00000004809		27
ENSCHIG00000004811		26	EEF1A lysine methyltransferase 2 [Source:NCBI gene;Acc:102172510]
ENSCHIG00000004813		11
ENSCHIG00000004824	ERGIC2	5	ERGIC and golgi 2 [Source:HGNC Symbol;Acc:HGNC:30208]
ENSCHIG00000004825		27
ENSCHIG00000004837		11
ENSCHIG00000004839		11
ENSCHIG00000004840		22	protein piccolo-like [Source:NCBI gene;Acc:102177288]
ENSCHIG00000004851		27
ENSCHIG00000004860		11
ENSCHIG00000004865	UBXN6	7	UBX domain protein 6 [Source:HGNC Symbol;Acc:HGNC:14928]
ENSCHIG00000004875	CLDND2	18	claudin domain containing 2 [Source:HGNC Symbol;Acc:HGNC:28511]
ENSCHIG00000004880		27
ENSCHIG00000004885	CTSF	29	cathepsin F [Source:NCBI gene;Acc:102178045]
ENSCHIG00000004892	TYR	29	tyrosinase [Source:NCBI gene;Acc:102182281]
ENSCHIG00000004901	ZNF432	18	zinc finger protein 432 [Source:HGNC Symbol;Acc:HGNC:20810]
ENSCHIG00000004904		27
ENSCHIG00000004905		27
ENSCHIG00000004912		26
ENSCHIG00000004914		26
ENSCHIG00000004930		11
ENSCHIG00000004937		11
ENSCHIG00000004946		26
ENSCHIG00000004947		11
ENSCHIG00000004952		26
ENSCHIG00000004953		11
ENSCHIG00000004960		11
ENSCHIG00000004962		26
ENSCHIG00000004966		11
ENSCHIG00000004974		26
ENSCHIG00000004985		11
ENSCHIG00000004990		26
ENSCHIG00000004991	MLST8	25	MTOR associated protein, LST8 homolog [Source:HGNC Symbol;Acc:HGNC:24825]
ENSCHIG00000004993		11
ENSCHIG00000005001		26
ENSCHIG00000005002		11
ENSCHIG00000005008		26
ENSCHIG00000005012		26
ENSCHIG00000005015		11
ENSCHIG00000005020	OR6P1	3	olfactory receptor family 6 subfamily P member 1 [Source:HGNC Symbol;Acc:HGNC:15036]
ENSCHIG00000005039		2
ENSCHIG00000005045		26
ENSCHIG00000005051		26
ENSCHIG00000005056		26
ENSCHIG00000005057		25
ENSCHIG00000005059	EFHC2	LWLT01000021.1	EF-hand domain containing 2 [Source:HGNC Symbol;Acc:HGNC:26233]
ENSCHIG00000005064		26
ENSCHIG00000005067		26
ENSCHIG00000005077		25
ENSCHIG00000005081		25
ENSCHIG00000005087		25
ENSCHIG00000005113		26
ENSCHIG00000005119		26
ENSCHIG00000005124	YPEL4	15	yippee like 4 [Source:HGNC Symbol;Acc:HGNC:18328]
ENSCHIG00000005138	PGAM2	22	phosphoglycerate mutase 2 [Source:HGNC Symbol;Acc:HGNC:8889]
ENSCHIG00000005141	CCDC122	12	coiled-coil domain containing 122 [Source:HGNC Symbol;Acc:HGNC:26478]
ENSCHIG00000005143		25
ENSCHIG00000005145		26	chloroplastic group IIA intron splicing facilitator CRS1, chloroplastic-like [Source:NCBI gene;Acc:108634044]
ENSCHIG00000005151	SMIM13	23	small integral membrane protein 13 [Source:HGNC Symbol;Acc:HGNC:27356]
ENSCHIG00000005152		25
ENSCHIG00000005158	DLK2	23	delta like non-canonical Notch ligand 2 [Source:HGNC Symbol;Acc:HGNC:21113]
ENSCHIG00000005170		26
ENSCHIG00000005173		25
ENSCHIG00000005174		26
ENSCHIG00000005175		25
ENSCHIG00000005186		26
ENSCHIG00000005197		4
ENSCHIG00000005199		25
ENSCHIG00000005201		21
ENSCHIG00000005206		25
ENSCHIG00000005211	U6	15	U6 spliceosomal RNA [Source:RFAM;Acc:RF00026]
ENSCHIG00000005215		21
ENSCHIG00000005224		21
ENSCHIG00000005227	PLAAT5	29	phospholipase A and acyltransferase 5 [Source:HGNC Symbol;Acc:HGNC:24978]
ENSCHIG00000005237		21
ENSCHIG00000005254		25
ENSCHIG00000005255		21
ENSCHIG00000005256		21
ENSCHIG00000005262		15	RBMX like 2 [Source:NCBI gene;Acc:108637635]
ENSCHIG00000005265	ADAM19	7	ADAM metallopeptidase domain 19 [Source:HGNC Symbol;Acc:HGNC:197]
ENSCHIG00000005266		21
ENSCHIG00000005280		25	presequence translocase associated motor 16 [Source:NCBI gene;Acc:102185827]
ENSCHIG00000005307	NSG2	20	neuronal vesicle trafficking associated 2 [Source:HGNC Symbol;Acc:HGNC:24955]
ENSCHIG00000005309	TIGD7	25	tigger transposable element derived 7 [Source:HGNC Symbol;Acc:HGNC:18331]
ENSCHIG00000005312	LMO7	12	LIM domain 7 [Source:HGNC Symbol;Acc:HGNC:6646]
ENSCHIG00000005319		19
ENSCHIG00000005322		19
ENSCHIG00000005323		21
ENSCHIG00000005325		19
ENSCHIG00000005326	PITX1	7	paired like homeodomain 1 [Source:HGNC Symbol;Acc:HGNC:9004]
ENSCHIG00000005337		19
ENSCHIG00000005340		21
ENSCHIG00000005344		21
ENSCHIG00000005346	TAS2R60	4	taste 2 receptor member 60 [Source:HGNC Symbol;Acc:HGNC:20639]
ENSCHIG00000005351		19
ENSCHIG00000005352		21
ENSCHIG00000005358		21
ENSCHIG00000005362		21
ENSCHIG00000005363	SLC41A2	5	solute carrier family 41 member 2 [Source:HGNC Symbol;Acc:HGNC:31045]
ENSCHIG00000005365	HHIP	17	hedgehog interacting protein [Source:HGNC Symbol;Acc:HGNC:14866]
ENSCHIG00000005383		19
ENSCHIG00000005385		21
ENSCHIG00000005388		LWLT01000021.1	family with sequence similarity 47 member C [Source:NCBI gene;Acc:102184513]
ENSCHIG00000005389		19
ENSCHIG00000005396	ROGDI	25	rogdi atypical leucine zipper [Source:HGNC Symbol;Acc:HGNC:29478]
ENSCHIG00000005409	PNMA1	10	PNMA family member 1 [Source:HGNC Symbol;Acc:HGNC:9158]
ENSCHIG00000005410		19
ENSCHIG00000005411		21
ENSCHIG00000005413		21
ENSCHIG00000005422		19
ENSCHIG00000005428		19
ENSCHIG00000005432		21
ENSCHIG00000005440		21
ENSCHIG00000005444	HSF2BP	1	heat shock transcription factor 2 binding protein [Source:HGNC Symbol;Acc:HGNC:5226]
ENSCHIG00000005445		19
ENSCHIG00000005447		21
ENSCHIG00000005451		25
ENSCHIG00000005460		21
ENSCHIG00000005461	HPX	15	hemopexin [Source:HGNC Symbol;Acc:HGNC:5171]
ENSCHIG00000005463		19
ENSCHIG00000005466		21
ENSCHIG00000005472	IQCA1	3	IQ motif containing with AAA domain 1 [Source:HGNC Symbol;Acc:HGNC:26195]
ENSCHIG00000005481		21
ENSCHIG00000005489		19
ENSCHIG00000005491		21
ENSCHIG00000005501		23
ENSCHIG00000005513		21
ENSCHIG00000005517		29
ENSCHIG00000005518	7SK	24	7SK RNA [Source:RFAM;Acc:RF00100]
ENSCHIG00000005537		19
ENSCHIG00000005542		19
ENSCHIG00000005543		21
ENSCHIG00000005553	MAP10	28	microtubule associated protein 10 [Source:HGNC Symbol;Acc:HGNC:29265]
ENSCHIG00000005554		21
ENSCHIG00000005556		25	mesothelin [Source:NCBI gene;Acc:102175077]
ENSCHIG00000005558		21
ENSCHIG00000005561		21
ENSCHIG00000005569		21
ENSCHIG00000005576	FSIP1	10	fibrous sheath interacting protein 1 [Source:HGNC Symbol;Acc:HGNC:21674]
ENSCHIG00000005579	TENT5C	3	terminal nucleotidyltransferase 5C [Source:HGNC Symbol;Acc:HGNC:24712]
ENSCHIG00000005587		21
ENSCHIG00000005599	BEST1	29	bestrophin 1 [Source:HGNC Symbol;Acc:HGNC:12703]
ENSCHIG00000005607		19
ENSCHIG00000005615		19
ENSCHIG00000005616		19
ENSCHIG00000005617		1
ENSCHIG00000005618		19
ENSCHIG00000005619		1
ENSCHIG00000005626		1
ENSCHIG00000005630		1
ENSCHIG00000005640		1
ENSCHIG00000005651		12
ENSCHIG00000005652		29
ENSCHIG00000005656		12
ENSCHIG00000005669		12
ENSCHIG00000005685		1
ENSCHIG00000005696		12
ENSCHIG00000005704		1
ENSCHIG00000005708		12
ENSCHIG00000005710		1
ENSCHIG00000005716		1
ENSCHIG00000005721		12
ENSCHIG00000005724		1
ENSCHIG00000005726	PSMG1	1	proteasome assembly chaperone 1 [Source:HGNC Symbol;Acc:HGNC:3043]
ENSCHIG00000005742		8	tripartite motif-containing protein 54 [Source:NCBI gene;Acc:106502423]
ENSCHIG00000005745		12
ENSCHIG00000005749		1
ENSCHIG00000005750		4
ENSCHIG00000005751	FBLL1	7	fibrillarin like 1 [Source:HGNC Symbol;Acc:HGNC:35458]
ENSCHIG00000005757		1
ENSCHIG00000005759		12
ENSCHIG00000005784		16	chromosome 16 C1orf53 homolog [Source:NCBI gene;Acc:102171450]
ENSCHIG00000005785		8	family with sequence similarity 205 member C [Source:NCBI gene;Acc:108636567]
ENSCHIG00000005790		1
ENSCHIG00000005793		12
ENSCHIG00000005796		1
ENSCHIG00000005800		19	STE20 related adaptor alpha [Source:NCBI gene;Acc:102173968]
ENSCHIG00000005816		12
ENSCHIG00000005818		12
ENSCHIG00000005820	CAMLG	7	calcium modulating ligand [Source:HGNC Symbol;Acc:HGNC:1471]
ENSCHIG00000005822		12
ENSCHIG00000005824		12
ENSCHIG00000005834		12
ENSCHIG00000005838		1
ENSCHIG00000005840	LRRC71	3	leucine rich repeat containing 71 [Source:HGNC Symbol;Acc:HGNC:26556]
ENSCHIG00000005848		1
ENSCHIG00000005855		12
ENSCHIG00000005856	FBXL13	4	F-box and leucine rich repeat protein 13 [Source:HGNC Symbol;Acc:HGNC:21658]
ENSCHIG00000005859	CAPZA3	5	capping actin protein of muscle Z-line subunit alpha 3 [Source:HGNC Symbol;Acc:HGNC:24205]
ENSCHIG00000005861		1
ENSCHIG00000005890		12
ENSCHIG00000005893		12
ENSCHIG00000005905		12
ENSCHIG00000005914	OR6C75	5	olfactory receptor family 6 subfamily C member 75 [Source:HGNC Symbol;Acc:HGNC:31304]
ENSCHIG00000005917	ARMC4	13	armadillo repeat containing 4 [Source:HGNC Symbol;Acc:HGNC:25583]
ENSCHIG00000005925		3
ENSCHIG00000005944	ARL4D	19	ADP ribosylation factor like GTPase 4D [Source:HGNC Symbol;Acc:HGNC:656]
ENSCHIG00000005946		16	solute carrier family 25 member 39 pseudogene [Source:NCBI gene;Acc:102177078]
ENSCHIG00000005950	SPACA1	9	sperm acrosome associated 1 [Source:HGNC Symbol;Acc:HGNC:14967]
ENSCHIG00000005957		12
ENSCHIG00000005962		12
ENSCHIG00000005963		1
ENSCHIG00000005971		12
ENSCHIG00000005990		1
ENSCHIG00000005994		12
ENSCHIG00000005997		12
ENSCHIG00000006019		1
ENSCHIG00000006025		1
ENSCHIG00000006032		21
ENSCHIG00000006044	TM4SF20	2	transmembrane 4 L six family member 20 [Source:HGNC Symbol;Acc:HGNC:26230]
ENSCHIG00000006049	GFER	25	growth factor, augmenter of liver regeneration [Source:HGNC Symbol;Acc:HGNC:4236]
ENSCHIG00000006052	SCN3B	15	sodium voltage-gated channel beta subunit 3 [Source:HGNC Symbol;Acc:HGNC:20665]
ENSCHIG00000006061	CHMP4C	14	charged multivesicular body protein 4C [Source:HGNC Symbol;Acc:HGNC:30599]
ENSCHIG00000006072	JHY	15	junctional cadherin complex regulator [Source:HGNC Symbol;Acc:HGNC:26288]
ENSCHIG00000006084		12
ENSCHIG00000006090		12
ENSCHIG00000006096		12
ENSCHIG00000006099		12
ENSCHIG00000006104		12
ENSCHIG00000006109		12
ENSCHIG00000006111	5S_rRNA	5	5S ribosomal RNA [Source:RFAM;Acc:RF00001]
ENSCHIG00000006121	MOGAT1	2	monoacylglycerol O-acyltransferase 1 [Source:HGNC Symbol;Acc:HGNC:18210]
ENSCHIG00000006130		12
ENSCHIG00000006131		1
ENSCHIG00000006133		12
ENSCHIG00000006157	SSTR1	21	somatostatin receptor 1 [Source:HGNC Symbol;Acc:HGNC:11330]
ENSCHIG00000006179		2
ENSCHIG00000006184		2
ENSCHIG00000006200	DGKH	12	diacylglycerol kinase eta [Source:HGNC Symbol;Acc:HGNC:2854]
ENSCHIG00000006204		2
ENSCHIG00000006206	TBPL1	9	TATA-box binding protein like 1 [Source:HGNC Symbol;Acc:HGNC:11589]
ENSCHIG00000006211	CNGA2	LWLT01000032.1	cyclic nucleotide gated channel subunit alpha 2 [Source:HGNC Symbol;Acc:HGNC:2149]
ENSCHIG00000006213		2
ENSCHIG00000006217	CCDC15	29	coiled-coil domain containing 15 [Source:HGNC Symbol;Acc:HGNC:25798]
ENSCHIG00000006226		2
ENSCHIG00000006239	DDX19B	18	DEAD-box helicase 19B [Source:HGNC Symbol;Acc:HGNC:2742]
ENSCHIG00000006242	TAF3	13	TATA-box binding protein associated factor 3 [Source:HGNC Symbol;Acc:HGNC:17303]
ENSCHIG00000006243	BBS12	17	Bardet-Biedl syndrome 12 [Source:HGNC Symbol;Acc:HGNC:26648]
ENSCHIG00000006250	KL	12	klotho [Source:HGNC Symbol;Acc:HGNC:6344]
ENSCHIG00000006273		2
ENSCHIG00000006274		2
ENSCHIG00000006276		2
ENSCHIG00000006313	IL17RE	22	interleukin 17 receptor E [Source:HGNC Symbol;Acc:HGNC:18439]
ENSCHIG00000006318	CCDC40	19	coiled-coil domain containing 40 [Source:HGNC Symbol;Acc:HGNC:26090]
ENSCHIG00000006324		2
ENSCHIG00000006330		2
ENSCHIG00000006340		2
ENSCHIG00000006343		2
ENSCHIG00000006355	TMEM233	17	transmembrane protein 233 [Source:HGNC Symbol;Acc:HGNC:37219]
ENSCHIG00000006364	SNRNP35	17	small nuclear ribonucleoprotein U11/U12 subunit 35 [Source:HGNC Symbol;Acc:HGNC:30852]
ENSCHIG00000006365		2
ENSCHIG00000006366		LWLT01000594.1
ENSCHIG00000006376	U1	3	U1 spliceosomal RNA [Source:RFAM;Acc:RF00003]
ENSCHIG00000006388		2
ENSCHIG00000006390	AFAP1	6	actin filament associated protein 1 [Source:HGNC Symbol;Acc:HGNC:24017]
ENSCHIG00000006393	U6	16	U6 spliceosomal RNA [Source:RFAM;Acc:RF00026]
ENSCHIG00000006403		2
ENSCHIG00000006414	TTC12	15	tetratricopeptide repeat domain 12 [Source:HGNC Symbol;Acc:HGNC:23700]
ENSCHIG00000006416		2
ENSCHIG00000006429	KCNE2	1	potassium voltage-gated channel subfamily E regulatory subunit 2 [Source:HGNC Symbol;Acc:HGNC:6242]
ENSCHIG00000006432		15	olfactory receptor 2AG1 [Source:NCBI gene;Acc:102174136]
ENSCHIG00000006439	MEMO1	11	mediator of cell motility 1 [Source:HGNC Symbol;Acc:HGNC:14014]
ENSCHIG00000006446	HEXIM2	19	HEXIM P-TEFb complex subunit 2 [Source:HGNC Symbol;Acc:HGNC:28591]
ENSCHIG00000006465	RAB19	4	RAB19, member RAS oncogene family [Source:HGNC Symbol;Acc:HGNC:19982]
ENSCHIG00000006466	SPERT	12	spermatid associated [Source:HGNC Symbol;Acc:HGNC:30720]
ENSCHIG00000006499	ANKEF1	13	ankyrin repeat and EF-hand domain containing 1 [Source:HGNC Symbol;Acc:HGNC:15803]
ENSCHIG00000006502	U6	11	U6 spliceosomal RNA [Source:RFAM;Acc:RF00026]
ENSCHIG00000006533		6
ENSCHIG00000006546		7	olfactory receptor 2V2-like [Source:NCBI gene;Acc:108636433]
ENSCHIG00000006548	SMCO3	5	single-pass membrane protein with coiled-coil domains 3 [Source:HGNC Symbol;Acc:HGNC:34401]
ENSCHIG00000006554		2	inositol polyphosphate-1-phosphatase [Source:NCBI gene;Acc:102176832]
ENSCHIG00000006555	RNF169	15	ring finger protein 169 [Source:HGNC Symbol;Acc:HGNC:26961]
ENSCHIG00000006561		17
ENSCHIG00000006574	ACTBL2	20	actin beta like 2 [Source:HGNC Symbol;Acc:HGNC:17780]
ENSCHIG00000006588	WDR35	11	WD repeat domain 35 [Source:HGNC Symbol;Acc:HGNC:29250]
ENSCHIG00000006611	PIGM	3	phosphatidylinositol glycan anchor biosynthesis class M [Source:HGNC Symbol;Acc:HGNC:18858]
ENSCHIG00000006615		21	TNF alpha induced protein 2 [Source:NCBI gene;Acc:106503952]
ENSCHIG00000006620	HACD4	8	3-hydroxyacyl-CoA dehydratase 4 [Source:HGNC Symbol;Acc:HGNC:20920]
ENSCHIG00000006641	7SK	27	7SK RNA [Source:RFAM;Acc:RF00100]
ENSCHIG00000006651	TMEM132B	17	transmembrane protein 132B [Source:HGNC Symbol;Acc:HGNC:29397]
ENSCHIG00000006661	DSC1	24	desmocollin 1 [Source:HGNC Symbol;Acc:HGNC:3035]
ENSCHIG00000006664	DZIP1	12	DAZ interacting zinc finger protein 1 [Source:HGNC Symbol;Acc:HGNC:20908]
ENSCHIG00000006689	DYNC2LI1	11	dynein cytoplasmic 2 light intermediate chain 1 [Source:HGNC Symbol;Acc:HGNC:24595]
ENSCHIG00000006694	INSC	15	INSC spindle orientation adaptor protein [Source:HGNC Symbol;Acc:HGNC:33116]
ENSCHIG00000006700	ATP11B	1	ATPase phospholipid transporting 11B (putative) [Source:HGNC Symbol;Acc:HGNC:13553]
ENSCHIG00000006711		4
ENSCHIG00000006722		20	histone H2B subacrosomal variant [Source:NCBI gene;Acc:102175243]
ENSCHIG00000006728		10
ENSCHIG00000006737		28	chromosome 28 C10orf53 homolog [Source:NCBI gene;Acc:102182567]
ENSCHIG00000006739		19
ENSCHIG00000006747		13	Z-DNA binding protein 1 [Source:NCBI gene;Acc:102168464]
ENSCHIG00000006750		7
ENSCHIG00000006751	KIRREL2	18	kirre like nephrin family adhesion molecule 2 [Source:HGNC Symbol;Acc:HGNC:18816]
ENSCHIG00000006757	SERPINB7	24	serpin family B member 7 [Source:HGNC Symbol;Acc:HGNC:13902]
ENSCHIG00000006765		29	terminal uridylyl transferase 1, U6 snRNA-specific [Source:NCBI gene;Acc:102171956]
ENSCHIG00000006773	SUOX	5	sulfite oxidase [Source:HGNC Symbol;Acc:HGNC:11460]
ENSCHIG00000006793		1
ENSCHIG00000006795	GBF1	26	golgi brefeldin A resistant guanine nucleotide exchange factor 1 [Source:HGNC Symbol;Acc:HGNC:4181]
ENSCHIG00000006799		1
ENSCHIG00000006802		1
ENSCHIG00000006804	BDNF	15	brain derived neurotrophic factor [Source:HGNC Symbol;Acc:HGNC:1033]
ENSCHIG00000006810		1
ENSCHIG00000006811	PSMG2	24	proteasome assembly chaperone 2 [Source:HGNC Symbol;Acc:HGNC:24929]
ENSCHIG00000006821		1
ENSCHIG00000006822	CETN1	24	centrin 1 [Source:HGNC Symbol;Acc:HGNC:1866]
ENSCHIG00000006828		21	RNA guanine-7 methyltransferase activating subunit [Source:NCBI gene;Acc:102178399]
ENSCHIG00000006834		1
ENSCHIG00000006835	NUFIP1	12	nuclear FMR1 interacting protein 1 [Source:HGNC Symbol;Acc:HGNC:8057]
ENSCHIG00000006837		1
ENSCHIG00000006845	CIZ1	11	CDKN1A interacting zinc finger protein 1 [Source:HGNC Symbol;Acc:HGNC:16744]
ENSCHIG00000006851		3
ENSCHIG00000006855	NEUROG2	6	neurogenin 2 [Source:HGNC Symbol;Acc:HGNC:13805]
ENSCHIG00000006859		3
ENSCHIG00000006866	KLF17	3	Kruppel like factor 17 [Source:HGNC Symbol;Acc:HGNC:18830]
ENSCHIG00000006867	SDAD1	6	SDA1 domain containing 1 [Source:HGNC Symbol;Acc:HGNC:25537]
ENSCHIG00000006868		3
ENSCHIG00000006870		3
ENSCHIG00000006873		9
ENSCHIG00000006874	WDR20	21	WD repeat domain 20 [Source:HGNC Symbol;Acc:HGNC:19667]
ENSCHIG00000006875		1
ENSCHIG00000006881		3
ENSCHIG00000006893		3
ENSCHIG00000006896		7
ENSCHIG00000006898		23
ENSCHIG00000006903		7
ENSCHIG00000006904		3
ENSCHIG00000006907		3
ENSCHIG00000006910		7
ENSCHIG00000006917		3
ENSCHIG00000006919		3
ENSCHIG00000006924		7
ENSCHIG00000006937		7
ENSCHIG00000006940		3
ENSCHIG00000006951		7
ENSCHIG00000006956		3
ENSCHIG00000006957		7
ENSCHIG00000006961		7
ENSCHIG00000006970		3
ENSCHIG00000006973		3
ENSCHIG00000006987		7
ENSCHIG00000006990		17	calcineurin-binding protein cabin-1 [Source:NCBI gene;Acc:102182160]
ENSCHIG00000006993		17
ENSCHIG00000006997		7
ENSCHIG00000007002		7
ENSCHIG00000007005		7
ENSCHIG00000007007		17
ENSCHIG00000007008		7
ENSCHIG00000007009		17
ENSCHIG00000007013		7
ENSCHIG00000007014		17
ENSCHIG00000007015		17
ENSCHIG00000007016		7
ENSCHIG00000007017	HPSE2	26	heparanase 2 (inactive) [Source:HGNC Symbol;Acc:HGNC:18374]
ENSCHIG00000007020		7
ENSCHIG00000007021		12	proteasome maturation protein [Source:NCBI gene;Acc:102187958]
ENSCHIG00000007028		17
ENSCHIG00000007031		17
ENSCHIG00000007032		17
ENSCHIG00000007035		17
ENSCHIG00000007040		17
ENSCHIG00000007043		7
ENSCHIG00000007044		17
ENSCHIG00000007047		17
ENSCHIG00000007055		17
ENSCHIG00000007058		7
ENSCHIG00000007061		17
ENSCHIG00000007065		7
ENSCHIG00000007069		7
ENSCHIG00000007074		17
ENSCHIG00000007076		17
ENSCHIG00000007077		17
ENSCHIG00000007080		7
ENSCHIG00000007087		7
ENSCHIG00000007088		7
ENSCHIG00000007090	EWSR1	17	EWS RNA binding protein 1 [Source:HGNC Symbol;Acc:HGNC:3508]
ENSCHIG00000007094		17
ENSCHIG00000007096		17
ENSCHIG00000007099	CRIP2	LWLT01000162.1	cysteine rich protein 2 [Source:HGNC Symbol;Acc:HGNC:2361]
ENSCHIG00000007100		7
ENSCHIG00000007105		7
ENSCHIG00000007123		7
ENSCHIG00000007126		17
ENSCHIG00000007128		7
ENSCHIG00000007130		24	gastrin-like [Source:NCBI gene;Acc:108633784]
ENSCHIG00000007134		7
ENSCHIG00000007137		7
ENSCHIG00000007138		17
ENSCHIG00000007143		7
ENSCHIG00000007148		7
ENSCHIG00000007150		7
ENSCHIG00000007151		17
ENSCHIG00000007156	PASK	3	PAS domain containing serine/threonine kinase [Source:HGNC Symbol;Acc:HGNC:17270]
ENSCHIG00000007157	RTN4	11	reticulon 4 [Source:HGNC Symbol;Acc:HGNC:14085]
ENSCHIG00000007158	HPD	17	4-hydroxyphenylpyruvate dioxygenase [Source:HGNC Symbol;Acc:HGNC:5147]
ENSCHIG00000007160		7
ENSCHIG00000007164		8	sperm associated antigen 8 [Source:NCBI gene;Acc:102181596]
ENSCHIG00000007166		7
ENSCHIG00000007167		14	zinc finger protein 706 [Source:NCBI gene;Acc:102174951]
ENSCHIG00000007171		7
ENSCHIG00000007173		7
ENSCHIG00000007180		7
ENSCHIG00000007182	ATP10A	21	ATPase phospholipid transporting 10A (putative) [Source:HGNC Symbol;Acc:HGNC:13542]
ENSCHIG00000007184		17
ENSCHIG00000007187		17
ENSCHIG00000007191		17
ENSCHIG00000007201		17
ENSCHIG00000007202		4
ENSCHIG00000007207		4
ENSCHIG00000007208	DNAAF1	18	dynein axonemal assembly factor 1 [Source:HGNC Symbol;Acc:HGNC:30539]
ENSCHIG00000007213		6
ENSCHIG00000007214		4
ENSCHIG00000007224		6
ENSCHIG00000007240		4
ENSCHIG00000007249		4
ENSCHIG00000007251		4
ENSCHIG00000007260		4
ENSCHIG00000007261		11	cilia and flagella associated protein 36 [Source:NCBI gene;Acc:102189045]
ENSCHIG00000007268		4
ENSCHIG00000007272		4
ENSCHIG00000007276		4
ENSCHIG00000007279		4
ENSCHIG00000007284		6
ENSCHIG00000007290		1	carbonyl reductase [NADPH] 1 [Source:NCBI gene;Acc:102172669]
ENSCHIG00000007296	HIPK1	3	homeodomain interacting protein kinase 1 [Source:HGNC Symbol;Acc:HGNC:19006]
ENSCHIG00000007299		4
ENSCHIG00000007300		6
ENSCHIG00000007307	GPLD1	18	glycosylphosphatidylinositol specific phospholipase D1 [Source:HGNC Symbol;Acc:HGNC:4459]
ENSCHIG00000007309		6
ENSCHIG00000007316		1	protein phosphatase 1 regulatory inhibitor subunit 2 [Source:NCBI gene;Acc:102181337]
ENSCHIG00000007329		6
ENSCHIG00000007332		4
ENSCHIG00000007336		20
ENSCHIG00000007338		6
ENSCHIG00000007343		4
ENSCHIG00000007345		6
ENSCHIG00000007347	ANK1	27	ankyrin 1 [Source:HGNC Symbol;Acc:HGNC:492]
ENSCHIG00000007348		4
ENSCHIG00000007357		4
ENSCHIG00000007360		7	acyl-CoA synthetase long chain family member 6 [Source:NCBI gene;Acc:102190777]
ENSCHIG00000007363		6
ENSCHIG00000007370		6
ENSCHIG00000007371	EZH2	4	enhancer of zeste 2 polycomb repressive complex 2 subunit [Source:HGNC Symbol;Acc:HGNC:3527]
ENSCHIG00000007377		6
ENSCHIG00000007378		4
ENSCHIG00000007379		4
ENSCHIG00000007392		6
ENSCHIG00000007399		4
ENSCHIG00000007404		4
ENSCHIG00000007408		4
ENSCHIG00000007413		4
ENSCHIG00000007420		6
ENSCHIG00000007423		4
ENSCHIG00000007442		4
ENSCHIG00000007443	NPY	4	neuropeptide Y [Source:HGNC Symbol;Acc:HGNC:7955]
ENSCHIG00000007446		6
ENSCHIG00000007450		6
ENSCHIG00000007451		6
ENSCHIG00000007453		6
ENSCHIG00000007455		6
ENSCHIG00000007460		6
ENSCHIG00000007461		6
ENSCHIG00000007466	DNALI1	3	dynein axonemal light intermediate chain 1 [Source:HGNC Symbol;Acc:HGNC:14353]
ENSCHIG00000007469	PFN3	7	profilin 3 [Source:HGNC Symbol;Acc:HGNC:18627]
ENSCHIG00000007470		5	synaptosomal-associated protein 23 [Source:NCBI gene;Acc:108636029]
ENSCHIG00000007474		4
ENSCHIG00000007477		4
ENSCHIG00000007482		23	gametogenetin-binding protein 1-like [Source:NCBI gene;Acc:102184483]
ENSCHIG00000007483		6
ENSCHIG00000007484		4
ENSCHIG00000007485	PLCB2	10	phospholipase C beta 2 [Source:HGNC Symbol;Acc:HGNC:9055]
ENSCHIG00000007490	PTH1R	22	parathyroid hormone 1 receptor [Source:HGNC Symbol;Acc:HGNC:9608]
ENSCHIG00000007495		15	olfactory receptor 4C3 [Source:NCBI gene;Acc:102191066]
ENSCHIG00000007497		5
ENSCHIG00000007498		4
ENSCHIG00000007500		6
ENSCHIG00000007501		4
ENSCHIG00000007505	TSHB	3	thyroid stimulating hormone subunit beta [Source:NCBI gene;Acc:102185966]
ENSCHIG00000007515	ZNF672	7	zinc finger protein 672 [Source:HGNC Symbol;Acc:HGNC:26179]
ENSCHIG00000007539	AMOTL1	15	angiomotin like 1 [Source:HGNC Symbol;Acc:HGNC:17811]
ENSCHIG00000007541		4
ENSCHIG00000007545	BTAF1	26	B-TFIID TATA-box binding protein associated factor 1 [Source:HGNC Symbol;Acc:HGNC:17307]
ENSCHIG00000007564		4
ENSCHIG00000007567		6
ENSCHIG00000007571		6
ENSCHIG00000007587		23
ENSCHIG00000007589		23
ENSCHIG00000007596		23
ENSCHIG00000007602	PTH	15	parathyroid hormone [Source:HGNC Symbol;Acc:HGNC:9606]
ENSCHIG00000007617	RNF121	15	ring finger protein 121 [Source:HGNC Symbol;Acc:HGNC:21070]
ENSCHIG00000007618		23
ENSCHIG00000007620		11
ENSCHIG00000007641	GRIP1	5	glutamate receptor interacting protein 1 [Source:HGNC Symbol;Acc:HGNC:18708]
ENSCHIG00000007652		23
ENSCHIG00000007656		23
ENSCHIG00000007657		3	sperm mitochondria associated cysteine rich protein [Source:NCBI gene;Acc:102184108]
ENSCHIG00000007658	FKBP6	25	FKBP prolyl isomerase 6 [Source:HGNC Symbol;Acc:HGNC:3722]
ENSCHIG00000007659		23
ENSCHIG00000007662		23
ENSCHIG00000007668		23
ENSCHIG00000007673	HIST2H2BF	3	histone cluster 2 H2B family member f [Source:HGNC Symbol;Acc:HGNC:24700]
ENSCHIG00000007675	LY6G6C	23	lymphocyte antigen 6 family member G6C [Source:HGNC Symbol;Acc:HGNC:13936]
ENSCHIG00000007679	CCDC182	19	coiled-coil domain containing 182 [Source:HGNC Symbol;Acc:HGNC:49392]
ENSCHIG00000007681		23
ENSCHIG00000007682	SLC22A12	29	solute carrier family 22 member 12 [Source:HGNC Symbol;Acc:HGNC:17989]
ENSCHIG00000007689	RXFP2	12	relaxin family peptide receptor 2 [Source:HGNC Symbol;Acc:HGNC:17318]
ENSCHIG00000007695		23
ENSCHIG00000007708	OR4N2	10	olfactory receptor family 4 subfamily N member 2 [Source:HGNC Symbol;Acc:HGNC:14742]
ENSCHIG00000007715	ARC	14	activity regulated cytoskeleton associated protein [Source:NCBI gene;Acc:102189883]
ENSCHIG00000007719		23
ENSCHIG00000007720		20
ENSCHIG00000007728	ZMYND12	3	zinc finger MYND-type containing 12 [Source:HGNC Symbol;Acc:HGNC:21192]
ENSCHIG00000007730		23
ENSCHIG00000007735		23
ENSCHIG00000007737	DCAF1	22	DDB1 and CUL4 associated factor 1 [Source:HGNC Symbol;Acc:HGNC:30911]
ENSCHIG00000007738	BORA	12	BORA aurora kinase A activator [Source:HGNC Symbol;Acc:HGNC:24724]
ENSCHIG00000007747	TBL3	25	transducin beta like 3 [Source:HGNC Symbol;Acc:HGNC:11587]
ENSCHIG00000007752	TMEM214	11	transmembrane protein 214 [Source:HGNC Symbol;Acc:HGNC:25983]
ENSCHIG00000007759	CORIN	6	corin, serine peptidase [Source:HGNC Symbol;Acc:HGNC:19012]
ENSCHIG00000007763		23
ENSCHIG00000007764		23
ENSCHIG00000007774	OXTR	22	oxytocin receptor [Source:HGNC Symbol;Acc:HGNC:8529]
ENSCHIG00000007782	TRBV12-5	4	T cell receptor beta variable 12-5 [Source:HGNC Symbol;Acc:HGNC:12187]
ENSCHIG00000007785		8
ENSCHIG00000007787		8
ENSCHIG00000007788	CHST4	18	carbohydrate sulfotransferase 4 [Source:HGNC Symbol;Acc:HGNC:1972]
ENSCHIG00000007791		8
ENSCHIG00000007792	SCP2D1	13	SCP2 sterol binding domain containing 1 [Source:HGNC Symbol;Acc:HGNC:16211]
ENSCHIG00000007794		8
ENSCHIG00000007796		8
ENSCHIG00000007797	IRGC	18	immunity related GTPase cinema [Source:HGNC Symbol;Acc:HGNC:28835]
ENSCHIG00000007798		8
ENSCHIG00000007801		8
ENSCHIG00000007803		8
ENSCHIG00000007812	SAXO2	21	stabilizer of axonemal microtubules 2 [Source:HGNC Symbol;Acc:HGNC:33727]
ENSCHIG00000007817		8
ENSCHIG00000007824		8
ENSCHIG00000007826		8
ENSCHIG00000007831		8
ENSCHIG00000007832	SOBP	9	sine oculis binding protein homolog [Source:HGNC Symbol;Acc:HGNC:29256]
ENSCHIG00000007833		14
ENSCHIG00000007834		23	histone H3.1 [Source:NCBI gene;Acc:102178319]
ENSCHIG00000007842		28	zinc finger AN1-type containing 4 [Source:NCBI gene;Acc:102185063]
ENSCHIG00000007852		18	coiled-coil domain containing 114 [Source:NCBI gene;Acc:102176355]
ENSCHIG00000007856		8
ENSCHIG00000007858		8
ENSCHIG00000007865		8
ENSCHIG00000007873	TMEM249	14	transmembrane protein 249 [Source:HGNC Symbol;Acc:HGNC:44155]
ENSCHIG00000007888	FCAR	18	Fc fragment of IgA receptor [Source:HGNC Symbol;Acc:HGNC:3608]
ENSCHIG00000007896		LWLT01000021.1	claudin 34 [Source:NCBI gene;Acc:108634307]
ENSCHIG00000007897		8
ENSCHIG00000007900		8
ENSCHIG00000007902		8
ENSCHIG00000007907		8
ENSCHIG00000007909	PARD6A	18	par-6 family cell polarity regulator alpha [Source:HGNC Symbol;Acc:HGNC:15943]
ENSCHIG00000007910	BNIP1	20	BCL2 interacting protein 1 [Source:HGNC Symbol;Acc:HGNC:1082]
ENSCHIG00000007927	DPP9	7	dipeptidyl peptidase 9 [Source:HGNC Symbol;Acc:HGNC:18648]
ENSCHIG00000007935		10	nucleolar and spindle associated protein 1 [Source:NCBI gene;Acc:102181960]
ENSCHIG00000007949		8
ENSCHIG00000007965	RAD18	22	RAD18 E3 ubiquitin protein ligase [Source:HGNC Symbol;Acc:HGNC:18278]
ENSCHIG00000007985		22
ENSCHIG00000007986		8
ENSCHIG00000007991	DDI1	15	DNA damage inducible 1 homolog 1 [Source:HGNC Symbol;Acc:HGNC:18961]
ENSCHIG00000007992		8
ENSCHIG00000007993		8
ENSCHIG00000007996	PSME3	19	proteasome activator subunit 3 [Source:HGNC Symbol;Acc:HGNC:9570]
ENSCHIG00000007997	TAF1C	18	TATA-box binding protein associated factor, RNA polymerase I subunit C [Source:HGNC Symbol;Acc:HGNC:11534]
ENSCHIG00000007999		8
ENSCHIG00000008020		8
ENSCHIG00000008025		9
ENSCHIG00000008033		9	TATA-box binding protein [Source:NCBI gene;Acc:102182309]
ENSCHIG00000008050		21	cathepsin G [Source:NCBI gene;Acc:102174648]
ENSCHIG00000008054	ZBTB3	29	zinc finger and BTB domain containing 3 [Source:HGNC Symbol;Acc:HGNC:22918]
ENSCHIG00000008057	NAV1	16	neuron navigator 1 [Source:HGNC Symbol;Acc:HGNC:15989]
ENSCHIG00000008063		26
ENSCHIG00000008064		8
ENSCHIG00000008070		8
ENSCHIG00000008074	YBEY	1	ybeY metalloendoribonuclease [Source:HGNC Symbol;Acc:HGNC:1299]
ENSCHIG00000008077		8
ENSCHIG00000008078	KIF27	8	kinesin family member 27 [Source:HGNC Symbol;Acc:HGNC:18632]
ENSCHIG00000008083		12	multidrug resistance-associated protein 4-like [Source:NCBI gene;Acc:102180841]
ENSCHIG00000008088		3	olfactory receptor 2A12-like [Source:NCBI gene;Acc:102182372]
ENSCHIG00000008099	ESS2	LWLT01000035.1	ess-2 splicing factor homolog [Source:HGNC Symbol;Acc:HGNC:16817]
ENSCHIG00000008103	MESP1	21	mesoderm posterior bHLH transcription factor 1 [Source:HGNC Symbol;Acc:HGNC:29658]
ENSCHIG00000008108		2	WD repeat and FYVE domain containing 1 [Source:NCBI gene;Acc:100861160]
ENSCHIG00000008112		8
ENSCHIG00000008118		8
ENSCHIG00000008122		8
ENSCHIG00000008124		8
ENSCHIG00000008126		8
ENSCHIG00000008129		8
ENSCHIG00000008130		8
ENSCHIG00000008132		8
ENSCHIG00000008137	LRRC59	19	leucine rich repeat containing 59 [Source:HGNC Symbol;Acc:HGNC:28817]
ENSCHIG00000008138		8	uncharacterized LOC102179768 [Source:NCBI gene;Acc:102179768]
ENSCHIG00000008142		8
ENSCHIG00000008143	SMKR1	4	small lysine rich protein 1 [Source:HGNC Symbol;Acc:HGNC:43561]
ENSCHIG00000008147		8
ENSCHIG00000008150		8
ENSCHIG00000008152	RNF40	25	ring finger protein 40 [Source:HGNC Symbol;Acc:HGNC:16867]
ENSCHIG00000008153	EXOSC8	12	exosome component 8 [Source:HGNC Symbol;Acc:HGNC:17035]
ENSCHIG00000008159		8
ENSCHIG00000008164	SVBP	3	small vasohibin binding protein [Source:HGNC Symbol;Acc:HGNC:29204]
ENSCHIG00000008167	GDF9	7	growth differentiation factor 9 [Source:NCBI gene;Acc:100860859]
ENSCHIG00000008173	RSPH14	LWLT01000042.1	radial spoke head 14 homolog [Source:HGNC Symbol;Acc:HGNC:13437]
ENSCHIG00000008174	CUL3	2	cullin 3 [Source:HGNC Symbol;Acc:HGNC:2553]
ENSCHIG00000008179		3
ENSCHIG00000008198		3
ENSCHIG00000008202	ATF7IP2	25	activating transcription factor 7 interacting protein 2 [Source:HGNC Symbol;Acc:HGNC:20397]
ENSCHIG00000008207		3
ENSCHIG00000008215		3
ENSCHIG00000008216		3
ENSCHIG00000008220		3
ENSCHIG00000008223	PDHA2	6	pyruvate dehydrogenase E1 alpha 2 subunit [Source:HGNC Symbol;Acc:HGNC:8807]
ENSCHIG00000008224		16	PRAME family member 8-like [Source:NCBI gene;Acc:102179033]
ENSCHIG00000008226		3
ENSCHIG00000008234		3
ENSCHIG00000008235	SLC25A46	7	solute carrier family 25 member 46 [Source:HGNC Symbol;Acc:HGNC:25198]
ENSCHIG00000008236	PDE6D	2	phosphodiesterase 6D [Source:HGNC Symbol;Acc:HGNC:8788]
ENSCHIG00000008240		3
ENSCHIG00000008243	HIST3H3	7	histone cluster 3 H3 [Source:HGNC Symbol;Acc:HGNC:4778]
ENSCHIG00000008247	TM4SF4	1	transmembrane 4 L six family member 4 [Source:HGNC Symbol;Acc:HGNC:11856]
ENSCHIG00000008258	FBXO39	19	F-box protein 39 [Source:HGNC Symbol;Acc:HGNC:28565]
ENSCHIG00000008259		3
ENSCHIG00000008264		3
ENSCHIG00000008267	PRPS1L1	4	phosphoribosyl pyrophosphate synthetase 1 like 1 [Source:HGNC Symbol;Acc:HGNC:9463]
ENSCHIG00000008271	CTXN1	7	cortexin 1 [Source:HGNC Symbol;Acc:HGNC:31108]
ENSCHIG00000008281		3
ENSCHIG00000008302		3
ENSCHIG00000008303	FBXO43	14	F-box protein 43 [Source:HGNC Symbol;Acc:HGNC:28521]
ENSCHIG00000008304	CFAP52	19	cilia and flagella associated protein 52 [Source:HGNC Symbol;Acc:HGNC:16053]
ENSCHIG00000008306	KCNJ16	19	potassium voltage-gated channel subfamily J member 16 [Source:HGNC Symbol;Acc:HGNC:6262]
ENSCHIG00000008308	SOX30	7	SRY-box transcription factor 30 [Source:HGNC Symbol;Acc:HGNC:30635]
ENSCHIG00000008312		3
ENSCHIG00000008313		3
ENSCHIG00000008314		8	contactin-associated protein-like 3 [Source:NCBI gene;Acc:102177239]
ENSCHIG00000008316		3
ENSCHIG00000008321	ZPBP	4	zona pellucida binding protein [Source:HGNC Symbol;Acc:HGNC:15662]
ENSCHIG00000008323		7	nuclear envelope pore membrane protein POM 121C-like [Source:NCBI gene;Acc:102169090]
ENSCHIG00000008333		6	TBC1 domain family member 1 [Source:NCBI gene;Acc:102189380]
ENSCHIG00000008344	KCNA6	5	potassium voltage-gated channel subfamily A member 6 [Source:HGNC Symbol;Acc:HGNC:6225]
ENSCHIG00000008350	MATN1	2	matrilin 1 [Source:HGNC Symbol;Acc:HGNC:6907]
ENSCHIG00000008361	ACER1	7	alkaline ceramidase 1 [Source:HGNC Symbol;Acc:HGNC:18356]
ENSCHIG00000008363		23
ENSCHIG00000008366	HDX	LWLT01000021.1	highly divergent homeobox [Source:HGNC Symbol;Acc:HGNC:26411]
ENSCHIG00000008376	CCDC54	1	coiled-coil domain containing 54 [Source:HGNC Symbol;Acc:HGNC:30703]
ENSCHIG00000008378	ELFN2	5	extracellular leucine rich repeat and fibronectin type III domain containing 2 [Source:HGNC Symbol;Acc:HGNC:29396]
ENSCHIG00000008381		10	olfactory receptor 4K2-like [Source:NCBI gene;Acc:102180319]
ENSCHIG00000008414	DRD5	6	dopamine receptor D5 [Source:HGNC Symbol;Acc:HGNC:3026]
ENSCHIG00000008442	TRIM24	4	tripartite motif containing 24 [Source:HGNC Symbol;Acc:HGNC:11812]
ENSCHIG00000008445	KALRN	1	kalirin RhoGEF kinase [Source:HGNC Symbol;Acc:HGNC:4814]
ENSCHIG00000008471		23	glutathione S-transferase A4-like [Source:NCBI gene;Acc:102174708]
ENSCHIG00000008486		10	CDGSH iron-sulfur domain-containing protein 1 pseudogene [Source:NCBI gene;Acc:108636844]
ENSCHIG00000008490		3
ENSCHIG00000008493		4	ATPase H+ transporting V1 subunit F [Source:NCBI gene;Acc:102176937]
ENSCHIG00000008499	SLC5A9	3	solute carrier family 5 member 9 [Source:HGNC Symbol;Acc:HGNC:22146]
ENSCHIG00000008501	EPOP	19	elongin BC and polycomb repressive complex 2 associated protein [Source:HGNC Symbol;Acc:HGNC:34493]
ENSCHIG00000008504	ANAPC5	17	anaphase promoting complex subunit 5 [Source:HGNC Symbol;Acc:HGNC:15713]
ENSCHIG00000008506		29	olfactory receptor 8A1-like [Source:NCBI gene;Acc:102180654]
ENSCHIG00000008511	C2orf88	2	chromosome 2 open reading frame 88 [Source:HGNC Symbol;Acc:HGNC:28191]
ENSCHIG00000008519	USP15	5	ubiquitin specific peptidase 15 [Source:HGNC Symbol;Acc:HGNC:12613]
ENSCHIG00000008524	ANKRD55	20	ankyrin repeat domain 55 [Source:HGNC Symbol;Acc:HGNC:25681]
ENSCHIG00000008532		23	olfactory receptor 2B2-like [Source:NCBI gene;Acc:102181115]
ENSCHIG00000008543	SLC10A7	17	solute carrier family 10 member 7 [Source:HGNC Symbol;Acc:HGNC:23088]
ENSCHIG00000008546	CYB5D2	19	cytochrome b5 domain containing 2 [Source:HGNC Symbol;Acc:HGNC:28471]
ENSCHIG00000008547	TRAM1	14	translocation associated membrane protein 1 [Source:NCBI gene;Acc:102169492]
ENSCHIG00000008548	TSGA10	11	testis specific 10 [Source:HGNC Symbol;Acc:HGNC:14927]
ENSCHIG00000008550		4
ENSCHIG00000008553		2	dnaJ homolog subfamily A member 1 pseudogene [Source:NCBI gene;Acc:102168395]
ENSCHIG00000008554	ZFP69	3	ZFP69 zinc finger protein [Source:HGNC Symbol;Acc:HGNC:24708]
ENSCHIG00000008559	C1orf194	3	chromosome 1 open reading frame 194 [Source:HGNC Symbol;Acc:HGNC:32331]
ENSCHIG00000008571		21
ENSCHIG00000008594	FYCO1	22	FYVE and coiled-coil domain containing 1 [Source:HGNC Symbol;Acc:HGNC:14673]
ENSCHIG00000008597		20	chromosome 20 C5orf34 homolog [Source:NCBI gene;Acc:102175523]
ENSCHIG00000008598		7	zinc finger protein 474 [Source:NCBI gene;Acc:102169177]
ENSCHIG00000008605		19	MIS12 kinetochore complex component [Source:NCBI gene;Acc:102170085]
ENSCHIG00000008614	ZCCHC12	LWLT01000079.1	zinc finger CCHC-type containing 12 [Source:HGNC Symbol;Acc:HGNC:27273]
ENSCHIG00000008626	IMPG1	9	interphotoreceptor matrix proteoglycan 1 [Source:HGNC Symbol;Acc:HGNC:6055]
ENSCHIG00000008630	TEX47	4	testis expressed 47 [Source:HGNC Symbol;Acc:HGNC:22402]
ENSCHIG00000008639	HIST1H2BA	23	histone cluster 1 H2B family member a [Source:HGNC Symbol;Acc:HGNC:18730]
ENSCHIG00000008655	DUSP18	17	dual specificity phosphatase 18 [Source:HGNC Symbol;Acc:HGNC:18484]
ENSCHIG00000008665	PLPPR2	7	phospholipid phosphatase related 2 [Source:HGNC Symbol;Acc:HGNC:29566]
ENSCHIG00000008676	NR2C2	22	nuclear receptor subfamily 2 group C member 2 [Source:HGNC Symbol;Acc:HGNC:7972]
ENSCHIG00000008682	UPF3A	LWLT01000036.1	UPF3A regulator of nonsense mediated mRNA decay [Source:HGNC Symbol;Acc:HGNC:20332]
ENSCHIG00000008683	GFOD2	18	glucose-fructose oxidoreductase domain containing 2 [Source:HGNC Symbol;Acc:HGNC:28159]
ENSCHIG00000008699	TEPP	18	testis, prostate and placenta expressed [Source:HGNC Symbol;Acc:HGNC:33745]
ENSCHIG00000008700	ODF3L2	7	outer dense fiber of sperm tails 3 like 2 [Source:HGNC Symbol;Acc:HGNC:26841]
ENSCHIG00000008701	TSACC	3	TSSK6 activating cochaperone [Source:HGNC Symbol;Acc:HGNC:30636]
ENSCHIG00000008710	MIS18A	1	MIS18 kinetochore protein A [Source:HGNC Symbol;Acc:HGNC:1286]
ENSCHIG00000008713	MEPCE	25	methylphosphate capping enzyme [Source:HGNC Symbol;Acc:HGNC:20247]
ENSCHIG00000008714	MYH8	19	myosin heavy chain 8 [Source:HGNC Symbol;Acc:HGNC:7578]
ENSCHIG00000008721	STRIP2	4	striatin interacting protein 2 [Source:HGNC Symbol;Acc:HGNC:22209]
ENSCHIG00000008724	ADGRF5	23	adhesion G protein-coupled receptor F5 [Source:HGNC Symbol;Acc:HGNC:19030]
ENSCHIG00000008725	ZBTB5	8	zinc finger and BTB domain containing 5 [Source:HGNC Symbol;Acc:HGNC:23836]
ENSCHIG00000008731	CCDC18	3	coiled-coil domain containing 18 [Source:HGNC Symbol;Acc:HGNC:30370]
ENSCHIG00000008745	C1orf146	3	chromosome 1 open reading frame 146 [Source:HGNC Symbol;Acc:HGNC:24032]
ENSCHIG00000008764	SIGLEC15	24	sialic acid binding Ig like lectin 15 [Source:HGNC Symbol;Acc:HGNC:27596]
ENSCHIG00000008765	RMND5B	7	required for meiotic nuclear division 5 homolog B [Source:HGNC Symbol;Acc:HGNC:26181]
ENSCHIG00000008767	DRC3	19	dynein regulatory complex subunit 3 [Source:HGNC Symbol;Acc:HGNC:25384]
ENSCHIG00000008768		8	equatorin [Source:NCBI gene;Acc:102175126]
ENSCHIG00000008775		LWLT01000035.1	coiled-coil domain containing 74B [Source:NCBI gene;Acc:108634706]
ENSCHIG00000008802	BANF2	13	barrier to autointegration factor 2 [Source:HGNC Symbol;Acc:HGNC:16172]
ENSCHIG00000008809		11	olfactory receptor 1B1-like [Source:NCBI gene;Acc:102181033]
ENSCHIG00000008817	TAGAP	9	T cell activation RhoGTPase activating protein [Source:HGNC Symbol;Acc:HGNC:15669]
ENSCHIG00000008831	PIWIL1	17	piwi like RNA-mediated gene silencing 1 [Source:HGNC Symbol;Acc:HGNC:9007]
ENSCHIG00000008832	GABRR1	9	gamma-aminobutyric acid type A receptor rho1 subunit [Source:HGNC Symbol;Acc:HGNC:4090]
ENSCHIG00000008846	LRRC6	14	leucine rich repeat containing 6 [Source:HGNC Symbol;Acc:HGNC:16725]
ENSCHIG00000008849	OR56B4	15	olfactory receptor family 56 subfamily B member 4 [Source:HGNC Symbol;Acc:HGNC:15248]
ENSCHIG00000008856	DEPDC1B	20	DEP domain containing 1B [Source:HGNC Symbol;Acc:HGNC:24902]
ENSCHIG00000008858	CDKL3	7	cyclin dependent kinase like 3 [Source:HGNC Symbol;Acc:HGNC:15483]
ENSCHIG00000008866		24
ENSCHIG00000008867	CCDC38	5	coiled-coil domain containing 38 [Source:HGNC Symbol;Acc:HGNC:26843]
ENSCHIG00000008873	CLDN17	1	claudin 17 [Source:HGNC Symbol;Acc:HGNC:2038]
ENSCHIG00000008875		9	trace amine-associated receptor 4-like [Source:NCBI gene;Acc:102169962]
ENSCHIG00000008883	NEK11	1	NIMA related kinase 11 [Source:HGNC Symbol;Acc:HGNC:18593]
ENSCHIG00000008884	TEX37	11	testis expressed 37 [Source:HGNC Symbol;Acc:HGNC:26341]
ENSCHIG00000008885	OR3A2	19	olfactory receptor family 3 subfamily A member 2 [Source:HGNC Symbol;Acc:HGNC:8283]
ENSCHIG00000008901		LWLT01007754.1	zinc finger protein 280B-like [Source:NCBI gene;Acc:108635456]
ENSCHIG00000008907	RBM4B	29	RNA binding motif protein 4B [Source:HGNC Symbol;Acc:HGNC:28842]
ENSCHIG00000008911	RAD52	5	RAD52 homolog, DNA repair protein [Source:HGNC Symbol;Acc:HGNC:9824]
ENSCHIG00000008913	ATP8A2	12	ATPase phospholipid transporting 8A2 [Source:HGNC Symbol;Acc:HGNC:13533]
ENSCHIG00000008919	B3GNT4	17	UDP-GlcNAc:betaGal beta-1,3-N-acetylglucosaminyltransferase 4 [Source:HGNC Symbol;Acc:HGNC:15683]
ENSCHIG00000008923	MORF4L1	21	mortality factor 4 like 1 [Source:HGNC Symbol;Acc:HGNC:16989]
ENSCHIG00000008925	CCNY	13	cyclin Y [Source:HGNC Symbol;Acc:HGNC:23354]
ENSCHIG00000008928		3	protein pitchfork [Source:NCBI gene;Acc:102179531]
ENSCHIG00000008930	SPDYC	29	speedy/RINGO cell cycle regulator family member C [Source:HGNC Symbol;Acc:HGNC:32681]
ENSCHIG00000008932	IK	7	IK cytokine [Source:HGNC Symbol;Acc:HGNC:5958]
ENSCHIG00000008939	PEMT	19	phosphatidylethanolamine N-methyltransferase [Source:HGNC Symbol;Acc:HGNC:8830]
ENSCHIG00000008944	NRIP1	1	nuclear receptor interacting protein 1 [Source:HGNC Symbol;Acc:HGNC:8001]
ENSCHIG00000008954	C14orf28	21	chromosome 14 open reading frame 28 [Source:HGNC Symbol;Acc:HGNC:19834]
ENSCHIG00000008959		15
ENSCHIG00000008964		11
ENSCHIG00000008966	CHTF18	25	chromosome transmission fidelity factor 18 [Source:HGNC Symbol;Acc:HGNC:18435]
ENSCHIG00000008968	DNASE1L2	25	deoxyribonuclease 1 like 2 [Source:HGNC Symbol;Acc:HGNC:2958]
ENSCHIG00000008977		8	protein FAM205A [Source:NCBI gene;Acc:102185836]
ENSCHIG00000008978	TP53I13	19	tumor protein p53 inducible protein 13 [Source:HGNC Symbol;Acc:HGNC:25102]
ENSCHIG00000008983	HEPACAM2	4	HEPACAM family member 2 [Source:HGNC Symbol;Acc:HGNC:27364]
ENSCHIG00000008987	CNOT10	22	CCR4-NOT transcription complex subunit 10 [Source:HGNC Symbol;Acc:HGNC:23817]
ENSCHIG00000008995	NTMT1	11	N-terminal Xaa-Pro-Lys N-methyltransferase 1 [Source:HGNC Symbol;Acc:HGNC:23373]
ENSCHIG00000008997	TEX46	2	testis expressed 46 [Source:HGNC Symbol;Acc:HGNC:44651]
ENSCHIG00000009008		25	RNA polymerase II subunit J [Source:NCBI gene;Acc:100861038]
ENSCHIG00000009010	FAM222B	19	family with sequence similarity 222 member B [Source:HGNC Symbol;Acc:HGNC:25563]
ENSCHIG00000009026	NYAP2	2	neuronal tyrosine-phosphorylated phosphoinositide-3-kinase adaptor 2 [Source:HGNC Symbol;Acc:HGNC:29291]
ENSCHIG00000009033	LINS1	21	lines homolog 1 [Source:HGNC Symbol;Acc:HGNC:30922]
ENSCHIG00000009034	IQCH	10	IQ motif containing H [Source:HGNC Symbol;Acc:HGNC:25721]
ENSCHIG00000009039	GPR75	11	G protein-coupled receptor 75 [Source:HGNC Symbol;Acc:HGNC:4526]
ENSCHIG00000009050	PLA2G4F	10	phospholipase A2 group IVF [Source:HGNC Symbol;Acc:HGNC:27396]
ENSCHIG00000009054	PHF20L1	14	PHD finger protein 20 like 1 [Source:HGNC Symbol;Acc:HGNC:24280]
ENSCHIG00000009059	SLC6A13	5	solute carrier family 6 member 13 [Source:HGNC Symbol;Acc:HGNC:11046]
ENSCHIG00000009060	UQCC2	23	ubiquinol-cytochrome c reductase complex assembly factor 2 [Source:HGNC Symbol;Acc:HGNC:21237]
ENSCHIG00000009061	AZU1	7	azurocidin 1 [Source:HGNC Symbol;Acc:HGNC:913]
ENSCHIG00000009065	CFAP300	15	cilia and flagella associated protein 300 [Source:HGNC Symbol;Acc:HGNC:28188]
ENSCHIG00000009068	C7orf25	4	chromosome 7 open reading frame 25 [Source:HGNC Symbol;Acc:HGNC:21703]
ENSCHIG00000009070	MYH4	19	myosin heavy chain 4 [Source:HGNC Symbol;Acc:HGNC:7574]
ENSCHIG00000009074	TXNRD3	22	thioredoxin reductase 3 [Source:HGNC Symbol;Acc:HGNC:20667]
ENSCHIG00000009078	BHMT	10	betaine--homocysteine S-methyltransferase [Source:HGNC Symbol;Acc:HGNC:1047]
ENSCHIG00000009086	WDR48	22	WD repeat domain 48 [Source:HGNC Symbol;Acc:HGNC:30914]
ENSCHIG00000009088	ODF2	11	outer dense fiber of sperm tails 2 [Source:HGNC Symbol;Acc:HGNC:8114]
ENSCHIG00000009098	KIFC2	14	kinesin family member C2 [Source:HGNC Symbol;Acc:HGNC:29530]
ENSCHIG00000009100		25	cytochrome P450 3A28 [Source:NCBI gene;Acc:102191297]
ENSCHIG00000009109		14	lysophospholipase 1 [Source:NCBI gene;Acc:102182422]
ENSCHIG00000009124	RBFOX3	19	RNA binding fox-1 homolog 3 [Source:HGNC Symbol;Acc:HGNC:27097]
ENSCHIG00000009132		8	histone-lysine N-methyltransferase PRDM9-like [Source:NCBI gene;Acc:102183791]
ENSCHIG00000009134	NAE1	18	NEDD8 activating enzyme E1 subunit 1 [Source:HGNC Symbol;Acc:HGNC:621]
ENSCHIG00000009138	BBOF1	10	basal body orientation factor 1 [Source:HGNC Symbol;Acc:HGNC:19855]
ENSCHIG00000009145		2
ENSCHIG00000009150		10	CUGBP Elav-like family member 6 [Source:NCBI gene;Acc:102173572]
ENSCHIG00000009151	C17orf53	19	chromosome 17 open reading frame 53 [Source:HGNC Symbol;Acc:HGNC:28460]
ENSCHIG00000009159		24	60S ribosomal protein L9 pseudogene [Source:NCBI gene;Acc:102170193]
ENSCHIG00000009168		25
ENSCHIG00000009169	KDM1A	2	lysine demethylase 1A [Source:HGNC Symbol;Acc:HGNC:29079]
ENSCHIG00000009182		19	diazepam-binding inhibitor-like 5 [Source:NCBI gene;Acc:102175985]
ENSCHIG00000009183	ACTL9	7	actin like 9 [Source:HGNC Symbol;Acc:HGNC:28494]
ENSCHIG00000009187		7	NADH:ubiquinone oxidoreductase subunit A7 [Source:NCBI gene;Acc:102176032]
ENSCHIG00000009196	RNF41	5	ring finger protein 41 [Source:HGNC Symbol;Acc:HGNC:18401]
ENSCHIG00000009217	RETREG2	2	reticulophagy regulator family member 2 [Source:HGNC Symbol;Acc:HGNC:28450]
ENSCHIG00000009219	DLL3	18	delta like canonical Notch ligand 3 [Source:HGNC Symbol;Acc:HGNC:2909]
ENSCHIG00000009222		22	coiled-coil-helix-coiled-coil-helix domain containing 6 [Source:NCBI gene;Acc:102176651]
ENSCHIG00000009238		10	kinetochore localized astrin (SPAG5) binding protein [Source:NCBI gene;Acc:102170791]
ENSCHIG00000009248		11	N-acetyllactosaminide alpha-1,3-galactosyltransferase-like [Source:NCBI gene;Acc:102191624]
ENSCHIG00000009253	PIBF1	12	progesterone immunomodulatory binding factor 1 [Source:HGNC Symbol;Acc:HGNC:23352]
ENSCHIG00000009262	ZMIZ2	4	zinc finger MIZ-type containing 2 [Source:HGNC Symbol;Acc:HGNC:22229]
ENSCHIG00000009295	ANO5	29	anoctamin 5 [Source:HGNC Symbol;Acc:HGNC:27337]
ENSCHIG00000009300	ZNRF2	4	zinc and ring finger 2 [Source:HGNC Symbol;Acc:HGNC:22316]
ENSCHIG00000009304		21	serpin A3-7 [Source:NCBI gene;Acc:102174926]
ENSCHIG00000009308		21	thioredoxin-related transmembrane protein 1 pseudogene [Source:NCBI gene;Acc:102171930]
ENSCHIG00000009309	C6orf163	9	chromosome 6 open reading frame 163 [Source:HGNC Symbol;Acc:HGNC:21403]
ENSCHIG00000009315	TOPAZ1	22	testis and ovary specific PAZ domain containing 1 [Source:HGNC Symbol;Acc:HGNC:24746]
ENSCHIG00000009318	KIF24	8	kinesin family member 24 [Source:HGNC Symbol;Acc:HGNC:19916]
ENSCHIG00000009323	ZNRF4	7	zinc and ring finger 4 [Source:HGNC Symbol;Acc:HGNC:17726]
ENSCHIG00000009328	CRISP2	23	cysteine rich secretory protein 2 [Source:NCBI gene;Acc:100860897]
ENSCHIG00000009339	MTA3	11	metastasis associated 1 family member 3 [Source:HGNC Symbol;Acc:HGNC:23784]
ENSCHIG00000009349	NFIL3	8	nuclear factor, interleukin 3 regulated [Source:HGNC Symbol;Acc:HGNC:7787]
ENSCHIG00000009351		24	calcium binding tyrosine phosphorylation regulated [Source:NCBI gene;Acc:102189177]
ENSCHIG00000009363	ENKUR	13	enkurin, TRPC channel interacting protein [Source:HGNC Symbol;Acc:HGNC:28388]
ENSCHIG00000009365		10	leucine rich repeat containing 57 [Source:NCBI gene;Acc:102168265]
ENSCHIG00000009371	COX7B2	6	cytochrome c oxidase subunit 7B2 [Source:HGNC Symbol;Acc:HGNC:24381]
ENSCHIG00000009373	NUP58	12	nucleoporin 58 [Source:HGNC Symbol;Acc:HGNC:20261]
ENSCHIG00000009382	chi-mir-449b	20	chi-mir-449b [Source:miRBase;Acc:MI0030795]
ENSCHIG00000009385	EVI5L	7	ecotropic viral integration site 5 like [Source:HGNC Symbol;Acc:HGNC:30464]
ENSCHIG00000009395		25	intraflagellar transport 22 [Source:NCBI gene;Acc:102177299]
ENSCHIG00000009404	AFTPH	11	aftiphilin [Source:HGNC Symbol;Acc:HGNC:25951]
ENSCHIG00000009405	OR2D3	15	olfactory receptor family 2 subfamily D member 3 [Source:HGNC Symbol;Acc:HGNC:15146]
ENSCHIG00000009411	MAT1A	28	methionine adenosyltransferase 1A [Source:HGNC Symbol;Acc:HGNC:6903]
ENSCHIG00000009413	IPO4	10	importin 4 [Source:HGNC Symbol;Acc:HGNC:19426]
ENSCHIG00000009422	FAM151B	7	family with sequence similarity 151 member B [Source:HGNC Symbol;Acc:HGNC:33716]
ENSCHIG00000009431	NSD2	6	nuclear receptor binding SET domain protein 2 [Source:HGNC Symbol;Acc:HGNC:12766]
ENSCHIG00000009433	NEK2	16	NIMA related kinase 2 [Source:HGNC Symbol;Acc:HGNC:7745]
ENSCHIG00000009441	ADAM21	10	ADAM metallopeptidase domain 21 [Source:HGNC Symbol;Acc:HGNC:200]
ENSCHIG00000009445	HSF1	14	heat shock transcription factor 1 [Source:NCBI gene;Acc:102178552]
ENSCHIG00000009460	FER1L5	11	fer-1 like family member 5 [Source:HGNC Symbol;Acc:HGNC:19044]
ENSCHIG00000009466		7
ENSCHIG00000009469	WDR12	2	WD repeat domain 12 [Source:HGNC Symbol;Acc:HGNC:14098]
ENSCHIG00000009487		3
ENSCHIG00000009490		7	olfactory receptor 2T3-like [Source:NCBI gene;Acc:108636429]
ENSCHIG00000009496		9	stress-induced-phosphoprotein 1 pseudogene [Source:NCBI gene;Acc:102186768]
ENSCHIG00000009498	MIR383	27	microRNA mir-383 [Source:NCBI gene;Acc:104797272]
ENSCHIG00000009508	IFT74	8	intraflagellar transport 74 [Source:HGNC Symbol;Acc:HGNC:21424]
ENSCHIG00000009513	WDSUB1	2	WD repeat, sterile alpha motif and U-box domain containing 1 [Source:HGNC Symbol;Acc:HGNC:26697]
ENSCHIG00000009535		4
ENSCHIG00000009538	GJA9	3	gap junction protein alpha 9 [Source:HGNC Symbol;Acc:HGNC:19155]
ENSCHIG00000009543	CATSPER3	7	cation channel sperm associated 3 [Source:HGNC Symbol;Acc:HGNC:20819]
ENSCHIG00000009550		6	eukaryotic translation initiation factor 4E [Source:NCBI gene;Acc:102184413]
ENSCHIG00000009551		10
ENSCHIG00000009560	NAA11	6	N(alpha)-acetyltransferase 11, NatA catalytic subunit [Source:HGNC Symbol;Acc:HGNC:28125]
ENSCHIG00000009568	SPACA4	18	sperm acrosome associated 4 [Source:HGNC Symbol;Acc:HGNC:16441]
ENSCHIG00000009570	KCNRG	12	potassium channel regulator [Source:HGNC Symbol;Acc:HGNC:18893]
ENSCHIG00000009579		5
ENSCHIG00000009592		3
ENSCHIG00000009593		LWLT01000027.1	transmembrane 9 superfamily member 2-like [Source:NCBI gene;Acc:102177223]
ENSCHIG00000009596	CAVIN4	8	caveolae associated protein 4 [Source:HGNC Symbol;Acc:HGNC:33742]
ENSCHIG00000009605	ZNF574	18	zinc finger protein 574 [Source:HGNC Symbol;Acc:HGNC:26166]
ENSCHIG00000009608	NUP42	4	nucleoporin 42 [Source:HGNC Symbol;Acc:HGNC:17010]
ENSCHIG00000009615	C15orf48	10	chromosome 15 open reading frame 48 [Source:HGNC Symbol;Acc:HGNC:29898]
ENSCHIG00000009616	COL2A1	5	collagen type II alpha 1 chain [Source:HGNC Symbol;Acc:HGNC:2200]
ENSCHIG00000009622	RNF165	24	ring finger protein 165 [Source:HGNC Symbol;Acc:HGNC:31696]
ENSCHIG00000009627	CCDC65	5	coiled-coil domain containing 65 [Source:HGNC Symbol;Acc:HGNC:29937]
ENSCHIG00000009637	G6PC3	19	glucose-6-phosphatase catalytic subunit 3 [Source:HGNC Symbol;Acc:HGNC:24861]
ENSCHIG00000009644	WDR53	1	WD repeat domain 53 [Source:HGNC Symbol;Acc:HGNC:28786]
ENSCHIG00000009651		14
ENSCHIG00000009658	DDX28	18	DEAD-box helicase 28 [Source:HGNC Symbol;Acc:HGNC:17330]
ENSCHIG00000009666		7	granzyme M-like [Source:NCBI gene;Acc:108636459]
ENSCHIG00000009674	CCDC36	22	coiled-coil domain containing 36 [Source:HGNC Symbol;Acc:HGNC:27945]
ENSCHIG00000009678	SCN10A	22	sodium voltage-gated channel alpha subunit 10 [Source:HGNC Symbol;Acc:HGNC:10582]
ENSCHIG00000009684		10
ENSCHIG00000009689	CYHR1	14	cysteine and histidine rich 1 [Source:HGNC Symbol;Acc:HGNC:17806]
ENSCHIG00000009698	SEC22C	22	SEC22 homolog C, vesicle trafficking protein [Source:HGNC Symbol;Acc:HGNC:16828]
ENSCHIG00000009710	GAPDHS	18	glyceraldehyde-3-phosphate dehydrogenase, spermatogenic [Source:HGNC Symbol;Acc:HGNC:24864]
ENSCHIG00000009711	CPA1	4	carboxypeptidase A1 [Source:HGNC Symbol;Acc:HGNC:2296]
ENSCHIG00000009718	HMGB4	3	high mobility group box 4 [Source:HGNC Symbol;Acc:HGNC:24954]
ENSCHIG00000009719	C3orf20	22	chromosome 3 open reading frame 20 [Source:HGNC Symbol;Acc:HGNC:25320]
ENSCHIG00000009737	MCF2	LWLT01000027.1	MCF.2 cell line derived transforming sequence [Source:HGNC Symbol;Acc:HGNC:6940]
ENSCHIG00000009739	C3orf62	22	chromosome 3 open reading frame 62 [Source:HGNC Symbol;Acc:HGNC:24771]
ENSCHIG00000009744	DIS3L	10	DIS3 like exosome 3'-5' exoribonuclease [Source:HGNC Symbol;Acc:HGNC:28698]
ENSCHIG00000009753		LWLT01000021.1
ENSCHIG00000009758		23
ENSCHIG00000009760	MBD4	22	methyl-CpG binding domain 4, DNA glycosylase [Source:HGNC Symbol;Acc:HGNC:6919]
ENSCHIG00000009765	NWD1	7	NACHT and WD repeat domain containing 1 [Source:HGNC Symbol;Acc:HGNC:27619]
ENSCHIG00000009768	NDOR1	11	NADPH dependent diflavin oxidoreductase 1 [Source:HGNC Symbol;Acc:HGNC:29838]
ENSCHIG00000009785	ANKRD34C	21	ankyrin repeat domain 34C [Source:HGNC Symbol;Acc:HGNC:33888]
ENSCHIG00000009786		14
ENSCHIG00000009795	ZSCAN2	21	zinc finger and SCAN domain containing 2 [Source:HGNC Symbol;Acc:HGNC:20994]
ENSCHIG00000009800		23	40S ribosomal protein S4, X isoform [Source:NCBI gene;Acc:102180169]
ENSCHIG00000009803	MLH3	10	mutL homolog 3 [Source:HGNC Symbol;Acc:HGNC:7128]
ENSCHIG00000009805		25	ATP-binding cassette sub-family A member 17 [Source:NCBI gene;Acc:102183842]
ENSCHIG00000009822		17
ENSCHIG00000009825	PAQR9	1	progestin and adipoQ receptor family member 9 [Source:HGNC Symbol;Acc:HGNC:30131]
ENSCHIG00000009838		LWLT01000021.1	type-1 protein phosphatase inhibitor 4-like [Source:NCBI gene;Acc:102169947]
ENSCHIG00000009840	ADAM2	27	ADAM metallopeptidase domain 2 [Source:HGNC Symbol;Acc:HGNC:198]
ENSCHIG00000009843		15	lysine demethylase 4D [Source:NCBI gene;Acc:102185851]
ENSCHIG00000009845	OR8I2	15	olfactory receptor family 8 subfamily I member 2 [Source:HGNC Symbol;Acc:HGNC:15310]
ENSCHIG00000009849	PRADC1	11	protease associated domain containing 1 [Source:HGNC Symbol;Acc:HGNC:16047]
ENSCHIG00000009856	FRAT2	26	FRAT regulator of WNT signaling pathway 2 [Source:HGNC Symbol;Acc:HGNC:16048]
ENSCHIG00000009872	C17orf100	19	chromosome 17 open reading frame 100 [Source:HGNC Symbol;Acc:HGNC:34494]
ENSCHIG00000009875	RACGAP1	5	Rac GTPase activating protein 1 [Source:HGNC Symbol;Acc:HGNC:9804]
ENSCHIG00000009877	DYDC1	28	DPY30 domain containing 1 [Source:HGNC Symbol;Acc:HGNC:23460]
ENSCHIG00000009884		18	cationic amino acid transporter 3-like [Source:NCBI gene;Acc:102190544]
ENSCHIG00000009890	CYP51A1	4	cytochrome P450 family 51 subfamily A member 1 [Source:HGNC Symbol;Acc:HGNC:2649]
ENSCHIG00000009901	RCHY1	6	ring finger and CHY zinc finger domain containing 1 [Source:HGNC Symbol;Acc:HGNC:17479]
ENSCHIG00000009907	ATXN2L	25	ataxin 2 like [Source:HGNC Symbol;Acc:HGNC:31326]
ENSCHIG00000009908	LRIT1	28	leucine rich repeat, Ig-like and transmembrane domains 1 [Source:HGNC Symbol;Acc:HGNC:23404]
ENSCHIG00000009919	GSG1	5	germ cell associated 1 [Source:HGNC Symbol;Acc:HGNC:19716]
ENSCHIG00000009923	DYNLL2	19	dynein light chain LC8-type 2 [Source:HGNC Symbol;Acc:HGNC:24596]
ENSCHIG00000009925		LWLT01000027.1	spermatid nuclear transition protein 3-like [Source:NCBI gene;Acc:102182485]
ENSCHIG00000009927	CCIN	8	calicin [Source:HGNC Symbol;Acc:HGNC:1568]
ENSCHIG00000009931	MRPS25	22	mitochondrial ribosomal protein S25 [Source:HGNC Symbol;Acc:HGNC:14511]
ENSCHIG00000009934	TMEM178A	11	transmembrane protein 178A [Source:HGNC Symbol;Acc:HGNC:28517]
ENSCHIG00000009935	PCDHB6	7	protocadherin beta 6 [Source:HGNC Symbol;Acc:HGNC:8691]
ENSCHIG00000009936	CHPT1	5	choline phosphotransferase 1 [Source:HGNC Symbol;Acc:HGNC:17852]
ENSCHIG00000009940		19	CMT1A duplicated region transcript 1 [Source:NCBI gene;Acc:102185393]
ENSCHIG00000009943	FKBP4	5	FKBP prolyl isomerase 4 [Source:HGNC Symbol;Acc:HGNC:3720]
ENSCHIG00000009944	HSDL2	8	hydroxysteroid dehydrogenase like 2 [Source:HGNC Symbol;Acc:HGNC:18572]
ENSCHIG00000009946	GCNT3	10	glucosaminyl (N-acetyl) transferase 3, mucin type [Source:HGNC Symbol;Acc:HGNC:4205]
ENSCHIG00000009956		17
ENSCHIG00000009977	OR2Z1	7	olfactory receptor family 2 subfamily Z member 1 [Source:HGNC Symbol;Acc:HGNC:15391]
ENSCHIG00000009989	RPP25	21	ribonuclease P and MRP subunit p25 [Source:HGNC Symbol;Acc:HGNC:30361]
ENSCHIG00000009990	ZNHIT2	29	zinc finger HIT-type containing 2 [Source:HGNC Symbol;Acc:HGNC:1177]
ENSCHIG00000009998		6	coiled-coil domain containing 96 [Source:NCBI gene;Acc:102175199]
ENSCHIG00000010006		23	histone H2B type 1 [Source:NCBI gene;Acc:108633414]
ENSCHIG00000010007	ARFRP1	13	ADP ribosylation factor related protein 1 [Source:HGNC Symbol;Acc:HGNC:662]
ENSCHIG00000010008	DEPDC1	3	DEP domain containing 1 [Source:HGNC Symbol;Acc:HGNC:22949]
ENSCHIG00000010018	NUB1	4	negative regulator of ubiquitin like proteins 1 [Source:HGNC Symbol;Acc:HGNC:17623]
ENSCHIG00000010028		16	complement factor H-related protein 2 [Source:NCBI gene;Acc:102169690]
ENSCHIG00000010031	LINGO4	3	leucine rich repeat and Ig domain containing 4 [Source:HGNC Symbol;Acc:HGNC:31814]
ENSCHIG00000010041	MBD3L1	17	methyl-CpG binding domain protein 3 like 1 [Source:HGNC Symbol;Acc:HGNC:15774]
ENSCHIG00000010042	FAM3D	22	family with sequence similarity 3 member D [Source:HGNC Symbol;Acc:HGNC:18665]
ENSCHIG00000010048	ADCY10	3	adenylate cyclase 10 [Source:HGNC Symbol;Acc:HGNC:21285]
ENSCHIG00000010049	ZNRF1	18	zinc and ring finger 1 [Source:HGNC Symbol;Acc:HGNC:18452]
ENSCHIG00000010053	ORAI2	25	ORAI calcium release-activated calcium modulator 2 [Source:HGNC Symbol;Acc:HGNC:21667]
ENSCHIG00000010060	C20orf141	13	chromosome 20 open reading frame 141 [Source:HGNC Symbol;Acc:HGNC:16134]
ENSCHIG00000010069	NRARP	11	NOTCH regulated ankyrin repeat protein [Source:HGNC Symbol;Acc:HGNC:33843]
ENSCHIG00000010072	NT5C3B	19	5'-nucleotidase, cytosolic IIIB [Source:HGNC Symbol;Acc:HGNC:28300]
ENSCHIG00000010076	CCDC185	16	coiled-coil domain containing 185 [Source:HGNC Symbol;Acc:HGNC:26654]
ENSCHIG00000010090	RNF19B	2	ring finger protein 19B [Source:HGNC Symbol;Acc:HGNC:26886]
ENSCHIG00000010091	CNBD1	14	cyclic nucleotide binding domain containing 1 [Source:HGNC Symbol;Acc:HGNC:26663]
ENSCHIG00000010093	COX10	19	cytochrome c oxidase assembly factor heme A:farnesyltransferase COX10 [Source:HGNC Symbol;Acc:HGNC:2260]
ENSCHIG00000010109	TTK	9	TTK protein kinase [Source:HGNC Symbol;Acc:HGNC:12401]
ENSCHIG00000010114	RNF125	24	ring finger protein 125 [Source:HGNC Symbol;Acc:HGNC:21150]
ENSCHIG00000010115	SPATS1	23	spermatogenesis associated serine rich 1 [Source:HGNC Symbol;Acc:HGNC:22957]
ENSCHIG00000010116	RNF34	17	ring finger protein 34 [Source:HGNC Symbol;Acc:HGNC:17297]
ENSCHIG00000010121	C9orf43	8	chromosome 9 open reading frame 43 [Source:HGNC Symbol;Acc:HGNC:23570]
ENSCHIG00000010122	CEP126	15	centrosomal protein 126 [Source:HGNC Symbol;Acc:HGNC:29264]
ENSCHIG00000010125	FAM76A	2	family with sequence similarity 76 member A [Source:HGNC Symbol;Acc:HGNC:28530]
ENSCHIG00000010128	GDE1	25	glycerophosphodiester phosphodiesterase 1 [Source:HGNC Symbol;Acc:HGNC:29644]
ENSCHIG00000010133	CYBRD1	2	cytochrome b reductase 1 [Source:HGNC Symbol;Acc:HGNC:20797]
ENSCHIG00000010137	RBL1	13	RB transcriptional corepressor like 1 [Source:HGNC Symbol;Acc:HGNC:9893]
ENSCHIG00000010147		1
ENSCHIG00000010162		5	GLIPR1 like 2 [Source:NCBI gene;Acc:102177691]
ENSCHIG00000010165		21
ENSCHIG00000010170	CEP290	5	centrosomal protein 290 [Source:HGNC Symbol;Acc:HGNC:29021]
ENSCHIG00000010171	SLCO6A1	7	solute carrier organic anion transporter family member 6A1 [Source:HGNC Symbol;Acc:HGNC:23613]
ENSCHIG00000010191		3
ENSCHIG00000010197		21
ENSCHIG00000010198	OR6Q1	15	olfactory receptor family 6 subfamily Q member 1 (gene/pseudogene) [Source:HGNC Symbol;Acc:HGNC:15302]
ENSCHIG00000010199		5	RAB3A interacting protein [Source:NCBI gene;Acc:102169076]
ENSCHIG00000010200	LRRC55	15	leucine rich repeat containing 55 [Source:HGNC Symbol;Acc:HGNC:32324]
ENSCHIG00000010203		15	olfactory receptor 4B1-like [Source:NCBI gene;Acc:102190535]
ENSCHIG00000010205	PLCL2	1	phospholipase C like 2 [Source:HGNC Symbol;Acc:HGNC:9064]
ENSCHIG00000010209	STPG4	11	sperm-tail PG-rich repeat containing 4 [Source:HGNC Symbol;Acc:HGNC:26850]
ENSCHIG00000010229		15	olfactory receptor 140 [Source:NCBI gene;Acc:102190805]
ENSCHIG00000010230	ZIC5	12	Zic family member 5 [Source:HGNC Symbol;Acc:HGNC:20322]
ENSCHIG00000010232		25	zinc finger AN1-type containing 2A [Source:NCBI gene;Acc:102171397]
ENSCHIG00000010241	PDE4DIP	3	phosphodiesterase 4D interacting protein [Source:HGNC Symbol;Acc:HGNC:15580]
ENSCHIG00000010248	USP50	10	ubiquitin specific peptidase 50 [Source:HGNC Symbol;Acc:HGNC:20079]
ENSCHIG00000010255		2
ENSCHIG00000010274	HIST1H2AI	23	histone cluster 1 H2A family member i [Source:HGNC Symbol;Acc:HGNC:4725]
ENSCHIG00000010284		13	LSM family member 14B [Source:NCBI gene;Acc:102172916]
ENSCHIG00000010298	SPATA5	17	spermatogenesis associated 5 [Source:HGNC Symbol;Acc:HGNC:18119]
ENSCHIG00000010304	C17orf98	19	chromosome 17 open reading frame 98 [Source:HGNC Symbol;Acc:HGNC:34492]
ENSCHIG00000010311	AXDND1	16	axonemal dynein light chain domain containing 1 [Source:HGNC Symbol;Acc:HGNC:26564]
ENSCHIG00000010316		LWLT01000353.1
ENSCHIG00000010320	DGAT2	15	diacylglycerol O-acyltransferase 2 [Source:NCBI gene;Acc:102174409]
ENSCHIG00000010321	FAM183A	3	family with sequence similarity 183 member A [Source:HGNC Symbol;Acc:HGNC:34347]
ENSCHIG00000010325	ASB2	21	ankyrin repeat and SOCS box containing 2 [Source:HGNC Symbol;Acc:HGNC:16012]
ENSCHIG00000010328	POLH	23	DNA polymerase eta [Source:HGNC Symbol;Acc:HGNC:9181]
ENSCHIG00000010330		1	family with sequence similarity 243 member A [Source:NCBI gene;Acc:108637275]
ENSCHIG00000010331	DNAH7	2	dynein axonemal heavy chain 7 [Source:HGNC Symbol;Acc:HGNC:18661]
ENSCHIG00000010339	CCT8L2	4	chaperonin containing TCP1 subunit 8 like 2 [Source:HGNC Symbol;Acc:HGNC:15553]
ENSCHIG00000010341		8
ENSCHIG00000010362	CAPN11	23	calpain 11 [Source:HGNC Symbol;Acc:HGNC:1478]
ENSCHIG00000010366	C2CD3	15	C2 domain containing 3 centriole elongation regulator [Source:HGNC Symbol;Acc:HGNC:24564]
ENSCHIG00000010375	FAM221A	4	family with sequence similarity 221 member A [Source:HGNC Symbol;Acc:HGNC:27977]
ENSCHIG00000010385		7
ENSCHIG00000010398	TMEM144	17	transmembrane protein 144 [Source:HGNC Symbol;Acc:HGNC:25633]
ENSCHIG00000010405	TSPAN16	7	tetraspanin 16 [Source:HGNC Symbol;Acc:HGNC:30725]
ENSCHIG00000010408	HJV	3	hemojuvelin BMP co-receptor [Source:HGNC Symbol;Acc:HGNC:4887]
ENSCHIG00000010417	HDAC11	22	histone deacetylase 11 [Source:HGNC Symbol;Acc:HGNC:19086]
ENSCHIG00000010421	TTC39B	8	tetratricopeptide repeat domain 39B [Source:HGNC Symbol;Acc:HGNC:23704]
ENSCHIG00000010452	CNOT1	18	CCR4-NOT transcription complex subunit 1 [Source:HGNC Symbol;Acc:HGNC:7877]
ENSCHIG00000010459	EHF	15	ETS homologous factor [Source:HGNC Symbol;Acc:HGNC:3246]
ENSCHIG00000010465	HASPIN	19	histone H3 associated protein kinase [Source:HGNC Symbol;Acc:HGNC:19682]
ENSCHIG00000010480	PIGQ	25	phosphatidylinositol glycan anchor biosynthesis class Q [Source:HGNC Symbol;Acc:HGNC:14135]
ENSCHIG00000010492	CCDC87	29	coiled-coil domain containing 87 [Source:HGNC Symbol;Acc:HGNC:25579]
ENSCHIG00000010495	SRRT	25	serrate, RNA effector molecule [Source:HGNC Symbol;Acc:HGNC:24101]
ENSCHIG00000010497	PTDSS2	29	phosphatidylserine synthase 2 [Source:HGNC Symbol;Acc:HGNC:15463]
ENSCHIG00000010504		1	C1GALT1-specific chaperone 1-like [Source:NCBI gene;Acc:102178896]
ENSCHIG00000010510	KCTD14	29	potassium channel tetramerization domain containing 14 [Source:HGNC Symbol;Acc:HGNC:23295]
ENSCHIG00000010511		15	placenta-expressed transcript 1 protein [Source:NCBI gene;Acc:102177258]
ENSCHIG00000010515		16	solute carrier family 2, facilitated glucose transporter member 5 [Source:NCBI gene;Acc:102178379]
ENSCHIG00000010518	CCDC150	2	coiled-coil domain containing 150 [Source:HGNC Symbol;Acc:HGNC:26834]
ENSCHIG00000010521	ELP5	19	elongator acetyltransferase complex subunit 5 [Source:HGNC Symbol;Acc:HGNC:30617]
ENSCHIG00000010529	HSPA2	10	heat shock protein family A (Hsp70) member 2 [Source:NCBI gene;Acc:102186695]
ENSCHIG00000010533		5	olfactory receptor 9K2-like [Source:NCBI gene;Acc:102182482]
ENSCHIG00000010536	CCDC88A	11	coiled-coil domain containing 88A [Source:HGNC Symbol;Acc:HGNC:25523]
ENSCHIG00000010537	KIAA1211	6	KIAA1211 [Source:HGNC Symbol;Acc:HGNC:29219]
ENSCHIG00000010541	GALNTL6	8	polypeptide N-acetylgalactosaminyltransferase like 6 [Source:HGNC Symbol;Acc:HGNC:33844]
ENSCHIG00000010549	KCNU1	27	potassium calcium-activated channel subfamily U member 1 [Source:HGNC Symbol;Acc:HGNC:18867]
ENSCHIG00000010553		10	deoxyuridine triphosphatase [Source:NCBI gene;Acc:102180676]
ENSCHIG00000010554	HIST1H1T	23	histone cluster 1 H1 family member t [Source:HGNC Symbol;Acc:HGNC:4720]
ENSCHIG00000010563	SFMBT1	22	Scm like with four mbt domains 1 [Source:HGNC Symbol;Acc:HGNC:20255]
ENSCHIG00000010569	CDKN3	10	cyclin dependent kinase inhibitor 3 [Source:HGNC Symbol;Acc:HGNC:1791]
ENSCHIG00000010575		23	putative olfactory receptor 2W6 [Source:NCBI gene;Acc:102178028]
ENSCHIG00000010583	PRSS58	4	serine protease 58 [Source:HGNC Symbol;Acc:HGNC:39125]
ENSCHIG00000010584	PPP1R42	14	protein phosphatase 1 regulatory subunit 42 [Source:HGNC Symbol;Acc:HGNC:33732]
ENSCHIG00000010586	LYZL6	19	lysozyme like 6 [Source:HGNC Symbol;Acc:HGNC:29614]
ENSCHIG00000010588		4
ENSCHIG00000010596		16
ENSCHIG00000010598		3	olfactory receptor 12-like [Source:NCBI gene;Acc:102183034]
ENSCHIG00000010599	GAL3ST1	17	galactose-3-O-sulfotransferase 1 [Source:HGNC Symbol;Acc:HGNC:24240]
ENSCHIG00000010609	ANKAR	2	ankyrin and armadillo repeat containing [Source:HGNC Symbol;Acc:HGNC:26350]
ENSCHIG00000010612		22	nicolin 1 [Source:NCBI gene;Acc:102178673]
ENSCHIG00000010616		7	olfactory receptor 2T3-like [Source:NCBI gene;Acc:102178724]
ENSCHIG00000010618		10	protein phosphatase 1 regulatory inhibitor subunit 14D [Source:NCBI gene;Acc:102179677]
ENSCHIG00000010625		16	glutaredoxin 2 [Source:NCBI gene;Acc:102190897]
ENSCHIG00000010627	MFSD4A	16	major facilitator superfamily domain containing 4A [Source:HGNC Symbol;Acc:HGNC:25433]
ENSCHIG00000010648	TSPAN6	LWLT01000749.1	tetraspanin 6 [Source:HGNC Symbol;Acc:HGNC:11858]
ENSCHIG00000010652	CEP164	15	centrosomal protein 164 [Source:HGNC Symbol;Acc:HGNC:29182]
ENSCHIG00000010657	SECISBP2	8	SECIS binding protein 2 [Source:HGNC Symbol;Acc:HGNC:30972]
ENSCHIG00000010678	HKDC1	28	hexokinase domain containing 1 [Source:HGNC Symbol;Acc:HGNC:23302]
ENSCHIG00000010679		1	cystathionine-beta-synthase [Source:NCBI gene;Acc:102184667]
ENSCHIG00000010684	SLC24A3	13	solute carrier family 24 member 3 [Source:HGNC Symbol;Acc:HGNC:10977]
ENSCHIG00000010685		LWLT01000057.1	heat shock transcription factor, Y-linked-like [Source:NCBI gene;Acc:108634632]
ENSCHIG00000010688	FNDC11	13	fibronectin type III domain containing 11 [Source:HGNC Symbol;Acc:HGNC:28764]
ENSCHIG00000010701		15	olfactory receptor 2D3-like [Source:NCBI gene;Acc:102173586]
ENSCHIG00000010705	GK2	6	glycerol kinase 2 [Source:HGNC Symbol;Acc:HGNC:4291]
ENSCHIG00000010706	SCML4	9	Scm polycomb group protein like 4 [Source:HGNC Symbol;Acc:HGNC:21397]
ENSCHIG00000010712	C4orf51	17	chromosome 4 open reading frame 51 [Source:HGNC Symbol;Acc:HGNC:37264]
ENSCHIG00000010721		LWLT01003289.1
ENSCHIG00000010723		23	histone H3.1-like [Source:NCBI gene;Acc:102181641]
ENSCHIG00000010729	DPF1	18	double PHD fingers 1 [Source:HGNC Symbol;Acc:HGNC:20225]
ENSCHIG00000010740		23	LYR motif containing 4 [Source:NCBI gene;Acc:102176749]
ENSCHIG00000010741	OSBP2	17	oxysterol binding protein 2 [Source:HGNC Symbol;Acc:HGNC:8504]
ENSCHIG00000010742	UNC13A	7	unc-13 homolog A [Source:HGNC Symbol;Acc:HGNC:23150]
ENSCHIG00000010745		18
ENSCHIG00000010777	FHL5	9	four and a half LIM domains 5 [Source:HGNC Symbol;Acc:HGNC:17371]
ENSCHIG00000010790		27	beta-defensin 107A-like [Source:NCBI gene;Acc:106503657]
ENSCHIG00000010806		29	olfactory receptor 151 [Source:NCBI gene;Acc:102179452]
ENSCHIG00000010807		28
ENSCHIG00000010812	PROB1	7	proline rich basic protein 1 [Source:HGNC Symbol;Acc:HGNC:41906]
ENSCHIG00000010816	FOXJ1	19	forkhead box J1 [Source:HGNC Symbol;Acc:HGNC:3816]
ENSCHIG00000010818		18	dynein axonemal assembly factor 3 [Source:NCBI gene;Acc:102187159]
ENSCHIG00000010825		3	adenosine A3 receptor [Source:NCBI gene;Acc:102177769]
ENSCHIG00000010832	TMEM175	LWLT01000135.1	transmembrane protein 175 [Source:HGNC Symbol;Acc:HGNC:28709]
ENSCHIG00000010834		11	olfactory receptor 1L1-like [Source:NCBI gene;Acc:102177251]
ENSCHIG00000010837		9
ENSCHIG00000010839	TRIM13	12	tripartite motif containing 13 [Source:HGNC Symbol;Acc:HGNC:9976]
ENSCHIG00000010846	C3orf67	22	chromosome 3 open reading frame 67 [Source:HGNC Symbol;Acc:HGNC:24763]
ENSCHIG00000010859		10
ENSCHIG00000010863	YBX3	5	Y-box binding protein 3 [Source:HGNC Symbol;Acc:HGNC:2428]
ENSCHIG00000010871	HORMAD1	3	HORMA domain containing 1 [Source:HGNC Symbol;Acc:HGNC:25245]
ENSCHIG00000010877	DNAJC28	1	DnaJ heat shock protein family (Hsp40) member C28 [Source:HGNC Symbol;Acc:HGNC:1297]
ENSCHIG00000010878		17	peptidylprolyl isomerase D [Source:NCBI gene;Acc:102191163]
ENSCHIG00000010883	ARID2	5	AT-rich interaction domain 2 [Source:HGNC Symbol;Acc:HGNC:18037]
ENSCHIG00000010884		9
ENSCHIG00000010892	TINAG	23	tubulointerstitial nephritis antigen [Source:HGNC Symbol;Acc:HGNC:14599]
ENSCHIG00000010912	PACSIN2	5	protein kinase C and casein kinase substrate in neurons 2 [Source:HGNC Symbol;Acc:HGNC:8571]
ENSCHIG00000010933	MLLT10	13	MLLT10 histone lysine methyltransferase DOT1L cofactor [Source:HGNC Symbol;Acc:HGNC:16063]
ENSCHIG00000010937	OR10A4	15	olfactory receptor family 10 subfamily A member 4 [Source:HGNC Symbol;Acc:HGNC:15130]
ENSCHIG00000010938	SSMEM1	4	serine rich single-pass membrane protein 1 [Source:HGNC Symbol;Acc:HGNC:29580]
ENSCHIG00000010941		18
ENSCHIG00000010948	DLX4	19	distal-less homeobox 4 [Source:HGNC Symbol;Acc:HGNC:2917]
ENSCHIG00000010958		1	phospholipid scramblase 1 [Source:NCBI gene;Acc:102175808]
ENSCHIG00000010960	ZP2	25	zona pellucida glycoprotein 2 [Source:HGNC Symbol;Acc:HGNC:13188]
ENSCHIG00000010964	PRKCZ	16	protein kinase C zeta [Source:HGNC Symbol;Acc:HGNC:9412]
ENSCHIG00000010980		12	protein-lysine methyltransferase METTL21E [Source:NCBI gene;Acc:102181510]
ENSCHIG00000010981	IQCG	1	IQ motif containing G [Source:HGNC Symbol;Acc:HGNC:25251]
ENSCHIG00000010991		21	serpin A3-8 [Source:NCBI gene;Acc:102174291]
ENSCHIG00000010996	GTF2E1	1	general transcription factor IIE subunit 1 [Source:HGNC Symbol;Acc:HGNC:4650]
ENSCHIG00000011003		7
ENSCHIG00000011007	MAD2L2	16	mitotic arrest deficient 2 like 2 [Source:HGNC Symbol;Acc:HGNC:6764]
ENSCHIG00000011008	VARS	23	valyl-tRNA synthetase [Source:HGNC Symbol;Acc:HGNC:12651]
ENSCHIG00000011016		2	chromosome 2 C2orf69 homolog [Source:NCBI gene;Acc:102171286]
ENSCHIG00000011018	UPF1	7	UPF1 RNA helicase and ATPase [Source:HGNC Symbol;Acc:HGNC:9962]
ENSCHIG00000011019	C1orf158	16	chromosome 1 open reading frame 158 [Source:HGNC Symbol;Acc:HGNC:28567]
ENSCHIG00000011027	SIRT1	28	sirtuin 1 [Source:NCBI gene;Acc:102180824]
ENSCHIG00000011031	ZMYM2	12	zinc finger MYM-type containing 2 [Source:HGNC Symbol;Acc:HGNC:12989]
ENSCHIG00000011033	CCNYL1	2	cyclin Y like 1 [Source:HGNC Symbol;Acc:HGNC:26868]
ENSCHIG00000011037	UCP1	17	uncoupling protein 1 [Source:HGNC Symbol;Acc:HGNC:12517]
ENSCHIG00000011041	C5	8	complement C5 [Source:HGNC Symbol;Acc:HGNC:1331]
ENSCHIG00000011043	TULP2	18	TUB like protein 2 [Source:HGNC Symbol;Acc:HGNC:12424]
ENSCHIG00000011051		1
ENSCHIG00000011052		15	inner mitochondrial membrane peptidase subunit 1 [Source:NCBI gene;Acc:102184172]
ENSCHIG00000011054	WNT2	4	Wnt family member 2 [Source:HGNC Symbol;Acc:HGNC:12780]
ENSCHIG00000011056	HSPB9	19	heat shock protein family B (small) member 9 [Source:HGNC Symbol;Acc:HGNC:30589]
ENSCHIG00000011060	RFX8	11	RFX family member 8, lacking RFX DNA binding domain [Source:HGNC Symbol;Acc:HGNC:37253]
ENSCHIG00000011061		7	cytochrome c oxidase subunit 7C, mitochondrial [Source:NCBI gene;Acc:102173562]
ENSCHIG00000011077	SYNJ2	9	synaptojanin 2 [Source:HGNC Symbol;Acc:HGNC:11504]
ENSCHIG00000011078	ZDHHC4	25	zinc finger DHHC-type containing 4 [Source:HGNC Symbol;Acc:HGNC:18471]
ENSCHIG00000011079	TROAP	5	trophinin associated protein [Source:HGNC Symbol;Acc:HGNC:12327]
ENSCHIG00000011094		15	olfactory receptor 51G2-like [Source:NCBI gene;Acc:102178923]
ENSCHIG00000011104	SLC12A6	10	solute carrier family 12 member 6 [Source:HGNC Symbol;Acc:HGNC:10914]
ENSCHIG00000011107	PHYHIP	8	phytanoyl-CoA 2-hydroxylase interacting protein [Source:HGNC Symbol;Acc:HGNC:16865]
ENSCHIG00000011108	RTKN2	28	rhotekin 2 [Source:HGNC Symbol;Acc:HGNC:19364]
ENSCHIG00000011109		19	CEP295 N-terminal like [Source:NCBI gene;Acc:102177834]
ENSCHIG00000011111	PAIP1	20	poly(A) binding protein interacting protein 1 [Source:HGNC Symbol;Acc:HGNC:16945]
ENSCHIG00000011119		5
ENSCHIG00000011121	OSER1	13	oxidative stress responsive serine rich 1 [Source:HGNC Symbol;Acc:HGNC:16105]
ENSCHIG00000011122	TP73	16	tumor protein p73 [Source:HGNC Symbol;Acc:HGNC:12003]
ENSCHIG00000011139	RAB4A	28	RAB4A, member RAS oncogene family [Source:HGNC Symbol;Acc:HGNC:9781]
ENSCHIG00000011142	ATP13A5	1	ATPase 13A5 [Source:HGNC Symbol;Acc:HGNC:31789]
ENSCHIG00000011149		8
ENSCHIG00000011157	PFDN1	7	prefoldin subunit 1 [Source:HGNC Symbol;Acc:HGNC:8866]
ENSCHIG00000011158		29
ENSCHIG00000011159		22
ENSCHIG00000011181	MIOS	4	meiosis regulator for oocyte development [Source:HGNC Symbol;Acc:HGNC:21905]
ENSCHIG00000011188		15
ENSCHIG00000011198	PLG	9	plasminogen [Source:HGNC Symbol;Acc:HGNC:9071]
ENSCHIG00000011203	TAF5	26	TATA-box binding protein associated factor 5 [Source:HGNC Symbol;Acc:HGNC:11539]
ENSCHIG00000011205		16	putative dimethylaniline monooxygenase [N-oxide-forming] 6 [Source:NCBI gene;Acc:102173405]
ENSCHIG00000011209	HIST1H2BJ	23	histone cluster 1 H2B family member j [Source:HGNC Symbol;Acc:HGNC:4761]
ENSCHIG00000011214		22
ENSCHIG00000011215	FAM81B	7	family with sequence similarity 81 member B [Source:HGNC Symbol;Acc:HGNC:26335]
ENSCHIG00000011217	AK1	11	adenylate kinase 1 [Source:HGNC Symbol;Acc:HGNC:361]
ENSCHIG00000011219	DDX20	3	DEAD-box helicase 20 [Source:HGNC Symbol;Acc:HGNC:2743]
ENSCHIG00000011227		18	solute carrier family 22 member 31 [Source:NCBI gene;Acc:102170261]
ENSCHIG00000011228	TRAPPC11	27	trafficking protein particle complex 11 [Source:HGNC Symbol;Acc:HGNC:25751]
ENSCHIG00000011229	NDUFAB1	25	NADH:ubiquinone oxidoreductase subunit AB1 [Source:HGNC Symbol;Acc:HGNC:7694]
ENSCHIG00000011230	CALM2	11	calmodulin 2 [Source:HGNC Symbol;Acc:HGNC:1445]
ENSCHIG00000011231	LHFPL5	23	LHFPL tetraspan subfamily member 5 [Source:HGNC Symbol;Acc:HGNC:21253]
ENSCHIG00000011234	CSNK1G1	10	casein kinase 1 gamma 1 [Source:HGNC Symbol;Acc:HGNC:2454]
ENSCHIG00000011237	MEIOC	19	meiosis specific with coiled-coil domain [Source:HGNC Symbol;Acc:HGNC:26670]
ENSCHIG00000011240		2	regulated endocrine specific protein 18 [Source:NCBI gene;Acc:102179426]
ENSCHIG00000011244	TCTE1	23	t-complex-associated-testis-expressed 1 [Source:HGNC Symbol;Acc:HGNC:11693]
ENSCHIG00000011245	CDH13	18	cadherin 13 [Source:HGNC Symbol;Acc:HGNC:1753]
ENSCHIG00000011252	LRRC3C	19	leucine rich repeat containing 3C [Source:HGNC Symbol;Acc:HGNC:40034]
ENSCHIG00000011255	PYGM	29	glycogen phosphorylase, muscle associated [Source:HGNC Symbol;Acc:HGNC:9726]
ENSCHIG00000011258		17	glutathione S-transferase theta-1 [Source:NCBI gene;Acc:102178383]
ENSCHIG00000011267	LRRC36	18	leucine rich repeat containing 36 [Source:HGNC Symbol;Acc:HGNC:25615]
ENSCHIG00000011271	XPO5	23	exportin 5 [Source:HGNC Symbol;Acc:HGNC:17675]
ENSCHIG00000011283	ULK2	19	unc-51 like autophagy activating kinase 2 [Source:HGNC Symbol;Acc:HGNC:13480]
ENSCHIG00000011288	FAM71A	16	family with sequence similarity 71 member A [Source:HGNC Symbol;Acc:HGNC:26541]
ENSCHIG00000011292		19
ENSCHIG00000011296	CALM3	18	calmodulin 3 [Source:HGNC Symbol;Acc:HGNC:1449]
ENSCHIG00000011312	ZSWIM2	2	zinc finger SWIM-type containing 2 [Source:HGNC Symbol;Acc:HGNC:30990]
ENSCHIG00000011318	CATSPERG	18	cation channel sperm associated auxiliary subunit gamma [Source:HGNC Symbol;Acc:HGNC:25243]
ENSCHIG00000011324	EIF6	13	eukaryotic translation initiation factor 6 [Source:HGNC Symbol;Acc:HGNC:6159]
ENSCHIG00000011325		3	olfactory receptor 10J1-like [Source:NCBI gene;Acc:102191387]
ENSCHIG00000011326	IFT20	19	intraflagellar transport 20 [Source:HGNC Symbol;Acc:HGNC:30989]
ENSCHIG00000011328	GTPBP2	23	GTP binding protein 2 [Source:HGNC Symbol;Acc:HGNC:4670]
ENSCHIG00000011345	IRF7	29	interferon regulatory factor 7 [Source:HGNC Symbol;Acc:HGNC:6122]
ENSCHIG00000011350	CD14	7	CD14 molecule [Source:HGNC Symbol;Acc:HGNC:1628]
ENSCHIG00000011353	ZNRF3	17	zinc and ring finger 3 [Source:HGNC Symbol;Acc:HGNC:18126]
ENSCHIG00000011362	RTN4IP1	9	reticulon 4 interacting protein 1 [Source:HGNC Symbol;Acc:HGNC:18647]
ENSCHIG00000011365	SPACA9	11	sperm acrosome associated 9 [Source:HGNC Symbol;Acc:HGNC:1367]
ENSCHIG00000011366		16	kinesin-like protein KIF28P [Source:NCBI gene;Acc:102185944]
ENSCHIG00000011370		19	olfactory receptor-like protein DTMT [Source:NCBI gene;Acc:108638236]
ENSCHIG00000011374		2	PITH domain containing 1 [Source:NCBI gene;Acc:102185048]
ENSCHIG00000011393	C8orf88	14	chromosome 8 open reading frame 88 [Source:HGNC Symbol;Acc:HGNC:44672]
ENSCHIG00000011413	FHDC1	17	FH2 domain containing 1 [Source:HGNC Symbol;Acc:HGNC:29363]
ENSCHIG00000011417	KATNAL1	12	katanin catalytic subunit A1 like 1 [Source:HGNC Symbol;Acc:HGNC:28361]
ENSCHIG00000011420	ISX	5	intestine specific homeobox [Source:HGNC Symbol;Acc:HGNC:28084]
ENSCHIG00000011426	KLHDC3	23	kelch domain containing 3 [Source:HGNC Symbol;Acc:HGNC:20704]
ENSCHIG00000011430	CENPW	9	centromere protein W [Source:HGNC Symbol;Acc:HGNC:21488]
ENSCHIG00000011432	UBIAD1	16	UbiA prenyltransferase domain containing 1 [Source:HGNC Symbol;Acc:HGNC:30791]
ENSCHIG00000011450	CCDC152	20	coiled-coil domain containing 152 [Source:HGNC Symbol;Acc:HGNC:34438]
ENSCHIG00000011452	ACRBP	5	acrosin binding protein [Source:HGNC Symbol;Acc:HGNC:17195]
ENSCHIG00000011458	CCDC177	10	coiled-coil domain containing 177 [Source:HGNC Symbol;Acc:HGNC:23243]
ENSCHIG00000011472	GBA3	6	glucosylceramidase beta 3 (gene/pseudogene) [Source:HGNC Symbol;Acc:HGNC:19069]
ENSCHIG00000011477		5
ENSCHIG00000011484	KLHL32	9	kelch like family member 32 [Source:HGNC Symbol;Acc:HGNC:21221]
ENSCHIG00000011485	GLRA3	8	glycine receptor alpha 3 [Source:HGNC Symbol;Acc:HGNC:4328]
ENSCHIG00000011488	CLEC12B	5	C-type lectin domain family 12 member B [Source:HGNC Symbol;Acc:HGNC:31966]
ENSCHIG00000011493	PLD6	19	phospholipase D family member 6 [Source:HGNC Symbol;Acc:HGNC:30447]
ENSCHIG00000011507	PRKAR1A	19	protein kinase cAMP-dependent type I regulatory subunit alpha [Source:HGNC Symbol;Acc:HGNC:9388]
ENSCHIG00000011516	KCNA2	3	potassium voltage-gated channel subfamily A member 2 [Source:HGNC Symbol;Acc:HGNC:6220]
ENSCHIG00000011528	C1orf94	3	chromosome 1 open reading frame 94 [Source:HGNC Symbol;Acc:HGNC:28250]
ENSCHIG00000011529	HCFC2	5	host cell factor C2 [Source:HGNC Symbol;Acc:HGNC:24972]
ENSCHIG00000011541	TDRD9	21	tudor domain containing 9 [Source:HGNC Symbol;Acc:HGNC:20122]
ENSCHIG00000011542		29	glycerophosphodiester phosphodiesterase domain-containing protein 4-like [Source:NCBI gene;Acc:102183767]
ENSCHIG00000011544		3
ENSCHIG00000011546	PIPOX	19	pipecolic acid and sarcosine oxidase [Source:HGNC Symbol;Acc:HGNC:17804]
ENSCHIG00000011551		9
ENSCHIG00000011558	CKAP2L	11	cytoskeleton associated protein 2 like [Source:HGNC Symbol;Acc:HGNC:26877]
ENSCHIG00000011560		16	basic leucine zipper nuclear factor 1 [Source:NCBI gene;Acc:102168657]
ENSCHIG00000011570		14	histone H3.3C [Source:NCBI gene;Acc:102171353]
ENSCHIG00000011575		9
ENSCHIG00000011580	GPR26	26	G protein-coupled receptor 26 [Source:HGNC Symbol;Acc:HGNC:4481]
ENSCHIG00000011581	MYO9A	10	myosin IXA [Source:HGNC Symbol;Acc:HGNC:7608]
ENSCHIG00000011583		LWLT01000021.1	methionine aminopeptidase 2 pseudogene [Source:NCBI gene;Acc:102190867]
ENSCHIG00000011584		24
ENSCHIG00000011585		27	FSHD region gene 1 [Source:NCBI gene;Acc:100861075]
ENSCHIG00000011593		4	importin subunit alpha-1 pseudogene [Source:NCBI gene;Acc:102172689]
ENSCHIG00000011601	WDTC1	2	WD and tetratricopeptide repeats 1 [Source:HGNC Symbol;Acc:HGNC:29175]
ENSCHIG00000011608		23	histone H2B type 1 [Source:NCBI gene;Acc:102180587]
ENSCHIG00000011612		7	protocadherin beta-12-like [Source:NCBI gene;Acc:106502336]
ENSCHIG00000011616	UBE3B	17	ubiquitin protein ligase E3B [Source:HGNC Symbol;Acc:HGNC:13478]
ENSCHIG00000011630	MYRFL	5	myelin regulatory factor like [Source:HGNC Symbol;Acc:HGNC:26316]
ENSCHIG00000011647	TEX12	15	testis expressed 12 [Source:HGNC Symbol;Acc:HGNC:11734]
ENSCHIG00000011649		LWLT01000183.1	heat shock transcription factor, Y-linked-like [Source:NCBI gene;Acc:108634541]
ENSCHIG00000011650	BCAN	3	brevican [Source:HGNC Symbol;Acc:HGNC:23059]
ENSCHIG00000011655	HDGFL1	23	HDGF like 1 [Source:HGNC Symbol;Acc:HGNC:21095]
ENSCHIG00000011658		23
ENSCHIG00000011665	CCT3	3	chaperonin containing TCP1 subunit 3 [Source:HGNC Symbol;Acc:HGNC:1616]
ENSCHIG00000011668	TEX36	26	testis expressed 36 [Source:HGNC Symbol;Acc:HGNC:31653]
ENSCHIG00000011673	TSSK4	10	testis specific serine kinase 4 [Source:HGNC Symbol;Acc:HGNC:19825]
ENSCHIG00000011674	C6orf15	23	chromosome 6 open reading frame 15 [Source:HGNC Symbol;Acc:HGNC:13927]
ENSCHIG00000011675	PIGC	16	phosphatidylinositol glycan anchor biosynthesis class C [Source:HGNC Symbol;Acc:HGNC:8960]
ENSCHIG00000011678		18
ENSCHIG00000011691	LRRC23	5	leucine rich repeat containing 23 [Source:HGNC Symbol;Acc:HGNC:19138]
ENSCHIG00000011700		18	PAF1 homolog, Paf1/RNA polymerase II complex component [Source:NCBI gene;Acc:102183174]
ENSCHIG00000011703	IGHMBP2	29	immunoglobulin mu DNA binding protein 2 [Source:HGNC Symbol;Acc:HGNC:5542]
ENSCHIG00000011715		19	keratin, type I microfibrillar, 47.6 kDa [Source:NCBI gene;Acc:102179881]
ENSCHIG00000011716		2	tetratricopeptide repeat protein 30A [Source:NCBI gene;Acc:102184291]
ENSCHIG00000011721	TNPO3	4	transportin 3 [Source:HGNC Symbol;Acc:HGNC:17103]
ENSCHIG00000011728	GDF3	5	growth differentiation factor 3 [Source:HGNC Symbol;Acc:HGNC:4218]
ENSCHIG00000011734		27	farnesyltransferase, CAAX box, alpha [Source:NCBI gene;Acc:102191016]
ENSCHIG00000011739		21	SET domain containing 3, actin histidine methyltransferase [Source:NCBI gene;Acc:102176687]
ENSCHIG00000011743		LWLT01008144.1
ENSCHIG00000011746	FAM187A	19	family with sequence similarity 187 member A [Source:HGNC Symbol;Acc:HGNC:35153]
ENSCHIG00000011750		2	tetratricopeptide repeat protein 30B [Source:NCBI gene;Acc:102176173]
ENSCHIG00000011762	COPS3	19	COP9 signalosome subunit 3 [Source:HGNC Symbol;Acc:HGNC:2239]
ENSCHIG00000011773		27	L-lactate dehydrogenase A chain pseudogene [Source:NCBI gene;Acc:108634096]
ENSCHIG00000011774	MYO1A	5	myosin IA [Source:HGNC Symbol;Acc:HGNC:7595]
ENSCHIG00000011779	MNS1	10	meiosis specific nuclear structural 1 [Source:HGNC Symbol;Acc:HGNC:29636]
ENSCHIG00000011788		11
ENSCHIG00000011789		7	small integral membrane protein 8-like [Source:NCBI gene;Acc:102180215]
ENSCHIG00000011798		7
ENSCHIG00000011812	DTWD1	10	DTW domain containing 1 [Source:HGNC Symbol;Acc:HGNC:30926]
ENSCHIG00000011814	OTUD1	13	OTU deubiquitinase 1 [Source:HGNC Symbol;Acc:HGNC:27346]
ENSCHIG00000011818	PKHD1L1	14	PKHD1 like 1 [Source:HGNC Symbol;Acc:HGNC:20313]
ENSCHIG00000011820		23	olfactory receptor 1F12-like [Source:NCBI gene;Acc:102175539]
ENSCHIG00000011825	MOG	23	myelin oligodendrocyte glycoprotein [Source:HGNC Symbol;Acc:HGNC:7197]
ENSCHIG00000011829	PKMYT1	25	protein kinase, membrane associated tyrosine/threonine 1 [Source:HGNC Symbol;Acc:HGNC:29650]
ENSCHIG00000011835	TSSC4	29	tumor suppressing subtransferable candidate 4 [Source:HGNC Symbol;Acc:HGNC:12386]
ENSCHIG00000011836	FAM160A1	17	family with sequence similarity 160 member A1 [Source:HGNC Symbol;Acc:HGNC:34237]
ENSCHIG00000011839	ARL9	6	ADP ribosylation factor like GTPase 9 [Source:HGNC Symbol;Acc:HGNC:23592]
ENSCHIG00000011843	JSRP1	7	junctional sarcoplasmic reticulum protein 1 [Source:HGNC Symbol;Acc:HGNC:24963]
ENSCHIG00000011849		23
ENSCHIG00000011856		15	olfactory receptor 2D3-like [Source:NCBI gene;Acc:102190804]
ENSCHIG00000011863	VASH2	16	vasohibin 2 [Source:HGNC Symbol;Acc:HGNC:25723]
ENSCHIG00000011868		10	sulfide quinone oxidoreductase [Source:NCBI gene;Acc:102183520]
ENSCHIG00000011874		2
ENSCHIG00000011880	PICK1	5	protein interacting with PRKCA 1 [Source:HGNC Symbol;Acc:HGNC:9394]
ENSCHIG00000011881		16	histone H3.3C-like [Source:NCBI gene;Acc:102169981]
ENSCHIG00000011885	FCER1A	3	Fc fragment of IgE receptor Ia [Source:HGNC Symbol;Acc:HGNC:3609]
ENSCHIG00000011892	HTR5A	4	5-hydroxytryptamine receptor 5A [Source:HGNC Symbol;Acc:HGNC:5300]
ENSCHIG00000011895	BAG5	21	BCL2 associated athanogene 5 [Source:HGNC Symbol;Acc:HGNC:941]
ENSCHIG00000011899	LRSAM1	11	leucine rich repeat and sterile alpha motif containing 1 [Source:HGNC Symbol;Acc:HGNC:25135]
ENSCHIG00000011900	UBOX5	13	U-box domain containing 5 [Source:HGNC Symbol;Acc:HGNC:17777]
ENSCHIG00000011904	LRMDA	28	leucine rich melanocyte differentiation associated [Source:HGNC Symbol;Acc:HGNC:23405]
ENSCHIG00000011905		LWLT01000027.1	T-complex protein 11 homolog [Source:NCBI gene;Acc:102171580]
ENSCHIG00000011907	ERI1	27	exoribonuclease 1 [Source:HGNC Symbol;Acc:HGNC:23994]
ENSCHIG00000011911	DYNLRB2	18	dynein light chain roadblock-type 2 [Source:HGNC Symbol;Acc:HGNC:15467]
ENSCHIG00000011919	CTR9	15	CTR9 homolog, Paf1/RNA polymerase II complex component [Source:HGNC Symbol;Acc:HGNC:16850]
ENSCHIG00000011930	CAMK4	7	calcium/calmodulin dependent protein kinase IV [Source:HGNC Symbol;Acc:HGNC:1464]
ENSCHIG00000011931		5
ENSCHIG00000011932		9	small integral membrane protein 8 [Source:NCBI gene;Acc:102179769]
ENSCHIG00000011935	GGT6	19	gamma-glutamyltransferase 6 [Source:HGNC Symbol;Acc:HGNC:26891]
ENSCHIG00000011939	C9orf16	11	chromosome 9 open reading frame 16 [Source:HGNC Symbol;Acc:HGNC:17823]
ENSCHIG00000011944		13	protein FAM209A [Source:NCBI gene;Acc:102178461]
ENSCHIG00000011946	TMEM239	13	transmembrane protein 239 [Source:HGNC Symbol;Acc:HGNC:40044]
ENSCHIG00000011959	SLC26A9	16	solute carrier family 26 member 9 [Source:HGNC Symbol;Acc:HGNC:14469]
ENSCHIG00000011962	RARS2	9	arginyl-tRNA synthetase 2, mitochondrial [Source:HGNC Symbol;Acc:HGNC:21406]
ENSCHIG00000011966	FSCN3	4	fascin actin-bundling protein 3 [Source:HGNC Symbol;Acc:HGNC:3961]
ENSCHIG00000011967	GALNT14	11	polypeptide N-acetylgalactosaminyltransferase 14 [Source:HGNC Symbol;Acc:HGNC:22946]
ENSCHIG00000011970	C12orf29	5	chromosome 12 open reading frame 29 [Source:HGNC Symbol;Acc:HGNC:25322]
ENSCHIG00000011971	MCUB	6	mitochondrial calcium uniporter dominant negative beta subunit [Source:HGNC Symbol;Acc:HGNC:26076]
ENSCHIG00000011974	MOBP	22	myelin associated oligodendrocyte basic protein [Source:HGNC Symbol;Acc:HGNC:7189]
ENSCHIG00000011976	HTR3B	15	5-hydroxytryptamine receptor 3B [Source:HGNC Symbol;Acc:HGNC:5298]
ENSCHIG00000011982	BUB1	11	BUB1 mitotic checkpoint serine/threonine kinase [Source:HGNC Symbol;Acc:HGNC:1148]
ENSCHIG00000011984	ARL4A	4	ADP ribosylation factor like GTPase 4A [Source:HGNC Symbol;Acc:HGNC:695]
ENSCHIG00000011986		7	general transcription factor IIF subunit 1 [Source:NCBI gene;Acc:102189944]
ENSCHIG00000011987	APOBEC4	16	apolipoprotein B mRNA editing enzyme catalytic polypeptide like 4 [Source:HGNC Symbol;Acc:HGNC:32152]
ENSCHIG00000011989	C3orf38	1	chromosome 3 open reading frame 38 [Source:HGNC Symbol;Acc:HGNC:28384]
ENSCHIG00000011993	MPI	21	mannose phosphate isomerase [Source:HGNC Symbol;Acc:HGNC:7216]
ENSCHIG00000012000	ARL3	26	ADP ribosylation factor like GTPase 3 [Source:HGNC Symbol;Acc:HGNC:694]
ENSCHIG00000012002	CDS1	6	CDP-diacylglycerol synthase 1 [Source:HGNC Symbol;Acc:HGNC:1800]
ENSCHIG00000012011	ZNF18	19	zinc finger protein 18 [Source:HGNC Symbol;Acc:HGNC:12969]
ENSCHIG00000012017	TRIM33	3	tripartite motif containing 33 [Source:HGNC Symbol;Acc:HGNC:16290]
ENSCHIG00000012023	FANCD2OS	22	FANCD2 opposite strand [Source:HGNC Symbol;Acc:HGNC:28623]
ENSCHIG00000012026		1
ENSCHIG00000012032	SARAF	27	store-operated calcium entry associated regulatory factor [Source:HGNC Symbol;Acc:HGNC:28789]
ENSCHIG00000012035	PLAC8L1	7	PLAC8 like 1 [Source:HGNC Symbol;Acc:HGNC:31746]
ENSCHIG00000012043	ACE	19	angiotensin I converting enzyme [Source:HGNC Symbol;Acc:HGNC:2707]
ENSCHIG00000012048	ILF2	3	interleukin enhancer binding factor 2 [Source:HGNC Symbol;Acc:HGNC:6037]
ENSCHIG00000012050		26
ENSCHIG00000012052	PCDHB1	7	protocadherin beta 1 [Source:HGNC Symbol;Acc:HGNC:8680]
ENSCHIG00000012053	CSNK1G2	7	casein kinase 1 gamma 2 [Source:HGNC Symbol;Acc:HGNC:2455]
ENSCHIG00000012059	TEX50	16	testis expressed 50 [Source:HGNC Symbol;Acc:HGNC:52382]
ENSCHIG00000012079	CTCFL	13	CCCTC-binding factor like [Source:HGNC Symbol;Acc:HGNC:16234]
ENSCHIG00000012088		25	2-acylglycerol O-acyltransferase 3-like [Source:NCBI gene;Acc:108633223]
ENSCHIG00000012093	KEAP1	7	kelch like ECH associated protein 1 [Source:HGNC Symbol;Acc:HGNC:23177]
ENSCHIG00000012100	GPC5	12	glypican 5 [Source:HGNC Symbol;Acc:HGNC:4453]
ENSCHIG00000012102		22	pyruvate dehydrogenase E1 beta subunit [Source:NCBI gene;Acc:102184953]
ENSCHIG00000012104	WNK1	5	WNK lysine deficient protein kinase 1 [Source:HGNC Symbol;Acc:HGNC:14540]
ENSCHIG00000012106	EIF3D	5	eukaryotic translation initiation factor 3 subunit D [Source:HGNC Symbol;Acc:HGNC:3278]
ENSCHIG00000012119	WASF1	9	WASP family member 1 [Source:HGNC Symbol;Acc:HGNC:12732]
ENSCHIG00000012130	IZUMO4	7	IZUMO family member 4 [Source:HGNC Symbol;Acc:HGNC:26950]
ENSCHIG00000012131	C8B	3	complement C8 beta chain [Source:HGNC Symbol;Acc:HGNC:1353]
ENSCHIG00000012133	FAM170B	28	family with sequence similarity 170 member B [Source:HGNC Symbol;Acc:HGNC:19736]
ENSCHIG00000012135	IQCF1	22	IQ motif containing F1 [Source:HGNC Symbol;Acc:HGNC:28607]
ENSCHIG00000012153	SLC35E2B	16	solute carrier family 35 member E2B [Source:HGNC Symbol;Acc:HGNC:33941]
ENSCHIG00000012161	PDK1	2	pyruvate dehydrogenase kinase 1 [Source:HGNC Symbol;Acc:HGNC:8809]
ENSCHIG00000012173	WIF1	5	WNT inhibitory factor 1 [Source:HGNC Symbol;Acc:HGNC:18081]
ENSCHIG00000012177		18	zinc finger protein 850 [Source:NCBI gene;Acc:102169215]
ENSCHIG00000012189	SAMD8	28	sterile alpha motif domain containing 8 [Source:HGNC Symbol;Acc:HGNC:26320]
ENSCHIG00000012195	PRKG1	26	protein kinase cGMP-dependent 1 [Source:HGNC Symbol;Acc:HGNC:9414]
ENSCHIG00000012198	OSCP1	3	organic solute carrier partner 1 [Source:HGNC Symbol;Acc:HGNC:29971]
ENSCHIG00000012202		LWLT01000435.1	FERM domain containing 1 [Source:NCBI gene;Acc:106502497]
ENSCHIG00000012214	TNFAIP8L1	7	TNF alpha induced protein 8 like 1 [Source:HGNC Symbol;Acc:HGNC:28279]
ENSCHIG00000012215		5	gametocyte specific factor 1 [Source:NCBI gene;Acc:102186090]
ENSCHIG00000012221	NKIRAS1	27	NFKB inhibitor interacting Ras like 1 [Source:HGNC Symbol;Acc:HGNC:17899]
ENSCHIG00000012225		29	olfactory receptor 8B3-like [Source:NCBI gene;Acc:102174190]
ENSCHIG00000012226	KIF5C	2	kinesin family member 5C [Source:HGNC Symbol;Acc:HGNC:6325]
ENSCHIG00000012232		LWLT01000021.1
ENSCHIG00000012236	ATP5PB	3	ATP synthase peripheral stalk-membrane subunit b [Source:HGNC Symbol;Acc:HGNC:840]
ENSCHIG00000012237	OR10Z1	3	olfactory receptor family 10 subfamily Z member 1 [Source:HGNC Symbol;Acc:HGNC:14996]
[truncated: 3,117 more rows]

## Sheet: Table S7
Gene stable ID	Gene name	Chromosome/scaffold name	Gene description
ENSCHIG00000000032	ND5	MT	NADH dehydrogenase subunit 5 [Source:NCBI gene;Acc:1485866]
ENSCHIG00000000049		LWLT01006719.1	syntaxin-binding protein 2-like [Source:NCBI gene;Acc:108635390]
ENSCHIG00000000050		LWLT01000201.1	cytochrome c oxidase subunit 7B, mitochondrial [Source:NCBI gene;Acc:102186286]
ENSCHIG00000000055	TMLHE	LWLT01000037.1	trimethyllysine hydroxylase, epsilon [Source:HGNC Symbol;Acc:HGNC:18308]
ENSCHIG00000000089		LWLT01012926.1
ENSCHIG00000000093	GUCD1	LWLT01000089.1	guanylyl cyclase domain containing 1 [Source:HGNC Symbol;Acc:HGNC:14237]
ENSCHIG00000000098	SRPX2	LWLT01000027.1	sushi repeat containing protein X-linked 2 [Source:HGNC Symbol;Acc:HGNC:30668]
ENSCHIG00000000100	ACSL4	LWLT01000027.1	acyl-CoA synthetase long chain family member 4 [Source:HGNC Symbol;Acc:HGNC:3571]
ENSCHIG00000000101	L1CAM	LWLT01000097.1	L1 cell adhesion molecule [Source:HGNC Symbol;Acc:HGNC:6470]
ENSCHIG00000000102	PLAC9	28	placenta associated 9 [Source:HGNC Symbol;Acc:HGNC:19255]
ENSCHIG00000000109	ENOSF1	24	enolase superfamily member 1 [Source:HGNC Symbol;Acc:HGNC:30365]
ENSCHIG00000000110	MSS51	28	MSS51 mitochondrial translational activator [Source:HGNC Symbol;Acc:HGNC:21000]
ENSCHIG00000000121	GTPBP6	LWLT01000149.1	GTP binding protein 6 (putative) [Source:HGNC Symbol;Acc:HGNC:30189]
ENSCHIG00000000133	F10	LWLT01000036.1	coagulation factor X [Source:HGNC Symbol;Acc:HGNC:3528]
ENSCHIG00000000135	PRF1	28	perforin 1 [Source:HGNC Symbol;Acc:HGNC:9360]
ENSCHIG00000000137	ARHGAP4	LWLT01000097.1	Rho GTPase activating protein 4 [Source:HGNC Symbol;Acc:HGNC:674]
ENSCHIG00000000147	PLAT	27	plasminogen activator, tissue type [Source:HGNC Symbol;Acc:HGNC:9051]
ENSCHIG00000000155	MAMDC4	LWLT01000184.1	MAM domain containing 4 [Source:HGNC Symbol;Acc:HGNC:24083]
ENSCHIG00000000167		LWLT01000027.1	RNA-binding motif protein, X-linked 2 [Source:NCBI gene;Acc:102177222]
ENSCHIG00000000170	ELF4	LWLT01000128.1	E74 like ETS transcription factor 4 [Source:HGNC Symbol;Acc:HGNC:3319]
ENSCHIG00000000171	H2AFY2	28	H2A histone family member Y2 [Source:HGNC Symbol;Acc:HGNC:14453]
ENSCHIG00000000184		LWLT01003076.1
ENSCHIG00000000187		LWLT01000259.1
ENSCHIG00000000197	SLC38A5	LWLT01000071.1	solute carrier family 38 member 5 [Source:HGNC Symbol;Acc:HGNC:18070]
ENSCHIG00000000205	PALD1	28	phosphatase domain containing paladin 1 [Source:HGNC Symbol;Acc:HGNC:23530]
ENSCHIG00000000207	NAA10	LWLT01000097.1	N(alpha)-acetyltransferase 10, NatA catalytic subunit [Source:HGNC Symbol;Acc:HGNC:18704]
ENSCHIG00000000219	CRLF2	LWLT01000039.1	cytokine receptor like factor 2 [Source:HGNC Symbol;Acc:HGNC:14281]
ENSCHIG00000000229	MAFK	LWLT01000122.1	MAF bZIP transcription factor K [Source:HGNC Symbol;Acc:HGNC:6782]
ENSCHIG00000000242	SLC25A14	LWLT01000027.1	solute carrier family 25 member 14 [Source:HGNC Symbol;Acc:HGNC:10984]
ENSCHIG00000000243		LWLT01000027.1	vestigial like family member 1 [Source:NCBI gene;Acc:102176949]
ENSCHIG00000000253	COL13A1	28	collagen type XIII alpha 1 chain [Source:HGNC Symbol;Acc:HGNC:2190]
ENSCHIG00000000255	CD226	24	CD226 molecule [Source:HGNC Symbol;Acc:HGNC:16961]
ENSCHIG00000000265	ITGB1BP2	LWLT01000164.1	integrin subunit beta 1 binding protein 2 [Source:HGNC Symbol;Acc:HGNC:6154]
ENSCHIG00000000269	ASMTL	LWLT01000043.1	acetylserotonin O-methyltransferase like [Source:HGNC Symbol;Acc:HGNC:751]
ENSCHIG00000000281	SCARF2	LWLT01000035.1	scavenger receptor class F member 2 [Source:HGNC Symbol;Acc:HGNC:19869]
ENSCHIG00000000283		28
ENSCHIG00000000300		LWLT01001237.1	natural killer cell receptor 2B4-like [Source:NCBI gene;Acc:108635363]
ENSCHIG00000000310	GRTP1	LWLT01000036.1	growth hormone regulated TBC protein 1 [Source:HGNC Symbol;Acc:HGNC:20310]
ENSCHIG00000000312	HTATSF1	LWLT01000027.1	HIV-1 Tat specific factor 1 [Source:HGNC Symbol;Acc:HGNC:5276]
ENSCHIG00000000321	VCL	28	vinculin [Source:HGNC Symbol;Acc:HGNC:12665]
ENSCHIG00000000328	CSF2RA	LWLT01000039.1	colony stimulating factor 2 receptor alpha subunit [Source:HGNC Symbol;Acc:HGNC:2435]
ENSCHIG00000000357		24	coiled-coil domain containing 102B [Source:NCBI gene;Acc:102168784]
ENSCHIG00000000358		24	myelin basic protein [Source:NCBI gene;Acc:106503529]
ENSCHIG00000000365	NONO	LWLT01000164.1	non-POU domain containing octamer binding [Source:HGNC Symbol;Acc:HGNC:7871]
ENSCHIG00000000370	LRRC74B	LWLT01000259.1	leucine rich repeat containing 74B [Source:HGNC Symbol;Acc:HGNC:34301]
ENSCHIG00000000395		LWLT01000772.1
ENSCHIG00000000396		LWLT01000039.1
ENSCHIG00000000397	PFKL	LWLT01000915.1	phosphofructokinase, liver type [Source:HGNC Symbol;Acc:HGNC:8876]
ENSCHIG00000000400		LWLT01006832.1	GTPase IMAP family member 7-like [Source:NCBI gene;Acc:108635399]
ENSCHIG00000000415		LWLT01000027.1
ENSCHIG00000000429	NRBP2	LWLT01000127.1	nuclear receptor binding protein 2 [Source:HGNC Symbol;Acc:HGNC:19339]
ENSCHIG00000000439	SYTL4	LWLT01000134.1	synaptotagmin like 4 [Source:HGNC Symbol;Acc:HGNC:15588]
ENSCHIG00000000443	GGT5	LWLT01000089.1	gamma-glutamyltransferase 5 [Source:HGNC Symbol;Acc:HGNC:4260]
ENSCHIG00000000450		LWLT01000027.1
ENSCHIG00000000462	TSC22D3	LWLT01000111.1	TSC22 domain family member 3 [Source:HGNC Symbol;Acc:HGNC:3051]
ENSCHIG00000000486	C1orf198	28	chromosome 1 open reading frame 198 [Source:HGNC Symbol;Acc:HGNC:25900]
ENSCHIG00000000488	CLIC3	11	chloride intracellular channel 3 [Source:HGNC Symbol;Acc:HGNC:2064]
ENSCHIG00000000491	ERGIC1	20	endoplasmic reticulum-golgi intermediate compartment 1 [Source:HGNC Symbol;Acc:HGNC:29205]
ENSCHIG00000000493	TMEM109	29	transmembrane protein 109 [Source:HGNC Symbol;Acc:HGNC:28771]
ENSCHIG00000000507		19
ENSCHIG00000000536	HEBP1	5	heme binding protein 1 [Source:HGNC Symbol;Acc:HGNC:17176]
ENSCHIG00000000547		18	cationic amino acid transporter 3 [Source:NCBI gene;Acc:102170417]
ENSCHIG00000000549		26	BLOC-1 related complex subunit 7 [Source:NCBI gene;Acc:102182941]
ENSCHIG00000000593	OGFOD3	19	2-oxoglutarate and iron dependent oxygenase domain containing 3 [Source:HGNC Symbol;Acc:HGNC:26174]
ENSCHIG00000000602	LPAR4	LWLT01000021.1	lysophosphatidic acid receptor 4 [Source:HGNC Symbol;Acc:HGNC:4478]
ENSCHIG00000000607		4
ENSCHIG00000000691		22	uncharacterized LOC108638632 [Source:NCBI gene;Acc:108638632]
ENSCHIG00000000703	SPSB1	16	splA/ryanodine receptor domain and SOCS box containing 1 [Source:HGNC Symbol;Acc:HGNC:30628]
ENSCHIG00000000704		22
ENSCHIG00000000708		15
ENSCHIG00000000709		2
ENSCHIG00000000725	SWAP70	15	switching B cell complex subunit SWAP70 [Source:HGNC Symbol;Acc:HGNC:17070]
ENSCHIG00000000748		LWLT01000037.1	60S ribosomal protein L23a [Source:NCBI gene;Acc:102187846]
ENSCHIG00000000750		2
ENSCHIG00000000763	RINL	18	Ras and Rab interactor like [Source:HGNC Symbol;Acc:HGNC:24795]
ENSCHIG00000000764		22
ENSCHIG00000000772	KIF1C	19	kinesin family member 1C [Source:HGNC Symbol;Acc:HGNC:6317]
ENSCHIG00000000776		15
ENSCHIG00000000793		15
ENSCHIG00000000844		26
ENSCHIG00000000850	ANO6	5	anoctamin 6 [Source:HGNC Symbol;Acc:HGNC:25240]
ENSCHIG00000000852		16
ENSCHIG00000000883		16	putative 60S ribosomal protein L37a [Source:NCBI gene;Acc:102186914]
ENSCHIG00000000892	SNORD5	29	small nucleolar RNA, C/D box 5 [Source:HGNC Symbol;Acc:HGNC:32702]
ENSCHIG00000000894	PLAGL1	9	PLAG1 like zinc finger 1 [Source:HGNC Symbol;Acc:HGNC:9046]
ENSCHIG00000000895		10
ENSCHIG00000000908	SNORA66	16	Small nucleolar RNA SNORA66 [Source:RFAM;Acc:RF00155]
ENSCHIG00000000945		11	ST6 N-acetylgalactosaminide alpha-2,6-sialyltransferase 6 [Source:NCBI gene;Acc:102169879]
ENSCHIG00000000947		10
ENSCHIG00000000949		10
ENSCHIG00000000960	SNORD88C	18	small nucleolar RNA, C/D box 88C [Source:HGNC Symbol;Acc:HGNC:32749]
ENSCHIG00000000977	SLC2A10	13	solute carrier family 2 member 10 [Source:HGNC Symbol;Acc:HGNC:13444]
ENSCHIG00000000989	P3H3	5	prolyl 3-hydroxylase 3 [Source:HGNC Symbol;Acc:HGNC:19318]
ENSCHIG00000001024		10
ENSCHIG00000001025		1
ENSCHIG00000001029	U6	6	U6 spliceosomal RNA [Source:RFAM;Acc:RF00026]
ENSCHIG00000001053	CXCR6	22	C-X-C motif chemokine receptor 6 [Source:HGNC Symbol;Acc:HGNC:16647]
ENSCHIG00000001116		LWLT01000258.1
ENSCHIG00000001133	ARHGEF17	15	Rho guanine nucleotide exchange factor 17 [Source:HGNC Symbol;Acc:HGNC:21726]
ENSCHIG00000001165	SLC38A1	5	solute carrier family 38 member 1 [Source:HGNC Symbol;Acc:HGNC:13447]
ENSCHIG00000001187		28
ENSCHIG00000001194		14
ENSCHIG00000001204		3
ENSCHIG00000001324		8
ENSCHIG00000001349	ARSB	10	arylsulfatase B [Source:HGNC Symbol;Acc:HGNC:714]
ENSCHIG00000001362	chi-mir-24	8	chi-mir-24 [Source:miRBase;Acc:MI0030713]
ENSCHIG00000001432		LWLT01000027.1
ENSCHIG00000001441		18	ribosomal protein L13 [Source:NCBI gene;Acc:102178653]
ENSCHIG00000001486		5
ENSCHIG00000001510	ATG16L2	15	autophagy related 16 like 2 [Source:HGNC Symbol;Acc:HGNC:25464]
ENSCHIG00000001557	CCDC80	1	coiled-coil domain containing 80 [Source:HGNC Symbol;Acc:HGNC:30649]
ENSCHIG00000001581	MIR202	26	microRNA mir-202 [Source:NCBI gene;Acc:104795765]
ENSCHIG00000001586		14
ENSCHIG00000001591		5	Rho guanine nucleotide exchange factor 25 [Source:NCBI gene;Acc:102173718]
ENSCHIG00000001635	ZBTB7C	24	zinc finger and BTB domain containing 7C [Source:HGNC Symbol;Acc:HGNC:31700]
ENSCHIG00000001656		5
ENSCHIG00000001661		5
ENSCHIG00000001685		15	interferon-induced very large GTPase 1-like [Source:NCBI gene;Acc:108637674]
ENSCHIG00000001686		15
ENSCHIG00000001740		15	interferon-induced very large GTPase 1 [Source:NCBI gene;Acc:102184922]
ENSCHIG00000001749		15
ENSCHIG00000001756	ISLR	21	immunoglobulin superfamily containing leucine rich repeat [Source:HGNC Symbol;Acc:HGNC:6133]
ENSCHIG00000001757	MIR374A	LWLT01000021.1	microRNA mir-374a [Source:NCBI gene;Acc:104795818]
ENSCHIG00000001764		13
ENSCHIG00000001768		15
ENSCHIG00000001777		15
ENSCHIG00000001814	U6	7	U6 spliceosomal RNA [Source:RFAM;Acc:RF00026]
ENSCHIG00000001865	MX1	1	MX dynamin like GTPase 1 [Source:HGNC Symbol;Acc:HGNC:7532]
ENSCHIG00000001871	U6	6	U6 spliceosomal RNA [Source:RFAM;Acc:RF00026]
ENSCHIG00000001875	ANKMY2	4	ankyrin repeat and MYND domain containing 2 [Source:HGNC Symbol;Acc:HGNC:25370]
ENSCHIG00000001893		15
ENSCHIG00000001895	RAB9A	LWLT01000021.1	RAB9A, member RAS oncogene family [Source:HGNC Symbol;Acc:HGNC:9792]
ENSCHIG00000001905		15	uncharacterized LOC106502886 [Source:NCBI gene;Acc:106502886]
ENSCHIG00000001921	MAN2B1	7	mannosidase alpha class 2B member 1 [Source:NCBI gene;Acc:102183410]
ENSCHIG00000001932	SNORA63	1	Small nucleolar RNA SNORA63 [Source:RFAM;Acc:RF00092]
ENSCHIG00000001958	MOCOS	24	molybdenum cofactor sulfurase [Source:HGNC Symbol;Acc:HGNC:18234]
ENSCHIG00000001960	VASN	25	vasorin [Source:HGNC Symbol;Acc:HGNC:18517]
ENSCHIG00000001994	OGT	LWLT01000021.1	O-linked N-acetylglucosamine (GlcNAc) transferase [Source:HGNC Symbol;Acc:HGNC:8127]
ENSCHIG00000001998	HDHD3	8	haloacid dehalogenase like hydrolase domain containing 3 [Source:HGNC Symbol;Acc:HGNC:28171]
ENSCHIG00000002001	TANC2	19	tetratricopeptide repeat, ankyrin repeat and coiled-coil containing 2 [Source:HGNC Symbol;Acc:HGNC:30212]
ENSCHIG00000002008	P2RY10	LWLT01000021.1	P2Y receptor family member 10 [Source:HGNC Symbol;Acc:HGNC:19906]
ENSCHIG00000002015		15
ENSCHIG00000002020	BCAR3	3	BCAR3 adaptor protein, NSP family member [Source:HGNC Symbol;Acc:HGNC:973]
ENSCHIG00000002024	SNORD38B	3	small nucleolar RNA, C/D box 38B [Source:HGNC Symbol;Acc:HGNC:30356]
ENSCHIG00000002033	TSKU	15	tsukushi, small leucine rich proteoglycan [Source:HGNC Symbol;Acc:HGNC:28850]
ENSCHIG00000002050	PLCH2	16	phospholipase C eta 2 [Source:HGNC Symbol;Acc:HGNC:29037]
ENSCHIG00000002061		29
ENSCHIG00000002069	SLC7A11	17	solute carrier family 7 member 11 [Source:HGNC Symbol;Acc:HGNC:11059]
ENSCHIG00000002071	CHML	16	CHM like Rab escort protein [Source:HGNC Symbol;Acc:HGNC:1941]
ENSCHIG00000002127		15
ENSCHIG00000002132		LWLT01000027.1
ENSCHIG00000002133	MIR542	LWLT01000027.1	microRNA mir-542 [Source:NCBI gene;Acc:104795853]
ENSCHIG00000002139		2	40S ribosomal protein S20 pseudogene [Source:NCBI gene;Acc:108637496]
ENSCHIG00000002166		19
ENSCHIG00000002189		19	galectin-9 [Source:NCBI gene;Acc:102189615]
ENSCHIG00000002248		3	epithelial chloride channel protein-like [Source:NCBI gene;Acc:102185525]
ENSCHIG00000002290	NRG1	27	neuregulin 1 [Source:HGNC Symbol;Acc:HGNC:7997]
ENSCHIG00000002391		5
ENSCHIG00000002398	SMIM10L1	5	small integral membrane protein 10 like 1 [Source:HGNC Symbol;Acc:HGNC:49847]
ENSCHIG00000002417		LWLT01001116.1	neuronal migration protein doublecortin [Source:NCBI gene;Acc:108635284]
ENSCHIG00000002437		13
ENSCHIG00000002466	SNORA3B	15	small nucleolar RNA, H/ACA box 3B [Source:HGNC Symbol;Acc:HGNC:32638]
ENSCHIG00000002481		24
ENSCHIG00000002489		11	elongation factor 1-alpha 1 pseudogene [Source:NCBI gene;Acc:108637143]
ENSCHIG00000002502	7SK	13	7SK RNA [Source:RFAM;Acc:RF00100]
ENSCHIG00000002547	TPBG	9	trophoblast glycoprotein [Source:HGNC Symbol;Acc:HGNC:12004]
ENSCHIG00000002559	SRPK3	LWLT01000070.1	SRSF protein kinase 3 [Source:HGNC Symbol;Acc:HGNC:11402]
ENSCHIG00000002577		23	histone H3.1 [Source:NCBI gene;Acc:102185882]
ENSCHIG00000002581	HPS6	26	HPS6 biogenesis of lysosomal organelles complex 2 subunit 3 [Source:HGNC Symbol;Acc:HGNC:18817]
ENSCHIG00000002639	SNORD21	3	Small nucleolar RNA SNORD21 [Source:RFAM;Acc:RF00068]
ENSCHIG00000002671	SNORA73	13	Small nucleolar RNA SNORA73 family [Source:RFAM;Acc:RF00045]
ENSCHIG00000002683	SNORA73	2	Small nucleolar RNA SNORA73 family [Source:RFAM;Acc:RF00045]
ENSCHIG00000002701	SNORA73	2	Small nucleolar RNA SNORA73 family [Source:RFAM;Acc:RF00045]
ENSCHIG00000002710		24
ENSCHIG00000002743	SCARA5	8	scavenger receptor class A member 5 [Source:HGNC Symbol;Acc:HGNC:28701]
ENSCHIG00000002757	SERPINH1	15	serpin family H member 1 [Source:HGNC Symbol;Acc:HGNC:1546]
ENSCHIG00000002768		24
ENSCHIG00000002771	SNORD31	29	Small nucleolar RNA SNORD31 [Source:RFAM;Acc:RF00089]
ENSCHIG00000002773		24
ENSCHIG00000002812	WT1-AS	15	WT1 antisense RNA [Source:HGNC Symbol;Acc:HGNC:18135]
ENSCHIG00000002832	MMP15	18	matrix metallopeptidase 15 [Source:HGNC Symbol;Acc:HGNC:7161]
ENSCHIG00000002861	UBE2QL1	20	ubiquitin conjugating enzyme E2 Q family like 1 [Source:HGNC Symbol;Acc:HGNC:37269]
ENSCHIG00000002900		29
ENSCHIG00000002906		29
ENSCHIG00000002912	Y_RNA	4	Y RNA [Source:RFAM;Acc:RF00019]
ENSCHIG00000002921	H1F0	5	H1 histone family member 0 [Source:HGNC Symbol;Acc:HGNC:4714]
ENSCHIG00000002930		29
ENSCHIG00000002933		15
ENSCHIG00000002946		LWLT01000021.1
ENSCHIG00000002948	CLEC12A	5	C-type lectin domain family 12 member A [Source:HGNC Symbol;Acc:HGNC:31713]
ENSCHIG00000002959		10
ENSCHIG00000002963	RHOQ	11	ras homolog family member Q [Source:HGNC Symbol;Acc:HGNC:17736]
ENSCHIG00000002968	SARM1	19	sterile alpha and TIR motif containing 1 [Source:HGNC Symbol;Acc:HGNC:17074]
ENSCHIG00000002973	U6	10	U6 spliceosomal RNA [Source:RFAM;Acc:RF00026]
ENSCHIG00000002982	SCARNA13	21	small Cajal body-specific RNA 13 [Source:HGNC Symbol;Acc:HGNC:32570]
ENSCHIG00000002986	FAM50A	LWLT01000684.1	family with sequence similarity 50 member A [Source:HGNC Symbol;Acc:HGNC:18786]
ENSCHIG00000002992	HSPA12A	26	heat shock protein family A (Hsp70) member 12A [Source:HGNC Symbol;Acc:HGNC:19022]
ENSCHIG00000003010		27
ENSCHIG00000003011		4
ENSCHIG00000003036	MYRF	29	myelin regulatory factor [Source:HGNC Symbol;Acc:HGNC:1181]
ENSCHIG00000003062	SNORD49A	19	small nucleolar RNA, C/D box 49A [Source:HGNC Symbol;Acc:HGNC:10189]
ENSCHIG00000003087	NANS	8	N-acetylneuraminate synthase [Source:HGNC Symbol;Acc:HGNC:19237]
ENSCHIG00000003133		LWLT01015557.1
ENSCHIG00000003138		LWLT01000021.1
ENSCHIG00000003153	INAFM1	18	InaF motif containing 1 [Source:HGNC Symbol;Acc:HGNC:27406]
ENSCHIG00000003159		LWLT01000021.1	eukaryotic translation initiation factor 2 subunit gamma [Source:NCBI gene;Acc:102182292]
ENSCHIG00000003161	PRDM11	15	PR/SET domain 11 [Source:HGNC Symbol;Acc:HGNC:13996]
ENSCHIG00000003191	MID1IP1	LWLT01000021.1	MID1 interacting protein 1 [Source:HGNC Symbol;Acc:HGNC:20715]
ENSCHIG00000003197		19
ENSCHIG00000003202		12
ENSCHIG00000003217	U6	5	U6 spliceosomal RNA [Source:RFAM;Acc:RF00026]
ENSCHIG00000003219	ENPP6	27	ectonucleotide pyrophosphatase/phosphodiesterase 6 [Source:HGNC Symbol;Acc:HGNC:23409]
ENSCHIG00000003253		LWLT01000021.1
ENSCHIG00000003258		15	CD59 molecule (CD59 blood group) [Source:NCBI gene;Acc:102191722]
ENSCHIG00000003270	CTPS2	LWLT01000021.1	CTP synthase 2 [Source:HGNC Symbol;Acc:HGNC:2520]
ENSCHIG00000003271	SHMT2	5	serine hydroxymethyltransferase 2 [Source:HGNC Symbol;Acc:HGNC:10852]
ENSCHIG00000003276		13
ENSCHIG00000003307		21
ENSCHIG00000003321	RGS14	7	regulator of G protein signaling 14 [Source:HGNC Symbol;Acc:HGNC:9996]
ENSCHIG00000003329	GPR174	LWLT01000021.1	G protein-coupled receptor 174 [Source:HGNC Symbol;Acc:HGNC:30245]
ENSCHIG00000003375	ZBTB22	23	zinc finger and BTB domain containing 22 [Source:HGNC Symbol;Acc:HGNC:13085]
ENSCHIG00000003384	CHI3L1	16	chitinase 3 like 1 [Source:NCBI gene;Acc:100860825]
ENSCHIG00000003423	B3GALT5	1	beta-1,3-galactosyltransferase 5 [Source:HGNC Symbol;Acc:HGNC:920]
ENSCHIG00000003427	TMEM54	2	transmembrane protein 54 [Source:HGNC Symbol;Acc:HGNC:24143]
ENSCHIG00000003447	RNaseP_nuc	3	Nuclear RNase P [Source:RFAM;Acc:RF00009]
ENSCHIG00000003454		8	60S ribosomal protein L30-like [Source:NCBI gene;Acc:102175291]
ENSCHIG00000003477		LWLT01000021.1
ENSCHIG00000003482	ARMCX3	LWLT01000027.1	armadillo repeat containing X-linked 3 [Source:HGNC Symbol;Acc:HGNC:24065]
ENSCHIG00000003501	ARMCX1	LWLT01000027.1	armadillo repeat containing X-linked 1 [Source:HGNC Symbol;Acc:HGNC:18073]
ENSCHIG00000003519		9
ENSCHIG00000003521		17
ENSCHIG00000003547	FGF14	12	fibroblast growth factor 14 [Source:HGNC Symbol;Acc:HGNC:3671]
ENSCHIG00000003569	ST5	15	suppression of tumorigenicity 5 [Source:HGNC Symbol;Acc:HGNC:11350]
ENSCHIG00000003580		2	40S ribosomal protein S27-like [Source:NCBI gene;Acc:102191473]
ENSCHIG00000003603		20
ENSCHIG00000003642		13	probable cystatin-16 [Source:NCBI gene;Acc:102173204]
ENSCHIG00000003664		20
ENSCHIG00000003677		3
ENSCHIG00000003679		16	ladinin 1 [Source:NCBI gene;Acc:102184988]
ENSCHIG00000003683	HEXIM1	19	HEXIM P-TEFb complex subunit 1 [Source:HGNC Symbol;Acc:HGNC:24953]
ENSCHIG00000003702		16
ENSCHIG00000003710		16
ENSCHIG00000003718	KCTD16	7	potassium channel tetramerization domain containing 16 [Source:HGNC Symbol;Acc:HGNC:29244]
ENSCHIG00000003785		6
ENSCHIG00000003803		15
ENSCHIG00000003808	IDH2	21	isocitrate dehydrogenase (NADP(+)) 2, mitochondrial [Source:HGNC Symbol;Acc:HGNC:5383]
ENSCHIG00000003813		13
ENSCHIG00000003824		LWLT01000121.1
ENSCHIG00000003852	NPBWR2	13	neuropeptides B and W receptor 2 [Source:HGNC Symbol;Acc:HGNC:4530]
ENSCHIG00000003875	PCDH7	6	protocadherin 7 [Source:HGNC Symbol;Acc:HGNC:8659]
ENSCHIG00000003885		20
ENSCHIG00000003917		LWLT01000027.1	uncharacterized LOC108634473 [Source:NCBI gene;Acc:108634473]
ENSCHIG00000003945		11	ribosomal protein L7a [Source:NCBI gene;Acc:102169679]
ENSCHIG00000003950		20
ENSCHIG00000003956	PTH2R	2	parathyroid hormone 2 receptor [Source:HGNC Symbol;Acc:HGNC:9609]
ENSCHIG00000004011		LWLT01000027.1
ENSCHIG00000004025		LWLT01000027.1
ENSCHIG00000004031		LWLT01000027.1
ENSCHIG00000004048	ETNK2	16	ethanolamine kinase 2 [Source:HGNC Symbol;Acc:HGNC:25575]
ENSCHIG00000004049		LWLT01000027.1
ENSCHIG00000004083		LWLT01000027.1
ENSCHIG00000004093	JUN	3	Jun proto-oncogene, AP-1 transcription factor subunit [Source:HGNC Symbol;Acc:HGNC:6204]
ENSCHIG00000004100		LWLT01012926.1
ENSCHIG00000004106		18
ENSCHIG00000004117		LWLT01000221.1
ENSCHIG00000004124		10	60S ribosomal protein L10 [Source:NCBI gene;Acc:102184991]
ENSCHIG00000004153		LWLT01000021.1
ENSCHIG00000004163	FLRT1	29	fibronectin leucine rich transmembrane protein 1 [Source:HGNC Symbol;Acc:HGNC:3760]
ENSCHIG00000004171	ZBED3	10	zinc finger BED-type containing 3 [Source:HGNC Symbol;Acc:HGNC:20711]
ENSCHIG00000004188		LWLT01000021.1
ENSCHIG00000004208		LWLT01000021.1
ENSCHIG00000004220	SPRY4	7	sprouty RTK signaling antagonist 4 [Source:HGNC Symbol;Acc:HGNC:15533]
ENSCHIG00000004221		LWLT01000021.1	G protein nucleolar 3 like [Source:NCBI gene;Acc:108634350]
ENSCHIG00000004247		25	integrin subunit alpha X [Source:NCBI gene;Acc:102180910]
ENSCHIG00000004255	DIRAS1	7	DIRAS family GTPase 1 [Source:HGNC Symbol;Acc:HGNC:19127]
ENSCHIG00000004276	FAP	2	fibroblast activation protein alpha [Source:HGNC Symbol;Acc:HGNC:3590]
ENSCHIG00000004277		LWLT01000021.1
ENSCHIG00000004319	U6	11	U6 spliceosomal RNA [Source:RFAM;Acc:RF00026]
ENSCHIG00000004358	HSD11B2	18	hydroxysteroid 11-beta dehydrogenase 2 [Source:HGNC Symbol;Acc:HGNC:5209]
ENSCHIG00000004404		18	chymotrypsinogen B [Source:NCBI gene;Acc:102176156]
ENSCHIG00000004423		18	uncharacterized LOC106503126 [Source:NCBI gene;Acc:106503126]
ENSCHIG00000004427		LWLT01000143.1
ENSCHIG00000004437		LWLT01001543.1
ENSCHIG00000004524	CDK14	4	cyclin dependent kinase 14 [Source:HGNC Symbol;Acc:HGNC:8883]
ENSCHIG00000004539	BCL9L	15	BCL9 like [Source:HGNC Symbol;Acc:HGNC:23688]
ENSCHIG00000004552	MC4R	24	melanocortin 4 receptor [Source:NCBI gene;Acc:100861239]
ENSCHIG00000004603	DEPP1	28	DEPP1 autophagy regulator [Source:HGNC Symbol;Acc:HGNC:23355]
ENSCHIG00000004606	PNPO	19	pyridoxamine 5'-phosphate oxidase [Source:HGNC Symbol;Acc:HGNC:30260]
ENSCHIG00000004619		27
ENSCHIG00000004657		27
ENSCHIG00000004685	TGFBI	7	transforming growth factor beta induced [Source:HGNC Symbol;Acc:HGNC:11771]
ENSCHIG00000004756		1
ENSCHIG00000004788	PJA1	LWLT01000021.1	praja ring finger ubiquitin ligase 1 [Source:HGNC Symbol;Acc:HGNC:16648]
ENSCHIG00000004800	PSAPL1	6	prosaposin like 1 (gene/pseudogene) [Source:HGNC Symbol;Acc:HGNC:33131]
ENSCHIG00000004823		6
ENSCHIG00000004844		21
ENSCHIG00000004873		6
ENSCHIG00000004876		27
ENSCHIG00000004889		1
ENSCHIG00000004895	STARD5	21	StAR related lipid transfer domain containing 5 [Source:HGNC Symbol;Acc:HGNC:18065]
ENSCHIG00000004921	RGS19	13	regulator of G protein signaling 19 [Source:HGNC Symbol;Acc:HGNC:13735]
ENSCHIG00000004950		15
ENSCHIG00000005013		11
ENSCHIG00000005024		6	HOP homeobox [Source:NCBI gene;Acc:102178715]
ENSCHIG00000005054	PHLDA1	5	pleckstrin homology like domain family A member 1 [Source:HGNC Symbol;Acc:HGNC:8933]
ENSCHIG00000005085	HVCN1	17	hydrogen voltage gated channel 1 [Source:HGNC Symbol;Acc:HGNC:28240]
ENSCHIG00000005108	SNORD14	15	Small nucleolar RNA SNORD14 [Source:RFAM;Acc:RF00016]
ENSCHIG00000005128	HS3ST2	25	heparan sulfate-glucosamine 3-sulfotransferase 2 [Source:HGNC Symbol;Acc:HGNC:5195]
ENSCHIG00000005169		8	60S ribosomal protein L23-like [Source:NCBI gene;Acc:102169182]
ENSCHIG00000005194	PDGFRA	6	platelet derived growth factor receptor alpha [Source:HGNC Symbol;Acc:HGNC:8803]
ENSCHIG00000005207	CALML4	10	calmodulin like 4 [Source:HGNC Symbol;Acc:HGNC:18445]
ENSCHIG00000005243		25
ENSCHIG00000005252		21
ENSCHIG00000005268		13	60S ribosomal protein L10a pseudogene [Source:NCBI gene;Acc:102181791]
ENSCHIG00000005276	EPHB3	1	EPH receptor B3 [Source:HGNC Symbol;Acc:HGNC:3394]
ENSCHIG00000005294	CD5	29	CD5 molecule [Source:HGNC Symbol;Acc:HGNC:1685]
ENSCHIG00000005295		24
ENSCHIG00000005302	P2RY6	15	pyrimidinergic receptor P2Y6 [Source:HGNC Symbol;Acc:HGNC:8543]
ENSCHIG00000005303		21
ENSCHIG00000005311		25
ENSCHIG00000005313		25
ENSCHIG00000005328		23
ENSCHIG00000005366	SFXN2	26	sideroflexin 2 [Source:HGNC Symbol;Acc:HGNC:16086]
ENSCHIG00000005367		LWLT01000027.1	kelch like family member 13 [Source:NCBI gene;Acc:108634472]
ENSCHIG00000005373	APBB1IP	13	amyloid beta precursor protein binding family B member 1 interacting protein [Source:HGNC Symbol;Acc:HGNC:17379]
ENSCHIG00000005394	SNORD22	29	Small nucleolar RNA SNORD22 [Source:RFAM;Acc:RF00099]
ENSCHIG00000005405	COMTD1	28	catechol-O-methyltransferase domain containing 1 [Source:HGNC Symbol;Acc:HGNC:26309]
ENSCHIG00000005406		21
ENSCHIG00000005408	RORC	3	RAR related orphan receptor C [Source:HGNC Symbol;Acc:HGNC:10260]
ENSCHIG00000005420	FILIP1L	1	filamin A interacting protein 1 like [Source:HGNC Symbol;Acc:HGNC:24589]
ENSCHIG00000005426	FAM181B	29	family with sequence similarity 181 member B [Source:HGNC Symbol;Acc:HGNC:28512]
ENSCHIG00000005442	SPIN4	LWLT01000021.1	spindlin family member 4 [Source:HGNC Symbol;Acc:HGNC:27040]
ENSCHIG00000005488	LY6E	14	lymphocyte antigen 6 family member E [Source:HGNC Symbol;Acc:HGNC:6727]
ENSCHIG00000005514	RAVER2	3	ribonucleoprotein, PTB binding 2 [Source:HGNC Symbol;Acc:HGNC:25577]
ENSCHIG00000005544	IFI30	7	IFI30 lysosomal thiol reductase [Source:HGNC Symbol;Acc:HGNC:5398]
ENSCHIG00000005568	CTSW	29	cathepsin W [Source:HGNC Symbol;Acc:HGNC:2546]
ENSCHIG00000005594	CCDC22	LWLT01000119.1	coiled-coil domain containing 22 [Source:HGNC Symbol;Acc:HGNC:28909]
ENSCHIG00000005649		1
ENSCHIG00000005654	FKRP	18	fukutin related protein [Source:HGNC Symbol;Acc:HGNC:17997]
ENSCHIG00000005658	SCP2	3	sterol carrier protein 2 [Source:HGNC Symbol;Acc:HGNC:10606]
ENSCHIG00000005703	GJA4	3	gap junction protein alpha 4 [Source:HGNC Symbol;Acc:HGNC:4278]
ENSCHIG00000005705		7	phosphoinositide-3-kinase regulatory subunit 2 [Source:NCBI gene;Acc:102170135]
ENSCHIG00000005720		23	histone H3.1 [Source:NCBI gene;Acc:108633408]
ENSCHIG00000005733		12
ENSCHIG00000005737	IFIT5	26	interferon induced protein with tetratricopeptide repeats 5 [Source:HGNC Symbol;Acc:HGNC:13328]
ENSCHIG00000005756		14
ENSCHIG00000005760	FUCA1	2	alpha-L-fucosidase 1 [Source:HGNC Symbol;Acc:HGNC:4006]
ENSCHIG00000005762	METAP1D	2	methionyl aminopeptidase type 1D, mitochondrial [Source:HGNC Symbol;Acc:HGNC:32583]
ENSCHIG00000005763	ARMCX2	LWLT01000027.1	armadillo repeat containing X-linked 2 [Source:HGNC Symbol;Acc:HGNC:16869]
ENSCHIG00000005768	PLEKHF1	18	pleckstrin homology and FYVE domain containing 1 [Source:HGNC Symbol;Acc:HGNC:20764]
ENSCHIG00000005776		LWLT01000027.1	60S ribosomal protein L29 [Source:NCBI gene;Acc:102178435]
ENSCHIG00000005810	SCARNA12	5	small Cajal body-specific RNA 12 [Source:HGNC Symbol;Acc:HGNC:32569]
ENSCHIG00000005817	SLC44A2	7	solute carrier family 44 member 2 [Source:HGNC Symbol;Acc:HGNC:17292]
ENSCHIG00000005847		2
ENSCHIG00000005850	HHIPL1	21	HHIP like 1 [Source:HGNC Symbol;Acc:HGNC:19710]
ENSCHIG00000005880		1
ENSCHIG00000005885	LRRC4C	15	leucine rich repeat containing 4C [Source:HGNC Symbol;Acc:HGNC:29317]
ENSCHIG00000005900	AKR1A1	3	aldo-keto reductase family 1 member A1 [Source:HGNC Symbol;Acc:HGNC:380]
ENSCHIG00000005935	LHCGR	11	luteinizing hormone/choriogonadotropin receptor [Source:NCBI gene;Acc:100860843]
ENSCHIG00000005977	TMEM164	LWLT01000041.1	transmembrane protein 164 [Source:HGNC Symbol;Acc:HGNC:26217]
ENSCHIG00000005980		1
ENSCHIG00000006002		11	prostaglandin-H2 D-isomerase [Source:NCBI gene;Acc:106502686]
ENSCHIG00000006021		23
ENSCHIG00000006033	ADAM15	3	ADAM metallopeptidase domain 15 [Source:HGNC Symbol;Acc:HGNC:193]
ENSCHIG00000006080	BEX5	LWLT01000027.1	brain expressed X-linked 5 [Source:HGNC Symbol;Acc:HGNC:27990]
ENSCHIG00000006082		25	protein CEBPZOS-like [Source:NCBI gene;Acc:108633904]
ENSCHIG00000006087		LWLT01000065.1	septin 6 [Source:NCBI gene;Acc:102175009]
ENSCHIG00000006098	CERS4	7	ceramide synthase 4 [Source:HGNC Symbol;Acc:HGNC:23747]
ENSCHIG00000006112		1
ENSCHIG00000006134		10	annexin A2 [Source:NCBI gene;Acc:102176424]
ENSCHIG00000006170		LWLT01000021.1
ENSCHIG00000006185	SNORA23	15	small nucleolar RNA, H/ACA box 23 [Source:HGNC Symbol;Acc:HGNC:32613]
ENSCHIG00000006192	GPR173	LWLT01000221.1	G protein-coupled receptor 173 [Source:HGNC Symbol;Acc:HGNC:18186]
ENSCHIG00000006196		9
ENSCHIG00000006209	HIST2H2AB	3	histone cluster 2 H2A family member b [Source:HGNC Symbol;Acc:HGNC:20508]
ENSCHIG00000006232		19
ENSCHIG00000006291		20
ENSCHIG00000006295	IMP3	21	IMP U3 small nucleolar ribonucleoprotein 3 [Source:HGNC Symbol;Acc:HGNC:14497]
ENSCHIG00000006298	FGD1	LWLT01000021.1	FYVE, RhoGEF and PH domain containing 1 [Source:HGNC Symbol;Acc:HGNC:3663]
ENSCHIG00000006302	UBALD1	25	UBA like domain containing 1 [Source:HGNC Symbol;Acc:HGNC:29576]
ENSCHIG00000006308		16	CD34 molecule [Source:NCBI gene;Acc:100861223]
ENSCHIG00000006309		2
ENSCHIG00000006325	Metazoa_SRP	10	Metazoan signal recognition particle RNA [Source:RFAM;Acc:RF00017]
ENSCHIG00000006421		LWLT01000021.1
ENSCHIG00000006425	RGS20	14	regulator of G protein signaling 20 [Source:HGNC Symbol;Acc:HGNC:14600]
ENSCHIG00000006437	LEAP2	7	liver enriched antimicrobial peptide 2 [Source:HGNC Symbol;Acc:HGNC:29571]
ENSCHIG00000006454		3	60S ribosomal protein L10a pseudogene [Source:NCBI gene;Acc:102169442]
ENSCHIG00000006460		21
ENSCHIG00000006485		LWLT01000021.1	interleukin 2 receptor subunit gamma [Source:NCBI gene;Acc:102169656]
ENSCHIG00000006489	TCN2	17	transcobalamin 2 [Source:HGNC Symbol;Acc:HGNC:11653]
ENSCHIG00000006508		14	nuclear ubiquitous casein and cyclin-dependent kinase substrate 1 pseudogene [Source:NCBI gene;Acc:106502849]
ENSCHIG00000006510	U6	1	U6 spliceosomal RNA [Source:RFAM;Acc:RF00026]
ENSCHIG00000006511		1
ENSCHIG00000006517	SNORD96	7	Small nucleolar RNA SNORD96 family [Source:RFAM;Acc:RF00055]
ENSCHIG00000006550		29
ENSCHIG00000006564		10	60S ribosomal protein L21-like [Source:NCBI gene;Acc:102177244]
ENSCHIG00000006565		23
ENSCHIG00000006566	PRAM1	7	PML-RARA regulated adaptor molecule 1 [Source:HGNC Symbol;Acc:HGNC:30091]
ENSCHIG00000006571	S100A13	3	S100 calcium binding protein A13 [Source:HGNC Symbol;Acc:HGNC:10490]
ENSCHIG00000006601	CYP2W1	LWLT01000185.1	cytochrome P450 family 2 subfamily W member 1 [Source:HGNC Symbol;Acc:HGNC:20243]
ENSCHIG00000006603		LWLT01000143.1
ENSCHIG00000006612		9
ENSCHIG00000006614	PPP1R3B	27	protein phosphatase 1 regulatory subunit 3B [Source:HGNC Symbol;Acc:HGNC:14942]
ENSCHIG00000006619	KLF7	2	Kruppel like factor 7 [Source:HGNC Symbol;Acc:HGNC:6350]
ENSCHIG00000006635	CD248	29	CD248 molecule [Source:HGNC Symbol;Acc:HGNC:18219]
ENSCHIG00000006644		19	membrane primary amine oxidase [Source:NCBI gene;Acc:102168295]
ENSCHIG00000006660	7SK	4	7SK RNA [Source:RFAM;Acc:RF00100]
ENSCHIG00000006676	CD3D	15	CD3d molecule [Source:HGNC Symbol;Acc:HGNC:1673]
ENSCHIG00000006678	CDON	29	cell adhesion associated, oncogene regulated [Source:HGNC Symbol;Acc:HGNC:17104]
ENSCHIG00000006679	ZYX	4	zyxin [Source:HGNC Symbol;Acc:HGNC:13200]
ENSCHIG00000006680	PRPS2	LWLT01000021.1	phosphoribosyl pyrophosphate synthetase 2 [Source:HGNC Symbol;Acc:HGNC:9465]
ENSCHIG00000006681	USH1C	15	USH1 protein network component harmonin [Source:HGNC Symbol;Acc:HGNC:12597]
ENSCHIG00000006690	SLC66A1	LWLT01000161.1	solute carrier family 66 member 1 [Source:HGNC Symbol;Acc:HGNC:26001]
ENSCHIG00000006699		LWLT01015557.1
ENSCHIG00000006703	TLR5	16	toll like receptor 5 [Source:NCBI gene;Acc:100860844]
ENSCHIG00000006732	LRMP	5	lymphoid restricted membrane protein [Source:HGNC Symbol;Acc:HGNC:6690]
ENSCHIG00000006745		15
ENSCHIG00000006752		18	chromosome 18 C19orf48 homolog [Source:NCBI gene;Acc:102176995]
ENSCHIG00000006759		LWLT01000021.1	shroom family member 4 [Source:NCBI gene;Acc:108634351]
ENSCHIG00000006763	AGRN	16	agrin [Source:HGNC Symbol;Acc:HGNC:329]
ENSCHIG00000006770	PDGFD	15	platelet derived growth factor D [Source:HGNC Symbol;Acc:HGNC:30620]
ENSCHIG00000006778	CCR8	22	C-C motif chemokine receptor 8 [Source:HGNC Symbol;Acc:HGNC:1609]
ENSCHIG00000006785	DAB2IP	11	DAB2 interacting protein [Source:HGNC Symbol;Acc:HGNC:17294]
ENSCHIG00000006787	PMM1	5	phosphomannomutase 1 [Source:HGNC Symbol;Acc:HGNC:9114]
ENSCHIG00000006805	SSR4	LWLT01000070.1	signal sequence receptor subunit 4 [Source:HGNC Symbol;Acc:HGNC:11326]
ENSCHIG00000006814	VWA1	16	von Willebrand factor A domain containing 1 [Source:HGNC Symbol;Acc:HGNC:30910]
ENSCHIG00000006848		3
ENSCHIG00000006852	BASP1	20	brain abundant membrane attached signal protein 1 [Source:HGNC Symbol;Acc:HGNC:957]
ENSCHIG00000006854	CLEC3B	22	C-type lectin domain family 3 member B [Source:HGNC Symbol;Acc:HGNC:11891]
ENSCHIG00000006888		7
ENSCHIG00000006901	FOXN3	10	forkhead box N3 [Source:HGNC Symbol;Acc:HGNC:1928]
ENSCHIG00000006928		LWLT01000027.1	brain expressed X-linked 3 [Source:NCBI gene;Acc:102171412]
ENSCHIG00000006969		25
ENSCHIG00000006984	COMT	LWLT01000035.1	catechol-O-methyltransferase [Source:HGNC Symbol;Acc:HGNC:2228]
ENSCHIG00000007006		17
ENSCHIG00000007022	MECR	2	mitochondrial trans-2-enoyl-CoA reductase [Source:HGNC Symbol;Acc:HGNC:19691]
ENSCHIG00000007023		LWLT01000065.1	solute carrier family 25 member 5 [Source:NCBI gene;Acc:102173075]
ENSCHIG00000007042		17
ENSCHIG00000007073	BGN	LWLT01000683.1	biglycan [Source:HGNC Symbol;Acc:HGNC:1044]
ENSCHIG00000007086	SMS	LWLT01000021.1	spermine synthase [Source:HGNC Symbol;Acc:HGNC:11123]
ENSCHIG00000007109	KLHL23	2	kelch like family member 23 [Source:HGNC Symbol;Acc:HGNC:27506]
ENSCHIG00000007124	SLC35A2	LWLT01000100.1	solute carrier family 35 member A2 [Source:HGNC Symbol;Acc:HGNC:11022]
ENSCHIG00000007139	SPARCL1	6	SPARC like 1 [Source:HGNC Symbol;Acc:HGNC:11220]
ENSCHIG00000007175		7
ENSCHIG00000007178		7
ENSCHIG00000007197	GPR152	29	G protein-coupled receptor 152 [Source:HGNC Symbol;Acc:HGNC:23622]
ENSCHIG00000007199	RNF13	1	ring finger protein 13 [Source:HGNC Symbol;Acc:HGNC:10057]
ENSCHIG00000007203	CNP	19	2',3'-cyclic nucleotide 3' phosphodiesterase [Source:HGNC Symbol;Acc:HGNC:2158]
ENSCHIG00000007209		17
ENSCHIG00000007230	GZMA	20	granzyme A [Source:HGNC Symbol;Acc:HGNC:4708]
ENSCHIG00000007238		LWLT01000027.1
ENSCHIG00000007252		11
ENSCHIG00000007253	FGFR3	LWLT01008026.1	fibroblast growth factor receptor 3 [Source:HGNC Symbol;Acc:HGNC:3690]
ENSCHIG00000007255		6
ENSCHIG00000007274	TLL2	26	tolloid like 2 [Source:HGNC Symbol;Acc:HGNC:11844]
ENSCHIG00000007275	NADSYN1	29	NAD synthetase 1 [Source:HGNC Symbol;Acc:HGNC:29832]
ENSCHIG00000007280		6
ENSCHIG00000007281	KLF13	21	Kruppel like factor 13 [Source:HGNC Symbol;Acc:HGNC:13672]
ENSCHIG00000007288	PDE4B	3	phosphodiesterase 4B [Source:HGNC Symbol;Acc:HGNC:8781]
ENSCHIG00000007308	COL26A1	25	collagen type XXVI alpha 1 chain [Source:HGNC Symbol;Acc:HGNC:18038]
ENSCHIG00000007339	REP15	5	RAB15 effector protein [Source:HGNC Symbol;Acc:HGNC:33748]
ENSCHIG00000007351	HSPB6	18	heat shock protein family B (small) member 6 [Source:HGNC Symbol;Acc:HGNC:26511]
ENSCHIG00000007382		6
ENSCHIG00000007384		18	carcinoembryonic antigen-related cell adhesion molecule 7 [Source:NCBI gene;Acc:102172184]
ENSCHIG00000007401		5	natural killer cells antigen CD94-like [Source:NCBI gene;Acc:108636059]
ENSCHIG00000007402		23	RHO family interacting cell polarization regulator 2 [Source:NCBI gene;Acc:102190475]
ENSCHIG00000007433		3	SLAM family member 9 [Source:NCBI gene;Acc:102178869]
ENSCHIG00000007435	FGF11	19	fibroblast growth factor 11 [Source:HGNC Symbol;Acc:HGNC:3667]
ENSCHIG00000007454		15	elongation factor 1-alpha 1 pseudogene [Source:NCBI gene;Acc:108637684]
ENSCHIG00000007458	MAP7D2	LWLT01000021.1	MAP7 domain containing 2 [Source:HGNC Symbol;Acc:HGNC:25899]
ENSCHIG00000007471		6
ENSCHIG00000007476	RHOH	6	ras homolog family member H [Source:HGNC Symbol;Acc:HGNC:686]
ENSCHIG00000007506		6
ENSCHIG00000007519	MRC2	19	mannose receptor C type 2 [Source:HGNC Symbol;Acc:HGNC:16875]
ENSCHIG00000007533		4
ENSCHIG00000007570	GPR34	LWLT01000033.1	G protein-coupled receptor 34 [Source:HGNC Symbol;Acc:HGNC:4490]
ENSCHIG00000007575		4
ENSCHIG00000007585		7	sorting nexin 24 [Source:NCBI gene;Acc:102191130]
ENSCHIG00000007592	GAS1	8	growth arrest specific 1 [Source:HGNC Symbol;Acc:HGNC:4165]
ENSCHIG00000007599	SLC16A12	26	solute carrier family 16 member 12 [Source:HGNC Symbol;Acc:HGNC:23094]
ENSCHIG00000007607		25
ENSCHIG00000007610	TCAF1	4	TRPM8 channel associated factor 1 [Source:HGNC Symbol;Acc:HGNC:22201]
ENSCHIG00000007611	C3AR1	5	complement C3a receptor 1 [Source:HGNC Symbol;Acc:HGNC:1319]
ENSCHIG00000007613	PAXX	11	PAXX non-homologous end joining factor [Source:HGNC Symbol;Acc:HGNC:27849]
ENSCHIG00000007625		7	olfactory receptor 2T12-like [Source:NCBI gene;Acc:102171865]
ENSCHIG00000007638		LWLT01000021.1	neuroligin 4 X-linked [Source:NCBI gene;Acc:102178530]
ENSCHIG00000007646		23
ENSCHIG00000007683	SAMD9	4	sterile alpha motif domain containing 9 [Source:HGNC Symbol;Acc:HGNC:1348]
ENSCHIG00000007693	TP53I3	11	tumor protein p53 inducible protein 3 [Source:HGNC Symbol;Acc:HGNC:19373]
ENSCHIG00000007723	PARD3B	2	par-3 family cell polarity regulator beta [Source:HGNC Symbol;Acc:HGNC:14446]
ENSCHIG00000007736		29	interferon-induced transmembrane protein 3-like [Source:NCBI gene;Acc:108634238]
ENSCHIG00000007754		13
ENSCHIG00000007757		23
ENSCHIG00000007761	CPED1	4	cadherin like and PC-esterase domain containing 1 [Source:HGNC Symbol;Acc:HGNC:26159]
ENSCHIG00000007770	CX3CR1	22	C-X3-C motif chemokine receptor 1 [Source:HGNC Symbol;Acc:HGNC:2558]
ENSCHIG00000007800	PAPSS1	6	3'-phosphoadenosine 5'-phosphosulfate synthase 1 [Source:HGNC Symbol;Acc:HGNC:8603]
ENSCHIG00000007802		23	60S ribosomal protein L6 pseudogene [Source:NCBI gene;Acc:102173699]
ENSCHIG00000007827	MAGEL2	21	MAGE family member L2 [Source:HGNC Symbol;Acc:HGNC:6814]
ENSCHIG00000007846	JUNB	7	JunB proto-oncogene, AP-1 transcription factor subunit [Source:HGNC Symbol;Acc:HGNC:6205]
ENSCHIG00000007860	FOXP4	23	forkhead box P4 [Source:HGNC Symbol;Acc:HGNC:20842]
ENSCHIG00000007874	B3GNT5	1	UDP-GlcNAc:betaGal beta-1,3-N-acetylglucosaminyltransferase 5 [Source:HGNC Symbol;Acc:HGNC:15684]
ENSCHIG00000007886		8
ENSCHIG00000007901	MAGEE2	LWLT01000021.1	MAGE family member E2 [Source:HGNC Symbol;Acc:HGNC:24935]
ENSCHIG00000007906		19
ENSCHIG00000007912		8
ENSCHIG00000007926		9	putative 60S ribosomal protein L37a [Source:NCBI gene;Acc:108636730]
ENSCHIG00000007941	SPTLC3	13	serine palmitoyltransferase long chain base subunit 3 [Source:HGNC Symbol;Acc:HGNC:16253]
ENSCHIG00000007953	LCP1	12	lymphocyte cytosolic protein 1 [Source:HGNC Symbol;Acc:HGNC:6528]
ENSCHIG00000007957		LWLT01000021.1
ENSCHIG00000007963	MVP	25	major vault protein [Source:HGNC Symbol;Acc:HGNC:7531]
ENSCHIG00000007966	NACC2	11	NACC family member 2 [Source:HGNC Symbol;Acc:HGNC:23846]
ENSCHIG00000007970	RNPEPL1	3	arginyl aminopeptidase like 1 [Source:HGNC Symbol;Acc:HGNC:10079]
ENSCHIG00000007994	IER2	7	immediate early response 2 [Source:HGNC Symbol;Acc:HGNC:28871]
ENSCHIG00000008000	MB	5	myoglobin [Source:HGNC Symbol;Acc:HGNC:6915]
ENSCHIG00000008004		8
ENSCHIG00000008013	SLC25A23	7	solute carrier family 25 member 23 [Source:HGNC Symbol;Acc:HGNC:19375]
ENSCHIG00000008016		23	BOLA class I histocompatibility antigen, alpha chain BL3-7 [Source:NCBI gene;Acc:102172138]
ENSCHIG00000008024		8
ENSCHIG00000008029		18
ENSCHIG00000008034	TRPV2	19	transient receptor potential cation channel subfamily V member 2 [Source:HGNC Symbol;Acc:HGNC:18082]
ENSCHIG00000008041		3	protoporphyrinogen oxidase [Source:NCBI gene;Acc:102168499]
ENSCHIG00000008049	HYAL2	22	hyaluronidase 2 [Source:HGNC Symbol;Acc:HGNC:5321]
ENSCHIG00000008066		8	elongation factor 1-alpha 1 pseudogene [Source:NCBI gene;Acc:108636537]
ENSCHIG00000008068		LWLT01000027.1	brain expressed X-linked 2 [Source:NCBI gene;Acc:102170398]
ENSCHIG00000008080	NIBAN2	11	niban apoptosis regulator 2 [Source:HGNC Symbol;Acc:HGNC:25282]
ENSCHIG00000008090	GPRIN3	6	GPRIN family member 3 [Source:HGNC Symbol;Acc:HGNC:27733]
ENSCHIG00000008097	EFNB1	LWLT01000252.1	ephrin B1 [Source:HGNC Symbol;Acc:HGNC:3226]
ENSCHIG00000008109	LRRN2	16	leucine rich repeat neuronal 2 [Source:HGNC Symbol;Acc:HGNC:16914]
ENSCHIG00000008127	SUCNR1	1	succinate receptor 1 [Source:HGNC Symbol;Acc:HGNC:4542]
ENSCHIG00000008178		3
ENSCHIG00000008183		3
ENSCHIG00000008185	FLRT2	10	fibronectin leucine rich transmembrane protein 2 [Source:HGNC Symbol;Acc:HGNC:3761]
ENSCHIG00000008188	PTRH1	11	peptidyl-tRNA hydrolase 1 homolog [Source:HGNC Symbol;Acc:HGNC:27039]
ENSCHIG00000008194		8
ENSCHIG00000008205	FAM43A	1	family with sequence similarity 43 member A [Source:HGNC Symbol;Acc:HGNC:26888]
ENSCHIG00000008238		3	low affinity immunoglobulin gamma Fc region receptor III [Source:NCBI gene;Acc:102185698]
ENSCHIG00000008249	POSTN	12	periostin [Source:HGNC Symbol;Acc:HGNC:16953]
ENSCHIG00000008256		14	ribosomal protein L7 [Source:NCBI gene;Acc:102180512]
ENSCHIG00000008257	FADD	29	Fas associated via death domain [Source:HGNC Symbol;Acc:HGNC:3573]
ENSCHIG00000008261	PRR15L	19	proline rich 15 like [Source:HGNC Symbol;Acc:HGNC:28149]
ENSCHIG00000008283	U1	LWLT01002331.1	U1 spliceosomal RNA [Source:RFAM;Acc:RF00003]
ENSCHIG00000008287		29	histone H3.3-like [Source:NCBI gene;Acc:108634231]
ENSCHIG00000008292	KCNJ4	5	potassium voltage-gated channel subfamily J member 4 [Source:HGNC Symbol;Acc:HGNC:6265]
ENSCHIG00000008301	GHDC	19	GH3 domain containing [Source:HGNC Symbol;Acc:HGNC:24438]
ENSCHIG00000008317		20	small integral membrane protein 15 [Source:NCBI gene;Acc:102181237]
ENSCHIG00000008322		7	heterogeneous nuclear ribonucleoprotein A1-like [Source:NCBI gene;Acc:102177976]
ENSCHIG00000008324	SLITRK1	12	SLIT and NTRK like family member 1 [Source:HGNC Symbol;Acc:HGNC:20297]
ENSCHIG00000008352	MYADM	18	myeloid associated differentiation marker [Source:HGNC Symbol;Acc:HGNC:7544]
ENSCHIG00000008355		18	40S ribosomal protein S3a pseudogene [Source:NCBI gene;Acc:108637989]
ENSCHIG00000008370	FAM120A	8	family with sequence similarity 120A [Source:HGNC Symbol;Acc:HGNC:13247]
ENSCHIG00000008375		20	beta-hexosaminidase subunit beta [Source:NCBI gene;Acc:102181993]
ENSCHIG00000008392	CACNA1G	19	calcium voltage-gated channel subunit alpha1 G [Source:HGNC Symbol;Acc:HGNC:1394]
ENSCHIG00000008405		8	L-gulonolactone oxidase [Source:NCBI gene;Acc:102186117]
ENSCHIG00000008416	DES	2	desmin [Source:HGNC Symbol;Acc:HGNC:2770]
ENSCHIG00000008436	NKRF	LWLT01000065.1	NFKB repressing factor [Source:HGNC Symbol;Acc:HGNC:19374]
ENSCHIG00000008444	TNFAIP8L2	3	TNF alpha induced protein 8 like 2 [Source:HGNC Symbol;Acc:HGNC:26277]
ENSCHIG00000008457	ARL4C	3	ADP ribosylation factor like GTPase 4C [Source:HGNC Symbol;Acc:HGNC:698]
ENSCHIG00000008470	ADAMTS3	6	ADAM metallopeptidase with thrombospondin type 1 motif 3 [Source:HGNC Symbol;Acc:HGNC:219]
ENSCHIG00000008473	NFKB1	6	nuclear factor kappa B subunit 1 [Source:HGNC Symbol;Acc:HGNC:7794]
ENSCHIG00000008514	DUOX1	10	dual oxidase 1 [Source:HGNC Symbol;Acc:HGNC:3062]
ENSCHIG00000008542	HCFC1R1	25	host cell factor C1 regulator 1 [Source:HGNC Symbol;Acc:HGNC:21198]
ENSCHIG00000008576	TMED3	21	transmembrane p24 trafficking protein 3 [Source:HGNC Symbol;Acc:HGNC:28889]
ENSCHIG00000008609	EFNA4	3	ephrin A4 [Source:HGNC Symbol;Acc:HGNC:3224]
ENSCHIG00000008613		19	40S ribosomal protein S23 pseudogene [Source:NCBI gene;Acc:102179516]
ENSCHIG00000008617		16
ENSCHIG00000008645	NGEF	3	neuronal guanine nucleotide exchange factor [Source:HGNC Symbol;Acc:HGNC:7807]
ENSCHIG00000008646	SLCO2B1	15	solute carrier organic anion transporter family member 2B1 [Source:HGNC Symbol;Acc:HGNC:10962]
ENSCHIG00000008650	SNORA71	13	Small nucleolar RNA SNORA71 [Source:RFAM;Acc:RF00056]
ENSCHIG00000008664	CUEDC1	19	CUE domain containing 1 [Source:HGNC Symbol;Acc:HGNC:31350]
ENSCHIG00000008685	GPR82	LWLT01000033.1	G protein-coupled receptor 82 [Source:HGNC Symbol;Acc:HGNC:4533]
ENSCHIG00000008687	RNF112	19	ring finger protein 112 [Source:HGNC Symbol;Acc:HGNC:12968]
ENSCHIG00000008689	DCTPP1	25	dCTP pyrophosphatase 1 [Source:HGNC Symbol;Acc:HGNC:28777]
ENSCHIG00000008720		23	N-acetyllactosaminide beta-1,6-N-acetylglucosaminyl-transferase [Source:NCBI gene;Acc:100861326]
ENSCHIG00000008723		LWLT01000027.1
ENSCHIG00000008738	SNORD12B	13	small nucleolar RNA, C/D box 12B [Source:HGNC Symbol;Acc:HGNC:33573]
ENSCHIG00000008741	SNORD12	13	small nucleolar RNA, C/D box 12 [Source:HGNC Symbol;Acc:HGNC:32708]
ENSCHIG00000008758	LPCAT1	20	lysophosphatidylcholine acyltransferase 1 [Source:HGNC Symbol;Acc:HGNC:25718]
ENSCHIG00000008761	NDN	21	necdin, MAGE family member [Source:HGNC Symbol;Acc:HGNC:7675]
ENSCHIG00000008762	APCDD1L	13	APC down-regulated 1 like [Source:HGNC Symbol;Acc:HGNC:26892]
ENSCHIG00000008763	PLXND1	22	plexin D1 [Source:HGNC Symbol;Acc:HGNC:9107]
ENSCHIG00000008773	RIPOR1	18	RHO family interacting cell polarization regulator 1 [Source:HGNC Symbol;Acc:HGNC:25836]
ENSCHIG00000008779	CD1D	3	CD1d molecule [Source:HGNC Symbol;Acc:HGNC:1637]
ENSCHIG00000008787	DHRS3	16	dehydrogenase/reductase 3 [Source:HGNC Symbol;Acc:HGNC:17693]
ENSCHIG00000008816		29	CD151 molecule (Raph blood group) [Source:NCBI gene;Acc:102183301]
ENSCHIG00000008822		29
ENSCHIG00000008839		7	peroxiredoxin 2 [Source:NCBI gene;Acc:102170687]
ENSCHIG00000008848		10	beta-2-microglobulin [Source:NCBI gene;Acc:102168267]
ENSCHIG00000008857	SNORA70	13	Small nucleolar RNA SNORA70 [Source:RFAM;Acc:RF00156]
ENSCHIG00000008860		4	succinate dehydrogenase complex assembly factor 3 [Source:NCBI gene;Acc:102191105]
ENSCHIG00000008864		28
ENSCHIG00000008865	TNKS1BP1	15	tankyrase 1 binding protein 1 [Source:HGNC Symbol;Acc:HGNC:19081]
ENSCHIG00000008870	TMEM246	8	transmembrane protein 246 [Source:HGNC Symbol;Acc:HGNC:28180]
ENSCHIG00000008887	CD9	5	CD9 molecule [Source:NCBI gene;Acc:100860808]
ENSCHIG00000008898	OSBPL6	2	oxysterol binding protein like 6 [Source:HGNC Symbol;Acc:HGNC:16388]
ENSCHIG00000008899		1	SKI like proto-oncogene [Source:NCBI gene;Acc:102178016]
ENSCHIG00000008904	C1orf216	3	chromosome 1 open reading frame 216 [Source:HGNC Symbol;Acc:HGNC:26800]
ENSCHIG00000008906		23	putative olfactory receptor 2W6 [Source:NCBI gene;Acc:102173348]
ENSCHIG00000008910	KCNMB4	5	potassium calcium-activated channel subfamily M regulatory beta subunit 4 [Source:HGNC Symbol;Acc:HGNC:6289]
ENSCHIG00000008922		LWLT01000027.1	heparan sulfate 6-O-sulfotransferase 2 [Source:NCBI gene;Acc:102180112]
ENSCHIG00000008960		10	glyceraldehyde-3-phosphate dehydrogenase pseudogene [Source:NCBI gene;Acc:102176799]
ENSCHIG00000008981		13	FKBP prolyl isomerase 1A [Source:NCBI gene;Acc:102172367]
ENSCHIG00000008986		18
ENSCHIG00000008989	PML	21	promyelocytic leukemia [Source:HGNC Symbol;Acc:HGNC:9113]
ENSCHIG00000009004	MIR421	LWLT01000021.1	microRNA mir-421 [Source:NCBI gene;Acc:104795832]
ENSCHIG00000009006		18	5-hydroxyisourate hydrolase [Source:NCBI gene;Acc:102172001]
ENSCHIG00000009022	MEF2B	7	myocyte enhancer factor 2B [Source:HGNC Symbol;Acc:HGNC:6995]
ENSCHIG00000009028	GPRIN1	7	G protein regulated inducer of neurite outgrowth 1 [Source:HGNC Symbol;Acc:HGNC:24835]
ENSCHIG00000009032		3	cytochrome P450 2J2 [Source:NCBI gene;Acc:102184867]
ENSCHIG00000009035	chi-mir-450	LWLT01000027.1	chi-mir-450 [Source:miRBase;Acc:MI0030797]
ENSCHIG00000009036	MIR450A1	LWLT01000027.1	microRNA 450a-1 [Source:HGNC Symbol;Acc:HGNC:28008]
ENSCHIG00000009043		2	WAS/WASL interacting protein family member 1 [Source:NCBI gene;Acc:106501758]
ENSCHIG00000009049	CYB561D1	3	cytochrome b561 family member D1 [Source:HGNC Symbol;Acc:HGNC:26804]
ENSCHIG00000009064	CDC42SE1	3	CDC42 small effector 1 [Source:HGNC Symbol;Acc:HGNC:17719]
ENSCHIG00000009069	chi-mir-195	19	chi-mir-195 [Source:miRBase;Acc:MI0030670]
ENSCHIG00000009092	CD93	13	CD93 molecule [Source:HGNC Symbol;Acc:HGNC:15855]
ENSCHIG00000009097	CRABP2	3	cellular retinoic acid binding protein 2 [Source:HGNC Symbol;Acc:HGNC:2339]
ENSCHIG00000009099	MIRLET7C	1	microRNA let-7c [Source:NCBI gene;Acc:104796561]
ENSCHIG00000009142	JAK3	7	Janus kinase 3 [Source:HGNC Symbol;Acc:HGNC:6193]
ENSCHIG00000009143	ACTG2	11	actin gamma 2, smooth muscle [Source:HGNC Symbol;Acc:HGNC:145]
ENSCHIG00000009144	RBMS3	22	RNA binding motif single stranded interacting protein 3 [Source:HGNC Symbol;Acc:HGNC:13427]
ENSCHIG00000009158	TMEM176A	4	transmembrane protein 176A [Source:HGNC Symbol;Acc:HGNC:24930]
ENSCHIG00000009161		7	JunD proto-oncogene, AP-1 transcription factor subunit [Source:NCBI gene;Acc:108636405]
ENSCHIG00000009184		23
ENSCHIG00000009190	APOOL	29	apolipoprotein O like [Source:HGNC Symbol;Acc:HGNC:24009]
ENSCHIG00000009193		11
ENSCHIG00000009202	FAM234A	25	family with sequence similarity 234 member A [Source:HGNC Symbol;Acc:HGNC:14163]
ENSCHIG00000009206	GLRX5	21	glutaredoxin 5 [Source:HGNC Symbol;Acc:HGNC:20134]
ENSCHIG00000009213		13
ENSCHIG00000009223	chi-mir-10b	2	chi-mir-10b [Source:miRBase;Acc:MI0030597]
ENSCHIG00000009231	MPEG1	15	macrophage expressed 1 [Source:HGNC Symbol;Acc:HGNC:29619]
ENSCHIG00000009258		19	matrix remodeling associated 7 [Source:NCBI gene;Acc:102190170]
ENSCHIG00000009264	REXO2	15	RNA exonuclease 2 [Source:HGNC Symbol;Acc:HGNC:17851]
ENSCHIG00000009267		3
ENSCHIG00000009275		17
ENSCHIG00000009276	chi-mir-27b	8	chi-mir-27b [Source:miRBase;Acc:MI0030723]
ENSCHIG00000009280		21
ENSCHIG00000009316	HSD3B7	25	hydroxy-delta-5-steroid dehydrogenase, 3 beta- and steroid delta-isomerase 7 [Source:HGNC Symbol;Acc:HGNC:18324]
ENSCHIG00000009326	ZNF358	7	zinc finger protein 358 [Source:HGNC Symbol;Acc:HGNC:16838]
ENSCHIG00000009327	RPS6KB2	29	ribosomal protein S6 kinase B2 [Source:HGNC Symbol;Acc:HGNC:10437]
ENSCHIG00000009329	ZNF704	14	zinc finger protein 704 [Source:HGNC Symbol;Acc:HGNC:32291]
ENSCHIG00000009345	PRSS53	25	serine protease 53 [Source:HGNC Symbol;Acc:HGNC:34407]
ENSCHIG00000009352	NHLRC2	26	NHL repeat containing 2 [Source:HGNC Symbol;Acc:HGNC:24731]
ENSCHIG00000009359	GSTM3	3	glutathione S-transferase mu 3 [Source:HGNC Symbol;Acc:HGNC:4635]
ENSCHIG00000009392	MARCKS	9	myristoylated alanine rich protein kinase C substrate [Source:HGNC Symbol;Acc:HGNC:6759]
ENSCHIG00000009397	PSMD10	LWLT01000027.1	proteasome 26S subunit, non-ATPase 10 [Source:HGNC Symbol;Acc:HGNC:9555]
ENSCHIG00000009401		5	electron transfer flavoprotein subunit beta lysine methyltransferase [Source:NCBI gene;Acc:102183300]
ENSCHIG00000009418	LRRC3	1	leucine rich repeat containing 3 [Source:HGNC Symbol;Acc:HGNC:14965]
ENSCHIG00000009432	ABTB2	15	ankyrin repeat and BTB domain containing 2 [Source:HGNC Symbol;Acc:HGNC:23842]
ENSCHIG00000009435	SCNN1A	5	sodium channel epithelial 1 alpha subunit [Source:HGNC Symbol;Acc:HGNC:10599]
ENSCHIG00000009440	PGK1	LWLT01000021.1	phosphoglycerate kinase 1 [Source:HGNC Symbol;Acc:HGNC:8896]
ENSCHIG00000009443	FAM122B	LWLT01000027.1	family with sequence similarity 122B [Source:HGNC Symbol;Acc:HGNC:30490]
ENSCHIG00000009444	COMMD4	21	COMM domain containing 4 [Source:HGNC Symbol;Acc:HGNC:26027]
ENSCHIG00000009456	EEF1AKMT3	5	EEF1A lysine methyltransferase 3 [Source:HGNC Symbol;Acc:HGNC:24936]
ENSCHIG00000009464	HLA-DMA	23	major histocompatibility complex, class II, DM alpha [Source:HGNC Symbol;Acc:HGNC:4934]
ENSCHIG00000009489		LWLT01000027.1
ENSCHIG00000009499	ATG4A	LWLT01000027.1	autophagy related 4A cysteine peptidase [Source:HGNC Symbol;Acc:HGNC:16489]
ENSCHIG00000009507	PHETA1	17	PH domain containing endocytic trafficking adaptor 1 [Source:HGNC Symbol;Acc:HGNC:26509]
ENSCHIG00000009529	DAB2	20	DAB adaptor protein 2 [Source:HGNC Symbol;Acc:HGNC:2662]
ENSCHIG00000009534	TRIM27	23	tripartite motif containing 27 [Source:HGNC Symbol;Acc:HGNC:9975]
ENSCHIG00000009541	ARAP3	7	ArfGAP with RhoGAP domain, ankyrin repeat and PH domain 3 [Source:HGNC Symbol;Acc:HGNC:24097]
ENSCHIG00000009545	TOX3	18	TOX high mobility group box family member 3 [Source:HGNC Symbol;Acc:HGNC:11972]
ENSCHIG00000009552		17	selectin P ligand [Source:NCBI gene;Acc:102179972]
ENSCHIG00000009558	ASAH1	27	N-acylsphingosine amidohydrolase 1 [Source:HGNC Symbol;Acc:HGNC:735]
ENSCHIG00000009566	MIR374B	LWLT01000021.1	microRNA mir-374b [Source:NCBI gene;Acc:104795819]
ENSCHIG00000009573	MBOAT1	23	membrane bound O-acyltransferase domain containing 1 [Source:HGNC Symbol;Acc:HGNC:21579]
ENSCHIG00000009574	GATA4	8	GATA binding protein 4 [Source:HGNC Symbol;Acc:HGNC:4173]
ENSCHIG00000009589	CD81	29	CD81 molecule [Source:NCBI gene;Acc:100860811]
ENSCHIG00000009590	CD80	1	CD80 molecule [Source:HGNC Symbol;Acc:HGNC:1700]
ENSCHIG00000009601	TPM4	7	tropomyosin 4 [Source:HGNC Symbol;Acc:HGNC:12013]
ENSCHIG00000009602		11
ENSCHIG00000009603	RAMP2	19	receptor activity modifying protein 2 [Source:HGNC Symbol;Acc:HGNC:9844]
ENSCHIG00000009613	CYB5R3	5	cytochrome b5 reductase 3 [Source:HGNC Symbol;Acc:HGNC:2873]
ENSCHIG00000009614		23	BOLA class I histocompatibility antigen, alpha chain BL3-7-like [Source:NCBI gene;Acc:108633459]
ENSCHIG00000009618		9
ENSCHIG00000009630		4
ENSCHIG00000009635	ENOX2	LWLT01000027.1	ecto-NOX disulfide-thiol exchanger 2 [Source:HGNC Symbol;Acc:HGNC:2259]
ENSCHIG00000009652		11	60S ribosomal protein L23a pseudogene [Source:NCBI gene;Acc:102190045]
ENSCHIG00000009680	SLC1A6	7	solute carrier family 1 member 6 [Source:HGNC Symbol;Acc:HGNC:10944]
ENSCHIG00000009696	IL1RN	11	interleukin 1 receptor antagonist [Source:HGNC Symbol;Acc:HGNC:6000]
ENSCHIG00000009709		19	galectin-9 [Source:NCBI gene;Acc:102184087]
ENSCHIG00000009713	ERAP1	7	endoplasmic reticulum aminopeptidase 1 [Source:HGNC Symbol;Acc:HGNC:18173]
ENSCHIG00000009715	GAS7	19	growth arrest specific 7 [Source:HGNC Symbol;Acc:HGNC:4169]
ENSCHIG00000009720	ARL10	7	ADP ribosylation factor like GTPase 10 [Source:HGNC Symbol;Acc:HGNC:22042]
ENSCHIG00000009721	SHISA5	22	shisa family member 5 [Source:HGNC Symbol;Acc:HGNC:30376]
ENSCHIG00000009728	STAT1	2	signal transducer and activator of transcription 1 [Source:HGNC Symbol;Acc:HGNC:11362]
ENSCHIG00000009731	TVP23A	25	trans-golgi network vesicle protein 23 homolog A [Source:HGNC Symbol;Acc:HGNC:20398]
ENSCHIG00000009741	ARHGEF19	2	Rho guanine nucleotide exchange factor 19 [Source:HGNC Symbol;Acc:HGNC:26604]
ENSCHIG00000009747		11
ENSCHIG00000009754	DHH	5	desert hedgehog signaling molecule [Source:HGNC Symbol;Acc:HGNC:2865]
ENSCHIG00000009755	PSME1	10	proteasome activator subunit 1 [Source:HGNC Symbol;Acc:HGNC:9568]
ENSCHIG00000009759	PRR35	25	proline rich 35 [Source:HGNC Symbol;Acc:HGNC:14139]
ENSCHIG00000009772	ZNF41	LWLT01000021.1	zinc finger protein 41 [Source:HGNC Symbol;Acc:HGNC:13107]
ENSCHIG00000009777	NFE2L3	4	nuclear factor, erythroid 2 like 3 [Source:HGNC Symbol;Acc:HGNC:7783]
ENSCHIG00000009781	KCNE4	2	potassium voltage-gated channel subfamily E regulatory subunit 4 [Source:HGNC Symbol;Acc:HGNC:6244]
ENSCHIG00000009782	OAF	15	out at first homolog [Source:HGNC Symbol;Acc:HGNC:28752]
ENSCHIG00000009784	ADAMTS7	21	ADAM metallopeptidase with thrombospondin type 1 motif 7 [Source:HGNC Symbol;Acc:HGNC:223]
ENSCHIG00000009799	NCKAP1L	5	NCK associated protein 1 like [Source:HGNC Symbol;Acc:HGNC:4862]
ENSCHIG00000009820		5	apolipoprotein L3 [Source:NCBI gene;Acc:106503978]
ENSCHIG00000009836	GLG1	18	golgi glycoprotein 1 [Source:HGNC Symbol;Acc:HGNC:4316]
ENSCHIG00000009839		3	vascular cell adhesion protein 1 [Source:NCBI gene;Acc:102175177]
ENSCHIG00000009858		25
ENSCHIG00000009860	CAPN5	15	calpain 5 [Source:HGNC Symbol;Acc:HGNC:1482]
ENSCHIG00000009868	SYN1	LWLT01000021.1	synapsin I [Source:HGNC Symbol;Acc:HGNC:11494]
ENSCHIG00000009888		4
ENSCHIG00000009903	RARRES2	4	retinoic acid receptor responder 2 [Source:NCBI gene;Acc:102190100]
ENSCHIG00000009912	MYBPC2	18	myosin binding protein C, fast type [Source:HGNC Symbol;Acc:HGNC:7550]
ENSCHIG00000009917	GAMT	7	guanidinoacetate N-methyltransferase [Source:HGNC Symbol;Acc:HGNC:4136]
ENSCHIG00000009918	SMUG1	5	single-strand-selective monofunctional uracil-DNA glycosylase 1 [Source:HGNC Symbol;Acc:HGNC:17148]
ENSCHIG00000009920	TET1	28	tet methylcytosine dioxygenase 1 [Source:HGNC Symbol;Acc:HGNC:29484]
ENSCHIG00000009921	ZNF575	18	zinc finger protein 575 [Source:HGNC Symbol;Acc:HGNC:27606]
ENSCHIG00000009950	RNF183	8	ring finger protein 183 [Source:HGNC Symbol;Acc:HGNC:28721]
ENSCHIG00000009953		21	ras-related protein Rap-2c-like [Source:NCBI gene;Acc:108638534]
ENSCHIG00000009973	SCRT2	13	scratch family transcriptional repressor 2 [Source:HGNC Symbol;Acc:HGNC:15952]
ENSCHIG00000009991	HILPDA	4	hypoxia inducible lipid droplet associated [Source:HGNC Symbol;Acc:HGNC:28859]
ENSCHIG00000009997	RIN2	13	Ras and Rab interactor 2 [Source:HGNC Symbol;Acc:HGNC:18750]
ENSCHIG00000010003		11
ENSCHIG00000010004	TLR10	6	toll like receptor 10 [Source:NCBI gene;Acc:102190865]
ENSCHIG00000010010		7	60S ribosomal protein L7a [Source:NCBI gene;Acc:102175205]
ENSCHIG00000010014	SEC61A1	22	SEC61 translocon alpha 1 subunit [Source:HGNC Symbol;Acc:HGNC:18276]
ENSCHIG00000010015	MYORG	8	myogenesis regulating glycosidase (putative) [Source:HGNC Symbol;Acc:HGNC:19918]
ENSCHIG00000010020	KLF16	7	Kruppel like factor 16 [Source:HGNC Symbol;Acc:HGNC:16857]
ENSCHIG00000010044	PLD1	1	phospholipase D1 [Source:HGNC Symbol;Acc:HGNC:9067]
ENSCHIG00000010054		3	histone H3 [Source:NCBI gene;Acc:102180554]
ENSCHIG00000010055	TIMP1	LWLT01000021.1	TIMP metallopeptidase inhibitor 1 [Source:NCBI gene;Acc:100860924]
ENSCHIG00000010056	PRSS23	29	serine protease 23 [Source:HGNC Symbol;Acc:HGNC:14370]
ENSCHIG00000010057	ACCSL	15	1-aminocyclopropane-1-carboxylate synthase homolog (inactive) like [Source:HGNC Symbol;Acc:HGNC:34391]
ENSCHIG00000010061	CCDC8	18	coiled-coil domain containing 8 [Source:HGNC Symbol;Acc:HGNC:25367]
ENSCHIG00000010064	DSE	9	dermatan sulfate epimerase [Source:HGNC Symbol;Acc:HGNC:21144]
ENSCHIG00000010068	IRGQ	18	immunity related GTPase Q [Source:HGNC Symbol;Acc:HGNC:24868]
ENSCHIG00000010075		LWLT01000559.1	cationic amino acid transporter 3-like [Source:NCBI gene;Acc:108633279]
ENSCHIG00000010083		23	translationally-controlled tumor protein pseudogene [Source:NCBI gene;Acc:102168398]
ENSCHIG00000010084	PMP22	19	peripheral myelin protein 22 [Source:HGNC Symbol;Acc:HGNC:9118]
ENSCHIG00000010087		9	eukaryotic translation elongation factor 1 alpha 1 [Source:NCBI gene;Acc:100860780]
ENSCHIG00000010108	TAPBP	23	TAP binding protein [Source:HGNC Symbol;Acc:HGNC:11566]
ENSCHIG00000010113		29	ADAM metallopeptidase with thrombospondin type 1 motif 8 [Source:NCBI gene;Acc:102187567]
ENSCHIG00000010123	NMB	21	neuromedin B [Source:HGNC Symbol;Acc:HGNC:7842]
ENSCHIG00000010136		25	uncharacterized LOC108633902 [Source:NCBI gene;Acc:108633902]
ENSCHIG00000010138	SUV39H1	LWLT01000071.1	suppressor of variegation 3-9 homolog 1 [Source:HGNC Symbol;Acc:HGNC:11479]
ENSCHIG00000010157	NFKBIA	21	NFKB inhibitor alpha [Source:HGNC Symbol;Acc:HGNC:7797]
ENSCHIG00000010158	RHPN2	18	rhophilin Rho GTPase binding protein 2 [Source:HGNC Symbol;Acc:HGNC:19974]
ENSCHIG00000010159		17
ENSCHIG00000010167	FNDC10	16	fibronectin type III domain containing 10 [Source:HGNC Symbol;Acc:HGNC:42951]
ENSCHIG00000010178	S1PR2	7	sphingosine-1-phosphate receptor 2 [Source:HGNC Symbol;Acc:HGNC:3169]
ENSCHIG00000010182	ADORA1	16	adenosine A1 receptor [Source:HGNC Symbol;Acc:HGNC:262]
ENSCHIG00000010196	NXPH1	4	neurexophilin 1 [Source:HGNC Symbol;Acc:HGNC:20693]
ENSCHIG00000010204	TMEM65	14	transmembrane protein 65 [Source:HGNC Symbol;Acc:HGNC:25203]
ENSCHIG00000010212	HNMT	2	histamine N-methyltransferase [Source:HGNC Symbol;Acc:HGNC:5028]
ENSCHIG00000010216		8	clusterin [Source:NCBI gene;Acc:102182127]
ENSCHIG00000010221	FAM83G	19	family with sequence similarity 83 member G [Source:HGNC Symbol;Acc:HGNC:32554]
ENSCHIG00000010234		3
ENSCHIG00000010235	ITPRIPL2	25	ITPRIP like 2 [Source:HGNC Symbol;Acc:HGNC:27257]
ENSCHIG00000010239	ZFPM1	18	zinc finger protein, FOG family member 1 [Source:HGNC Symbol;Acc:HGNC:19762]
ENSCHIG00000010252	SWSAP1	7	SWIM-type zinc finger 7 associated protein 1 [Source:HGNC Symbol;Acc:HGNC:26638]
ENSCHIG00000010257	PARM1	6	prostate androgen-regulated mucin-like protein 1 [Source:HGNC Symbol;Acc:HGNC:24536]
ENSCHIG00000010262	ROM1	29	retinal outer segment membrane protein 1 [Source:HGNC Symbol;Acc:HGNC:10254]
ENSCHIG00000010267		7
ENSCHIG00000010277	IMPG2	1	interphotoreceptor matrix proteoglycan 2 [Source:HGNC Symbol;Acc:HGNC:18362]
ENSCHIG00000010279	HPDL	3	4-hydroxyphenylpyruvate dioxygenase like [Source:HGNC Symbol;Acc:HGNC:28242]
ENSCHIG00000010295	TMEM63B	23	transmembrane protein 63B [Source:HGNC Symbol;Acc:HGNC:17735]
ENSCHIG00000010302	SLC38A2	5	solute carrier family 38 member 2 [Source:HGNC Symbol;Acc:HGNC:13448]
ENSCHIG00000010303	UROC1	22	urocanate hydratase 1 [Source:HGNC Symbol;Acc:HGNC:26444]
ENSCHIG00000010308		10	angiogenin-1-like [Source:NCBI gene;Acc:106502530]
ENSCHIG00000010313		LWLT01000027.1	UTP14A small subunit processome component [Source:NCBI gene;Acc:102175279]
ENSCHIG00000010314	ZFP2	7	ZFP2 zinc finger protein [Source:HGNC Symbol;Acc:HGNC:26138]
ENSCHIG00000010348		2
ENSCHIG00000010354		5	ATP synthase membrane subunit c locus 2 [Source:NCBI gene;Acc:102168606]
ENSCHIG00000010358		25	coronin-7 [Source:NCBI gene;Acc:102188914]
ENSCHIG00000010380		4
ENSCHIG00000010383	NCK2	11	NCK adaptor protein 2 [Source:HGNC Symbol;Acc:HGNC:7665]
ENSCHIG00000010393	DCLK2	17	doublecortin like kinase 2 [Source:HGNC Symbol;Acc:HGNC:19002]
ENSCHIG00000010409		8	ribosomal protein S6 [Source:NCBI gene;Acc:102184058]
ENSCHIG00000010410		4
ENSCHIG00000010411		13
ENSCHIG00000010425	ADGRE5	7	adhesion G protein-coupled receptor E5 [Source:HGNC Symbol;Acc:HGNC:1711]
ENSCHIG00000010433		17	40S ribosomal protein S27 [Source:NCBI gene;Acc:102171808]
ENSCHIG00000010434	SMIM19	27	small integral membrane protein 19 [Source:HGNC Symbol;Acc:HGNC:25166]
ENSCHIG00000010436	MAN1A1	9	mannosidase alpha class 1A member 1 [Source:HGNC Symbol;Acc:HGNC:6821]
ENSCHIG00000010444		23	40S ribosomal protein S4, X isoform [Source:NCBI gene;Acc:102168677]
ENSCHIG00000010446	CD4	5	CD4 molecule [Source:HGNC Symbol;Acc:HGNC:1678]
ENSCHIG00000010471	ATP13A2	LWLT01000460.1	ATPase cation transporting 13A2 [Source:HGNC Symbol;Acc:HGNC:30213]
ENSCHIG00000010473	QDPR	6	quinoid dihydropteridine reductase [Source:HGNC Symbol;Acc:HGNC:9752]
ENSCHIG00000010475	B3GALT6	16	beta-1,3-galactosyltransferase 6 [Source:HGNC Symbol;Acc:HGNC:17978]
ENSCHIG00000010477		23
ENSCHIG00000010481	HFE	23	homeostatic iron regulator [Source:HGNC Symbol;Acc:HGNC:4886]
ENSCHIG00000010482	CLMP	15	CXADR like membrane protein [Source:HGNC Symbol;Acc:HGNC:24039]
ENSCHIG00000010486		16
ENSCHIG00000010493	UBR2	23	ubiquitin protein ligase E3 component n-recognin 2 [Source:HGNC Symbol;Acc:HGNC:21289]
ENSCHIG00000010494	PROS1	1	protein S [Source:HGNC Symbol;Acc:HGNC:9456]
ENSCHIG00000010498	GCAT	5	glycine C-acetyltransferase [Source:HGNC Symbol;Acc:HGNC:4188]
ENSCHIG00000010501	PLA2G1B	17	phospholipase A2 group IB [Source:HGNC Symbol;Acc:HGNC:9030]
ENSCHIG00000010505	DFFB	16	DNA fragmentation factor subunit beta [Source:HGNC Symbol;Acc:HGNC:2773]
ENSCHIG00000010522	CLSTN3	5	calsyntenin 3 [Source:HGNC Symbol;Acc:HGNC:18371]
ENSCHIG00000010531		23	steroid 21-hydroxylase [Source:NCBI gene;Acc:102174710]
ENSCHIG00000010532	GNG2	10	G protein subunit gamma 2 [Source:HGNC Symbol;Acc:HGNC:4404]
ENSCHIG00000010546		10	ribosomal protein lateral stalk subunit P1 [Source:NCBI gene;Acc:102172449]
ENSCHIG00000010556		5	histone H4 [Source:NCBI gene;Acc:108636047]
ENSCHIG00000010572	CAHI-DQA2	23	HA25 [Source:NCBI gene;Acc:100860813]
ENSCHIG00000010579		29
ENSCHIG00000010582	RNASE4	10	ribonuclease A family member 4 [Source:HGNC Symbol;Acc:HGNC:10047]
ENSCHIG00000010589	PIK3CG	4	phosphatidylinositol-4,5-bisphosphate 3-kinase catalytic subunit gamma [Source:HGNC Symbol;Acc:HGNC:8978]
ENSCHIG00000010591		1	60S ribosomal protein L19 pseudogene [Source:NCBI gene;Acc:102180154]
ENSCHIG00000010637	PLA2R1	2	phospholipase A2 receptor 1 [Source:HGNC Symbol;Acc:HGNC:9042]
ENSCHIG00000010643	GREM1	10	gremlin 1, DAN family BMP antagonist [Source:HGNC Symbol;Acc:HGNC:2001]
ENSCHIG00000010651	NT5E	9	5'-nucleotidase ecto [Source:HGNC Symbol;Acc:HGNC:8021]
ENSCHIG00000010656	RTL1	21	retrotransposon Gag like 1 [Source:HGNC Symbol;Acc:HGNC:14665]
ENSCHIG00000010667	SCG2	2	secretogranin II [Source:HGNC Symbol;Acc:HGNC:10575]
ENSCHIG00000010670	NTRK3	21	neurotrophic receptor tyrosine kinase 3 [Source:HGNC Symbol;Acc:HGNC:8033]
ENSCHIG00000010683	ARSG	19	arylsulfatase G [Source:HGNC Symbol;Acc:HGNC:24102]
ENSCHIG00000010686	STAP2	7	signal transducing adaptor family member 2 [Source:HGNC Symbol;Acc:HGNC:30430]
ENSCHIG00000010696	GALNT2	28	polypeptide N-acetylgalactosaminyltransferase 2 [Source:HGNC Symbol;Acc:HGNC:4124]
ENSCHIG00000010707	CHST2	1	carbohydrate sulfotransferase 2 [Source:HGNC Symbol;Acc:HGNC:1970]
ENSCHIG00000010708	STC1	8	stanniocalcin 1 [Source:HGNC Symbol;Acc:HGNC:11373]
ENSCHIG00000010710	WFIKKN1	25	WAP, follistatin/kazal, immunoglobulin, kunitz and netrin domain containing 1 [Source:HGNC Symbol;Acc:HGNC:30912]
ENSCHIG00000010713		29
ENSCHIG00000010720		11	prolyl-tRNA synthetase associated domain-containing protein 1 [Source:NCBI gene;Acc:102176133]
ENSCHIG00000010731	SLC32A1	13	solute carrier family 32 member 1 [Source:HGNC Symbol;Acc:HGNC:11018]
ENSCHIG00000010749	PXN	17	paxillin [Source:HGNC Symbol;Acc:HGNC:9718]
ENSCHIG00000010752	PCDH18	17	protocadherin 18 [Source:HGNC Symbol;Acc:HGNC:14268]
ENSCHIG00000010754	OIT3	28	oncoprotein induced transcript 3 [Source:HGNC Symbol;Acc:HGNC:29953]
ENSCHIG00000010774	GSDMD	14	gasdermin D [Source:HGNC Symbol;Acc:HGNC:25697]
ENSCHIG00000010778	AGT	28	angiotensinogen [Source:HGNC Symbol;Acc:HGNC:333]
ENSCHIG00000010789	PTPRJ	15	protein tyrosine phosphatase receptor type J [Source:HGNC Symbol;Acc:HGNC:9673]
ENSCHIG00000010805	DRP2	LWLT01000027.1	dystrophin related protein 2 [Source:HGNC Symbol;Acc:HGNC:3032]
ENSCHIG00000010830	IGF2R	9	insulin like growth factor 2 receptor [Source:HGNC Symbol;Acc:HGNC:5467]
ENSCHIG00000010851	EDA	LWLT01000021.1	ectodysplasin A [Source:HGNC Symbol;Acc:HGNC:3157]
ENSCHIG00000010855	LPIN3	13	lipin 3 [Source:HGNC Symbol;Acc:HGNC:14451]
ENSCHIG00000010866	HYI	3	hydroxypyruvate isomerase (putative) [Source:HGNC Symbol;Acc:HGNC:26948]
ENSCHIG00000010872	LEPROT	3	leptin receptor overlapping transcript [Source:HGNC Symbol;Acc:HGNC:29477]
ENSCHIG00000010890	ICK	23	intestinal cell kinase [Source:HGNC Symbol;Acc:HGNC:21219]
ENSCHIG00000010899	COL6A5	1	collagen type VI alpha 5 chain [Source:HGNC Symbol;Acc:HGNC:26674]
ENSCHIG00000010934	ITGB1	13	integrin subunit beta 1 [Source:NCBI gene;Acc:102178060]
ENSCHIG00000010963		26	glutathione S-transferase omega-1 [Source:NCBI gene;Acc:102190016]
ENSCHIG00000010965	IL23A	5	interleukin 23 subunit alpha [Source:HGNC Symbol;Acc:HGNC:15488]
ENSCHIG00000010966	RCN3	18	reticulocalbin 3 [Source:HGNC Symbol;Acc:HGNC:21145]
ENSCHIG00000010968	RITA1	17	RBPJ interacting and tubulin associated 1 [Source:HGNC Symbol;Acc:HGNC:25925]
ENSCHIG00000010970		10	ergosterol biosynthesis 28 homolog [Source:NCBI gene;Acc:102188774]
ENSCHIG00000010975	THBD	13	thrombomodulin [Source:HGNC Symbol;Acc:HGNC:11784]
ENSCHIG00000010988		5	lysozyme C-1 [Source:NCBI gene;Acc:102172037]
ENSCHIG00000010998	CXCL12	28	C-X-C motif chemokine ligand 12 [Source:HGNC Symbol;Acc:HGNC:10672]
ENSCHIG00000011006	FGFR1	27	fibroblast growth factor receptor 1 [Source:HGNC Symbol;Acc:HGNC:3688]
ENSCHIG00000011012		2	60S ribosomal protein L12 pseudogene [Source:NCBI gene;Acc:102171282]
ENSCHIG00000011036	GNB4	1	G protein subunit beta 4 [Source:HGNC Symbol;Acc:HGNC:20731]
ENSCHIG00000011045	RGS10	26	regulator of G protein signaling 10 [Source:HGNC Symbol;Acc:HGNC:9992]
ENSCHIG00000011074	ZNF524	18	zinc finger protein 524 [Source:HGNC Symbol;Acc:HGNC:28322]
ENSCHIG00000011081	ADAMTS18	18	ADAM metallopeptidase with thrombospondin type 1 motif 18 [Source:HGNC Symbol;Acc:HGNC:17110]
ENSCHIG00000011083		29	HRAS-like suppressor 3 [Source:NCBI gene;Acc:102174470]
ENSCHIG00000011086	LAMA2	9	laminin subunit alpha 2 [Source:HGNC Symbol;Acc:HGNC:6482]
ENSCHIG00000011090	MGLL	22	monoglyceride lipase [Source:HGNC Symbol;Acc:HGNC:17038]
ENSCHIG00000011099	RPL32	22	ribosomal protein L32 [Source:HGNC Symbol;Acc:HGNC:10336]
ENSCHIG00000011102	ACTN4	18	actinin alpha 4 [Source:HGNC Symbol;Acc:HGNC:166]
ENSCHIG00000011105	APLP2	29	amyloid beta precursor like protein 2 [Source:HGNC Symbol;Acc:HGNC:598]
ENSCHIG00000011120	TIFA	6	TRAF interacting protein with forkhead associated domain [Source:HGNC Symbol;Acc:HGNC:19075]
ENSCHIG00000011152	GPR83	15	G protein-coupled receptor 83 [Source:HGNC Symbol;Acc:HGNC:4523]
ENSCHIG00000011154	UBA7	22	ubiquitin like modifier activating enzyme 7 [Source:HGNC Symbol;Acc:HGNC:12471]
ENSCHIG00000011160	ARHGEF15	19	Rho guanine nucleotide exchange factor 15 [Source:HGNC Symbol;Acc:HGNC:15590]
ENSCHIG00000011164	TGIF1	24	TGFB induced factor homeobox 1 [Source:HGNC Symbol;Acc:HGNC:11776]
ENSCHIG00000011196	CWH43	6	cell wall biogenesis 43 C-terminal homolog [Source:HGNC Symbol;Acc:HGNC:26133]
ENSCHIG00000011222	C1QC	2	complement C1q C chain [Source:HGNC Symbol;Acc:HGNC:1245]
ENSCHIG00000011223	THRA	19	thyroid hormone receptor alpha [Source:HGNC Symbol;Acc:HGNC:11796]
ENSCHIG00000011233	FAM3A	LWLT01000132.1	family with sequence similarity 3 member A [Source:HGNC Symbol;Acc:HGNC:13749]
ENSCHIG00000011241	GBP5	3	guanylate binding protein 5 [Source:HGNC Symbol;Acc:HGNC:19895]
ENSCHIG00000011247	GBGT1	11	globoside alpha-1,3-N-acetylgalactosaminyltransferase 1 (FORS blood group) [Source:HGNC Symbol;Acc:HGNC:20460]
ENSCHIG00000011248		18	60S ribosomal protein L4 pseudogene [Source:NCBI gene;Acc:102190770]
ENSCHIG00000011249	AKAP5	10	A-kinase anchoring protein 5 [Source:HGNC Symbol;Acc:HGNC:375]
ENSCHIG00000011250	MSR1	27	macrophage scavenger receptor 1 [Source:HGNC Symbol;Acc:HGNC:7376]
ENSCHIG00000011261		10	ribosomal protein L36a like [Source:NCBI gene;Acc:102182132]
ENSCHIG00000011277	ZNF593	2	zinc finger protein 593 [Source:HGNC Symbol;Acc:HGNC:30943]
ENSCHIG00000011282	FLNA	LWLT01000113.1	filamin A [Source:HGNC Symbol;Acc:HGNC:3754]
ENSCHIG00000011286	DHRS12	12	dehydrogenase/reductase 12 [Source:HGNC Symbol;Acc:HGNC:25832]
ENSCHIG00000011291		10
ENSCHIG00000011298	P3H2	1	prolyl 3-hydroxylase 2 [Source:HGNC Symbol;Acc:HGNC:19317]
ENSCHIG00000011323	PKDCC	11	protein kinase domain containing, cytoplasmic [Source:HGNC Symbol;Acc:HGNC:25123]
ENSCHIG00000011348	PLD4	21	phospholipase D family member 4 [Source:HGNC Symbol;Acc:HGNC:23792]
ENSCHIG00000011349	SH3BGRL	LWLT01000021.1	SH3 domain binding glutamate rich protein like [Source:HGNC Symbol;Acc:HGNC:10823]
ENSCHIG00000011355	PON3	4	paraoxonase 3 [Source:HGNC Symbol;Acc:HGNC:9206]
ENSCHIG00000011356	TTL	11	tubulin tyrosine ligase [Source:HGNC Symbol;Acc:HGNC:21586]
ENSCHIG00000011357	APBB1	15	amyloid beta precursor protein binding family B member 1 [Source:HGNC Symbol;Acc:HGNC:581]
ENSCHIG00000011375	CHRD	1	chordin [Source:HGNC Symbol;Acc:HGNC:1949]
ENSCHIG00000011380	NFIA	3	nuclear factor I A [Source:HGNC Symbol;Acc:HGNC:7784]
ENSCHIG00000011392	GNAQ	8	G protein subunit alpha q [Source:HGNC Symbol;Acc:HGNC:4390]
ENSCHIG00000011409	CSKMT	29	citrate synthase lysine methyltransferase [Source:HGNC Symbol;Acc:HGNC:33113]
ENSCHIG00000011415	PRSS35	9	serine protease 35 [Source:HGNC Symbol;Acc:HGNC:21387]
ENSCHIG00000011422	EVA1B	3	eva-1 homolog B [Source:HGNC Symbol;Acc:HGNC:25558]
ENSCHIG00000011427		LWLT01001337.1	prefoldin subunit 5 pseudogene [Source:NCBI gene;Acc:102168497]
ENSCHIG00000011433	NRROS	1	negative regulator of reactive oxygen species [Source:HGNC Symbol;Acc:HGNC:24613]
ENSCHIG00000011436	KLHL4	LWLT01000027.1	kelch like family member 4 [Source:HGNC Symbol;Acc:HGNC:6355]
ENSCHIG00000011440	MCCD1	23	mitochondrial coiled-coil domain 1 [Source:HGNC Symbol;Acc:HGNC:20668]
ENSCHIG00000011444		LWLT01000091.1	iduronate 2-sulfatase [Source:NCBI gene;Acc:102189563]
ENSCHIG00000011453	KLF8	LWLT01000021.1	Kruppel like factor 8 [Source:HGNC Symbol;Acc:HGNC:6351]
ENSCHIG00000011464		16	60S ribosomal protein L5 pseudogene [Source:NCBI gene;Acc:102179869]
ENSCHIG00000011470	AGTR1	1	angiotensin II receptor type 1 [Source:HGNC Symbol;Acc:HGNC:336]
ENSCHIG00000011476	SKI	16	SKI proto-oncogene [Source:HGNC Symbol;Acc:HGNC:10896]
ENSCHIG00000011499	PPFIA4	16	PTPRF interacting protein alpha 4 [Source:HGNC Symbol;Acc:HGNC:9248]
ENSCHIG00000011509		21
ENSCHIG00000011513		17
ENSCHIG00000011522	VANGL1	3	VANGL planar cell polarity protein 1 [Source:HGNC Symbol;Acc:HGNC:15512]
ENSCHIG00000011530		11	60S ribosomal protein L5 pseudogene [Source:NCBI gene;Acc:102173750]
ENSCHIG00000011552	ADAM12	26	ADAM metallopeptidase domain 12 [Source:HGNC Symbol;Acc:HGNC:190]
ENSCHIG00000011554		22	glycerol-3-phosphate dehydrogenase 1 like [Source:NCBI gene;Acc:102170471]
ENSCHIG00000011574	CTSK	3	cathepsin K [Source:HGNC Symbol;Acc:HGNC:2536]
ENSCHIG00000011599	AKR7L	2	aldo-keto reductase family 7 like (gene/pseudogene) [Source:HGNC Symbol;Acc:HGNC:24056]
ENSCHIG00000011607	IGFBP5	2	insulin like growth factor binding protein 5 [Source:NCBI gene;Acc:100860950]
ENSCHIG00000011622	UST	9	uronyl 2-sulfotransferase [Source:HGNC Symbol;Acc:HGNC:17223]
ENSCHIG00000011624	HOXD3	2	homeobox D3 [Source:HGNC Symbol;Acc:HGNC:5137]
ENSCHIG00000011629		15
ENSCHIG00000011643	RGN	LWLT01000021.1	regucalcin [Source:HGNC Symbol;Acc:HGNC:9989]
ENSCHIG00000011646	PDLIM4	7	PDZ and LIM domain 4 [Source:HGNC Symbol;Acc:HGNC:16501]
ENSCHIG00000011652	MYO9B	7	myosin IXB [Source:HGNC Symbol;Acc:HGNC:7609]
ENSCHIG00000011656	KCP	4	kielin cysteine rich BMP regulator [Source:HGNC Symbol;Acc:HGNC:17585]
ENSCHIG00000011664	NFASC	16	neurofascin [Source:HGNC Symbol;Acc:HGNC:29866]
ENSCHIG00000011666	STON2	10	stonin 2 [Source:HGNC Symbol;Acc:HGNC:30652]
ENSCHIG00000011677	RPL17-C18orf32	24	RPL17-C18orf32 readthrough [Source:HGNC Symbol;Acc:HGNC:44661]
ENSCHIG00000011681	PEX2	14	peroxisomal biogenesis factor 2 [Source:HGNC Symbol;Acc:HGNC:9717]
ENSCHIG00000011683	ESR2	10	estrogen receptor 2 [Source:NCBI gene;Acc:100860823]
ENSCHIG00000011695	RAP2B	1	RAP2B, member of RAS oncogene family [Source:HGNC Symbol;Acc:HGNC:9862]
ENSCHIG00000011698	ANKRD2	26	ankyrin repeat domain 2 [Source:HGNC Symbol;Acc:HGNC:495]
ENSCHIG00000011704	FBXL7	20	F-box and leucine rich repeat protein 7 [Source:HGNC Symbol;Acc:HGNC:13604]
ENSCHIG00000011710	CLIC4	2	chloride intracellular channel 4 [Source:HGNC Symbol;Acc:HGNC:13518]
ENSCHIG00000011717	FRMD4A	13	FERM domain containing 4A [Source:HGNC Symbol;Acc:HGNC:25491]
ENSCHIG00000011723	ZC3H12B	LWLT01000021.1	zinc finger CCCH-type containing 12B [Source:HGNC Symbol;Acc:HGNC:17407]
ENSCHIG00000011730	PALM2-AKAP2	8	PALM2-AKAP2 fusion [Source:HGNC Symbol;Acc:HGNC:33529]
ENSCHIG00000011737	ILDR1	1	immunoglobulin like domain containing receptor 1 [Source:HGNC Symbol;Acc:HGNC:28741]
ENSCHIG00000011742	CSF2RB	5	colony stimulating factor 2 receptor beta common subunit [Source:HGNC Symbol;Acc:HGNC:2436]
ENSCHIG00000011747	ZC4H2	LWLT01000021.1	zinc finger C4H2-type containing [Source:HGNC Symbol;Acc:HGNC:24931]
ENSCHIG00000011749	KLRK1	5	killer cell lectin like receptor K1 [Source:HGNC Symbol;Acc:HGNC:18788]
ENSCHIG00000011755	FSTL3	7	follistatin like 3 [Source:HGNC Symbol;Acc:HGNC:3973]
ENSCHIG00000011761	MYOM2	27	myomesin 2 [Source:HGNC Symbol;Acc:HGNC:7614]
ENSCHIG00000011768	SPOCK2	28	SPARC (osteonectin), cwcv and kazal like domains proteoglycan 2 [Source:HGNC Symbol;Acc:HGNC:13564]
ENSCHIG00000011781	EMP2	25	epithelial membrane protein 2 [Source:HGNC Symbol;Acc:HGNC:3334]
ENSCHIG00000011782		13	guanine nucleotide-binding protein G(s) subunit alpha isoforms short [Source:NCBI gene;Acc:102188874]
ENSCHIG00000011783	C1QTNF7	6	C1q and TNF related 7 [Source:HGNC Symbol;Acc:HGNC:14342]
ENSCHIG00000011794	SLC39A1	3	solute carrier family 39 member 1 [Source:NCBI gene;Acc:100861316]
ENSCHIG00000011796	INHA	2	inhibin subunit alpha [Source:NCBI gene;Acc:100861261]
ENSCHIG00000011808	GPR137B	28	G protein-coupled receptor 137B [Source:HGNC Symbol;Acc:HGNC:11862]
ENSCHIG00000011827		2
ENSCHIG00000011828	CHPF	2	chondroitin polymerizing factor [Source:HGNC Symbol;Acc:HGNC:24291]
ENSCHIG00000011842	CNMD	12	chondromodulin [Source:HGNC Symbol;Acc:HGNC:17005]
ENSCHIG00000011844		26
ENSCHIG00000011855	DDIT4	28	DNA damage inducible transcript 4 [Source:HGNC Symbol;Acc:HGNC:24944]
ENSCHIG00000011857		5	canopy FGF signaling regulator 2 [Source:NCBI gene;Acc:102168330]
ENSCHIG00000011859		3
ENSCHIG00000011862		8	interferon beta-2 [Source:NCBI gene;Acc:102189208]
ENSCHIG00000011870	MDFIC	4	MyoD family inhibitor domain containing [Source:HGNC Symbol;Acc:HGNC:28870]
ENSCHIG00000011871	LONRF3	LWLT01000079.1	LON peptidase N-terminal domain and ring finger 3 [Source:HGNC Symbol;Acc:HGNC:21152]
ENSCHIG00000011896	EHD2	18	EH domain containing 2 [Source:HGNC Symbol;Acc:HGNC:3243]
ENSCHIG00000011924	RPSA	22	ribosomal protein SA [Source:NCBI gene;Acc:100860903]
ENSCHIG00000011933	PLEKHG1	9	pleckstrin homology and RhoGEF domain containing G1 [Source:HGNC Symbol;Acc:HGNC:20884]
ENSCHIG00000011936		LWLT01000021.1
ENSCHIG00000011951	NEFL	8	neurofilament light [Source:HGNC Symbol;Acc:HGNC:7739]
ENSCHIG00000011954	TMEM241	24	transmembrane protein 241 [Source:HGNC Symbol;Acc:HGNC:31723]
ENSCHIG00000011978	TMEM176B	4	transmembrane protein 176B [Source:HGNC Symbol;Acc:HGNC:29596]
ENSCHIG00000011981	DPAGT1	15	dolichyl-phosphate N-acetylglucosaminephosphotransferase 1 [Source:HGNC Symbol;Acc:HGNC:2995]
ENSCHIG00000011996		27	arylamine N-acetyltransferase 1 [Source:NCBI gene;Acc:102169935]
ENSCHIG00000012005	EVI2B	19	ecotropic viral integration site 2B [Source:HGNC Symbol;Acc:HGNC:3500]
ENSCHIG00000012009	CD3G	15	CD3g molecule [Source:HGNC Symbol;Acc:HGNC:1675]
ENSCHIG00000012015		14
ENSCHIG00000012022	PYROXD2	26	pyridine nucleotide-disulphide oxidoreductase domain 2 [Source:HGNC Symbol;Acc:HGNC:23517]
ENSCHIG00000012024		25	ALG1 chitobiosyldiphosphodolichol beta-mannosyltransferase [Source:NCBI gene;Acc:102187731]
ENSCHIG00000012038	PTAFR	2	platelet activating factor receptor [Source:HGNC Symbol;Acc:HGNC:9582]
ENSCHIG00000012067	LRRN3	4	leucine rich repeat neuronal 3 [Source:HGNC Symbol;Acc:HGNC:17200]
ENSCHIG00000012098	IKBKE	16	inhibitor of nuclear factor kappa B kinase subunit epsilon [Source:HGNC Symbol;Acc:HGNC:14552]
ENSCHIG00000012103	C15orf39	21	chromosome 15 open reading frame 39 [Source:HGNC Symbol;Acc:HGNC:24497]
ENSCHIG00000012113		1	lysosomal associated membrane protein 3 [Source:NCBI gene;Acc:102189799]
ENSCHIG00000012117		15
ENSCHIG00000012120	ALPL	2	alkaline phosphatase, biomineralization associated [Source:HGNC Symbol;Acc:HGNC:438]
ENSCHIG00000012123	TRIM8	26	tripartite motif containing 8 [Source:HGNC Symbol;Acc:HGNC:15579]
ENSCHIG00000012128		21	interferon alpha-inducible protein 27, mitochondrial [Source:NCBI gene;Acc:106503930]
ENSCHIG00000012132	VASP	18	vasodilator stimulated phosphoprotein [Source:HGNC Symbol;Acc:HGNC:12652]
ENSCHIG00000012140	THSD4	10	thrombospondin type 1 domain containing 4 [Source:HGNC Symbol;Acc:HGNC:25835]
ENSCHIG00000012142		3	guanylate-binding protein 4 [Source:NCBI gene;Acc:102181554]
ENSCHIG00000012144	SLC25A6	LWLT01000216.1	solute carrier family 25 member 6 [Source:HGNC Symbol;Acc:HGNC:10992]
ENSCHIG00000012160	NBDY	LWLT01000021.1	negative regulator of P-body association [Source:HGNC Symbol;Acc:HGNC:50713]
ENSCHIG00000012166	FBN3	7	fibrillin 3 [Source:HGNC Symbol;Acc:HGNC:18794]
ENSCHIG00000012168	COLQ	1	collagen like tail subunit of asymmetric acetylcholinesterase [Source:HGNC Symbol;Acc:HGNC:2226]
ENSCHIG00000012174		13
ENSCHIG00000012190	CALCRL	2	calcitonin receptor like receptor [Source:HGNC Symbol;Acc:HGNC:16709]
ENSCHIG00000012199	WASHC5	14	WASH complex subunit 5 [Source:HGNC Symbol;Acc:HGNC:28984]
ENSCHIG00000012210	AIG1	9	androgen induced 1 [Source:HGNC Symbol;Acc:HGNC:21607]
ENSCHIG00000012220	CUTA	23	cutA divalent cation tolerance homolog [Source:HGNC Symbol;Acc:HGNC:21101]
ENSCHIG00000012227		13	dihydrodiol dehydrogenase 3 [Source:NCBI gene;Acc:102187204]
ENSCHIG00000012228	SH2D1B	3	SH2 domain containing 1B [Source:HGNC Symbol;Acc:HGNC:30416]
ENSCHIG00000012234	PLXNB3	LWLT01000070.1	plexin B3 [Source:HGNC Symbol;Acc:HGNC:9105]
ENSCHIG00000012235		4
ENSCHIG00000012238	MAP4K1	18	mitogen-activated protein kinase kinase kinase kinase 1 [Source:HGNC Symbol;Acc:HGNC:6863]
ENSCHIG00000012250	KCTD12	12	potassium channel tetramerization domain containing 12 [Source:HGNC Symbol;Acc:HGNC:14678]
ENSCHIG00000012252	ZNF865	18	zinc finger protein 865 [Source:HGNC Symbol;Acc:HGNC:38705]
ENSCHIG00000012253	NFIB	8	nuclear factor I B [Source:HGNC Symbol;Acc:HGNC:7785]
ENSCHIG00000012267	CABP4	29	calcium binding protein 4 [Source:HGNC Symbol;Acc:HGNC:1386]
ENSCHIG00000012268	RIPK4	1	receptor interacting serine/threonine kinase 4 [Source:HGNC Symbol;Acc:HGNC:496]
ENSCHIG00000012280		10
ENSCHIG00000012285	HRC	18	histidine rich calcium binding protein [Source:HGNC Symbol;Acc:HGNC:5178]
ENSCHIG00000012292	HID1	19	HID1 domain containing [Source:HGNC Symbol;Acc:HGNC:15736]
ENSCHIG00000012325	KLF6	13	Kruppel like factor 6 [Source:HGNC Symbol;Acc:HGNC:2235]
ENSCHIG00000012328	TBX3	17	T-box transcription factor 3 [Source:HGNC Symbol;Acc:HGNC:11602]
ENSCHIG00000012336	FAM234B	5	family with sequence similarity 234 member B [Source:HGNC Symbol;Acc:HGNC:29288]
ENSCHIG00000012342	RPS3	15	ribosomal protein S3 [Source:HGNC Symbol;Acc:HGNC:10420]
ENSCHIG00000012378	SH2D1A	LWLT01000027.1	SH2 domain containing 1A [Source:HGNC Symbol;Acc:HGNC:10820]
ENSCHIG00000012381		21	actin related protein 2/3 complex inhibitor [Source:NCBI gene;Acc:102168208]
ENSCHIG00000012382	CYP1B1	11	cytochrome P450 family 1 subfamily B member 1 [Source:HGNC Symbol;Acc:HGNC:2597]
ENSCHIG00000012390	ITGAL	25	integrin subunit alpha L [Source:NCBI gene;Acc:102172115]
ENSCHIG00000012394	IL6R	3	interleukin 6 receptor [Source:HGNC Symbol;Acc:HGNC:6019]
ENSCHIG00000012399		3	60S ribosomal protein L7 pseudogene [Source:NCBI gene;Acc:102175637]
ENSCHIG00000012401		10	brain ribonuclease [Source:NCBI gene;Acc:102173852]
ENSCHIG00000012403		4	oocyte zinc finger protein XlCOF26 [Source:NCBI gene;Acc:102190581]
ENSCHIG00000012407	RCL1	8	RNA terminal phosphate cyclase like 1 [Source:HGNC Symbol;Acc:HGNC:17687]
ENSCHIG00000012408	FZD1	4	frizzled class receptor 1 [Source:HGNC Symbol;Acc:HGNC:4038]
ENSCHIG00000012410		11
ENSCHIG00000012418		3
ENSCHIG00000012421		10	ribosomal protein L4 [Source:NCBI gene;Acc:102190789]
ENSCHIG00000012432	IFFO2	2	intermediate filament family orphan 2 [Source:HGNC Symbol;Acc:HGNC:27006]
ENSCHIG00000012433	HAND2	8	heart and neural crest derivatives expressed 2 [Source:HGNC Symbol;Acc:HGNC:4808]
ENSCHIG00000012434	COL5A2	2	collagen type V alpha 2 chain [Source:HGNC Symbol;Acc:HGNC:2210]
ENSCHIG00000012435	CA3	14	carbonic anhydrase 3 [Source:HGNC Symbol;Acc:HGNC:1374]
ENSCHIG00000012442	SLC6A5	29	solute carrier family 6 member 5 [Source:HGNC Symbol;Acc:HGNC:11051]
ENSCHIG00000012447	SLC26A10	5	solute carrier family 26 member 10 [Source:HGNC Symbol;Acc:HGNC:14470]
ENSCHIG00000012465	ERP29	17	endoplasmic reticulum protein 29 [Source:HGNC Symbol;Acc:HGNC:13799]
ENSCHIG00000012467	HAUS7	LWLT01000683.1	HAUS augmin like complex subunit 7 [Source:HGNC Symbol;Acc:HGNC:32979]
ENSCHIG00000012469		7	ribosomal protein S14 [Source:NCBI gene;Acc:102186009]
ENSCHIG00000012471	BCL2L2	10	BCL2 like 2 [Source:HGNC Symbol;Acc:HGNC:995]
ENSCHIG00000012481	LRP3	18	LDL receptor related protein 3 [Source:HGNC Symbol;Acc:HGNC:6695]
ENSCHIG00000012490	VOPP1	22	VOPP1 WW domain binding protein [Source:HGNC Symbol;Acc:HGNC:34518]
ENSCHIG00000012497		5	Rho GTPase activating protein 8 [Source:NCBI gene;Acc:102171586]
ENSCHIG00000012501	SH3PXD2A	26	SH3 and PX domains 2A [Source:HGNC Symbol;Acc:HGNC:23664]
ENSCHIG00000012503		10
ENSCHIG00000012511	TRIM25	19	tripartite motif containing 25 [Source:HGNC Symbol;Acc:HGNC:12932]
ENSCHIG00000012523	PTX3	1	pentraxin 3 [Source:HGNC Symbol;Acc:HGNC:9692]
ENSCHIG00000012534	UNC5B	28	unc-5 netrin receptor B [Source:HGNC Symbol;Acc:HGNC:12568]
ENSCHIG00000012540	ZC3HAV1L	4	zinc finger CCCH-type containing, antiviral 1 like [Source:HGNC Symbol;Acc:HGNC:22423]
ENSCHIG00000012554		15	40S ribosomal protein S12 pseudogene [Source:NCBI gene;Acc:108637681]
ENSCHIG00000012558		18
ENSCHIG00000012562		13	interleukin 15 receptor subunit alpha [Source:NCBI gene;Acc:102171722]
ENSCHIG00000012563	CYBB	LWLT01000021.1	cytochrome b-245 beta chain [Source:HGNC Symbol;Acc:HGNC:2578]
ENSCHIG00000012568	SEMA6D	10	semaphorin 6D [Source:HGNC Symbol;Acc:HGNC:16770]
ENSCHIG00000012569	LRPAP1	6	LDL receptor related protein associated protein 1 [Source:HGNC Symbol;Acc:HGNC:6701]
ENSCHIG00000012570	C1S	5	complement C1s [Source:HGNC Symbol;Acc:HGNC:1247]
ENSCHIG00000012581		8	60S ribosomal protein L13a pseudogene [Source:NCBI gene;Acc:108636572]
ENSCHIG00000012584	LIX1L	3	limb and CNS expressed 1 like [Source:HGNC Symbol;Acc:HGNC:28715]
ENSCHIG00000012585	DUSP9	LWLT01000070.1	dual specificity phosphatase 9 [Source:HGNC Symbol;Acc:HGNC:3076]
ENSCHIG00000012593		13	signal regulatory protein alpha [Source:NCBI gene;Acc:102174490]
ENSCHIG00000012597	HDAC7	5	histone deacetylase 7 [Source:HGNC Symbol;Acc:HGNC:14067]
ENSCHIG00000012598	KDM5C	LWLT01000021.1	lysine demethylase 5C [Source:HGNC Symbol;Acc:HGNC:11114]
ENSCHIG00000012617	RELB	18	RELB proto-oncogene, NF-kB subunit [Source:HGNC Symbol;Acc:HGNC:9956]
ENSCHIG00000012618	NSUN6	13	NOP2/Sun RNA methyltransferase 6 [Source:HGNC Symbol;Acc:HGNC:23529]
ENSCHIG00000012624	RCBTB2	12	RCC1 and BTB domain containing protein 2 [Source:HGNC Symbol;Acc:HGNC:1914]
ENSCHIG00000012632	ST3GAL4	29	ST3 beta-galactoside alpha-2,3-sialyltransferase 4 [Source:HGNC Symbol;Acc:HGNC:10864]
ENSCHIG00000012648	LAG3	5	lymphocyte activating 3 [Source:HGNC Symbol;Acc:HGNC:6476]
ENSCHIG00000012650	SERTAD1	18	SERTA domain containing 1 [Source:HGNC Symbol;Acc:HGNC:17932]
ENSCHIG00000012651	SMAD6	10	SMAD family member 6 [Source:HGNC Symbol;Acc:HGNC:6772]
ENSCHIG00000012676	IFI44	3	interferon induced protein 44 [Source:HGNC Symbol;Acc:HGNC:16938]
ENSCHIG00000012678	MID1	LWLT01000021.1	midline 1 [Source:HGNC Symbol;Acc:HGNC:7095]
ENSCHIG00000012689	PBXIP1	3	PBX homeobox interacting protein 1 [Source:HGNC Symbol;Acc:HGNC:21199]
ENSCHIG00000012696	GNB3	5	G protein subunit beta 3 [Source:HGNC Symbol;Acc:HGNC:4400]
ENSCHIG00000012700	ZDHHC15	LWLT01000021.1	zinc finger DHHC-type containing 15 [Source:HGNC Symbol;Acc:HGNC:20342]
ENSCHIG00000012711	TMPRSS4	15	transmembrane serine protease 4 [Source:HGNC Symbol;Acc:HGNC:11878]
ENSCHIG00000012713	RHOB	11	ras homolog family member B [Source:NCBI gene;Acc:100860818]
ENSCHIG00000012714	KLF12	12	Kruppel like factor 12 [Source:HGNC Symbol;Acc:HGNC:6346]
ENSCHIG00000012721	MFSD6	2	major facilitator superfamily domain containing 6 [Source:HGNC Symbol;Acc:HGNC:24711]
ENSCHIG00000012731		4
ENSCHIG00000012733	SHF	10	Src homology 2 domain containing F [Source:HGNC Symbol;Acc:HGNC:25116]
ENSCHIG00000012734	ITM2B	12	integral membrane protein 2B [Source:HGNC Symbol;Acc:HGNC:6174]
ENSCHIG00000012736	ITGBL1	12	integrin subunit beta like 1 [Source:HGNC Symbol;Acc:HGNC:6164]
ENSCHIG00000012737	SHE	3	Src homology 2 domain containing E [Source:HGNC Symbol;Acc:HGNC:27004]
ENSCHIG00000012739	KCNF1	11	potassium voltage-gated channel modifier subfamily F member 1 [Source:HGNC Symbol;Acc:HGNC:6246]
ENSCHIG00000012744	TMEM119	17	transmembrane protein 119 [Source:HGNC Symbol;Acc:HGNC:27884]
ENSCHIG00000012753	TMEM200A	9	transmembrane protein 200A [Source:HGNC Symbol;Acc:HGNC:21075]
ENSCHIG00000012768		3	glutathione S-transferase Mu 1 [Source:NCBI gene;Acc:102185621]
ENSCHIG00000012770	MEX3A	3	mex-3 RNA binding family member A [Source:HGNC Symbol;Acc:HGNC:33482]
ENSCHIG00000012774	FAH	21	fumarylacetoacetate hydrolase [Source:HGNC Symbol;Acc:HGNC:3579]
ENSCHIG00000012783	TMEM156	6	transmembrane protein 156 [Source:HGNC Symbol;Acc:HGNC:26260]
ENSCHIG00000012817	TBC1D16	19	TBC1 domain family member 16 [Source:HGNC Symbol;Acc:HGNC:28356]
ENSCHIG00000012823	IL10RA	15	interleukin 10 receptor subunit alpha [Source:HGNC Symbol;Acc:HGNC:5964]
ENSCHIG00000012826	EEF1AKMT4-ECE2	1	EEF1AKMT4-ECE2 readthrough [Source:HGNC Symbol;Acc:HGNC:53615]
ENSCHIG00000012829	PSMB8	23	proteasome subunit beta 8 [Source:HGNC Symbol;Acc:HGNC:9545]
ENSCHIG00000012830	TGFB1I1	25	transforming growth factor beta 1 induced transcript 1 [Source:HGNC Symbol;Acc:HGNC:11767]
ENSCHIG00000012851	SHC1	3	SHC adaptor protein 1 [Source:HGNC Symbol;Acc:HGNC:10840]
ENSCHIG00000012862	SLC7A3	LWLT01000021.1	solute carrier family 7 member 3 [Source:HGNC Symbol;Acc:HGNC:11061]
ENSCHIG00000012904	MTFP1	17	mitochondrial fission process 1 [Source:HGNC Symbol;Acc:HGNC:26945]
ENSCHIG00000012906	TSHZ2	13	teashirt zinc finger homeobox 2 [Source:HGNC Symbol;Acc:HGNC:13010]
ENSCHIG00000012912	ST6GALNAC4	11	ST6 N-acetylgalactosaminide alpha-2,6-sialyltransferase 4 [Source:HGNC Symbol;Acc:HGNC:17846]
ENSCHIG00000012943	MSN	LWLT01000021.1	moesin [Source:HGNC Symbol;Acc:HGNC:7373]
ENSCHIG00000012955	HIST2H2BE	3	histone cluster 2 H2B family member e [Source:HGNC Symbol;Acc:HGNC:4760]
ENSCHIG00000012957	DCHS1	15	dachsous cadherin-related 1 [Source:HGNC Symbol;Acc:HGNC:13681]
ENSCHIG00000012964	MAS1	9	MAS1 proto-oncogene, G protein-coupled receptor [Source:HGNC Symbol;Acc:HGNC:6899]
ENSCHIG00000012966	ANTXR2	6	ANTXR cell adhesion molecule 2 [Source:HGNC Symbol;Acc:HGNC:21732]
ENSCHIG00000012978		15	reticulocalbin 1 [Source:NCBI gene;Acc:102179965]
ENSCHIG00000012983	MMP24	13	matrix metallopeptidase 24 [Source:HGNC Symbol;Acc:HGNC:7172]
ENSCHIG00000012984	SSPO	4	SCO-spondin [Source:HGNC Symbol;Acc:HGNC:21998]
ENSCHIG00000013017	SRGAP1	5	SLIT-ROBO Rho GTPase activating protein 1 [Source:HGNC Symbol;Acc:HGNC:17382]
ENSCHIG00000013023	DUSP22	23	dual specificity phosphatase 22 [Source:HGNC Symbol;Acc:HGNC:16077]
ENSCHIG00000013031	ITGA6	2	integrin subunit alpha 6 [Source:HGNC Symbol;Acc:HGNC:6142]
ENSCHIG00000013038	NCAM1	15	neural cell adhesion molecule 1 [Source:HGNC Symbol;Acc:HGNC:7656]
ENSCHIG00000013043	EXTL1	2	exostosin like glycosyltransferase 1 [Source:HGNC Symbol;Acc:HGNC:3515]
ENSCHIG00000013047	LDAH	11	lipid droplet associated hydrolase [Source:HGNC Symbol;Acc:HGNC:26145]
ENSCHIG00000013063	SEMA3B	22	semaphorin 3B [Source:HGNC Symbol;Acc:HGNC:10724]
ENSCHIG00000013084	SYNE3	21	spectrin repeat containing nuclear envelope family member 3 [Source:HGNC Symbol;Acc:HGNC:19861]
ENSCHIG00000013137		3	lysine demethylase 4A [Source:NCBI gene;Acc:102169067]
ENSCHIG00000013164		20	granzyme A [Source:NCBI gene;Acc:102184761]
ENSCHIG00000013168	SLC9A9	1	solute carrier family 9 member A9 [Source:HGNC Symbol;Acc:HGNC:20653]
ENSCHIG00000013177	TACC2	26	transforming acidic coiled-coil containing protein 2 [Source:HGNC Symbol;Acc:HGNC:11523]
ENSCHIG00000013180	SEMA5A	20	semaphorin 5A [Source:HGNC Symbol;Acc:HGNC:10736]
ENSCHIG00000013185	FGL1	27	fibrinogen like 1 [Source:HGNC Symbol;Acc:HGNC:3695]
ENSCHIG00000013201	HLA-DRA	23	major histocompatibility complex, class II, DR alpha [Source:HGNC Symbol;Acc:HGNC:4947]
ENSCHIG00000013205	ANKRD16	13	ankyrin repeat domain 16 [Source:HGNC Symbol;Acc:HGNC:23471]
ENSCHIG00000013208		2
ENSCHIG00000013212	LSS	1	lanosterol synthase [Source:HGNC Symbol;Acc:HGNC:6708]
ENSCHIG00000013222	FLT3LG	18	fms related tyrosine kinase 3 ligand [Source:HGNC Symbol;Acc:HGNC:3766]
ENSCHIG00000013235	TMEM91	18	transmembrane protein 91 [Source:HGNC Symbol;Acc:HGNC:32393]
ENSCHIG00000013236	DELE1	7	DAP3 binding cell death enhancer 1 [Source:HGNC Symbol;Acc:HGNC:28969]
ENSCHIG00000013241		3
ENSCHIG00000013243	RPL34	6	ribosomal protein L34 [Source:HGNC Symbol;Acc:HGNC:10340]
ENSCHIG00000013245	LBH	11	LBH regulator of WNT signaling pathway [Source:HGNC Symbol;Acc:HGNC:29532]
ENSCHIG00000013246	RABGGTB	3	Rab geranylgeranyltransferase subunit beta [Source:HGNC Symbol;Acc:HGNC:9796]
ENSCHIG00000013261	GOT2	18	glutamic-oxaloacetic transaminase 2 [Source:HGNC Symbol;Acc:HGNC:4433]
ENSCHIG00000013262	PGAP3	19	post-GPI attachment to proteins 3 [Source:HGNC Symbol;Acc:HGNC:23719]
ENSCHIG00000013263		1
ENSCHIG00000013264		8	F-box protein 16 [Source:NCBI gene;Acc:102188769]
ENSCHIG00000013266	NOS3	4	nitric oxide synthase 3 [Source:HGNC Symbol;Acc:HGNC:7876]
ENSCHIG00000013279	TXK	6	TXK tyrosine kinase [Source:HGNC Symbol;Acc:HGNC:12434]
ENSCHIG00000013286	PPP1R18	23	protein phosphatase 1 regulatory subunit 18 [Source:HGNC Symbol;Acc:HGNC:29413]
ENSCHIG00000013290	MMP16	14	matrix metallopeptidase 16 [Source:HGNC Symbol;Acc:HGNC:7162]
ENSCHIG00000013294	ZNF710	21	zinc finger protein 710 [Source:HGNC Symbol;Acc:HGNC:25352]
ENSCHIG00000013297	VSIG4	LWLT01000021.1	V-set and immunoglobulin domain containing 4 [Source:HGNC Symbol;Acc:HGNC:17032]
ENSCHIG00000013307	SLC35C2	13	solute carrier family 35 member C2 [Source:HGNC Symbol;Acc:HGNC:17117]
ENSCHIG00000013316	ACTB	25	actin beta [Source:NCBI gene;Acc:102179831]
ENSCHIG00000013320		6
ENSCHIG00000013332	AMPD3	15	adenosine monophosphate deaminase 3 [Source:HGNC Symbol;Acc:HGNC:470]
ENSCHIG00000013334	AGAP3	4	ArfGAP with GTPase domain, ankyrin repeat and PH domain 3 [Source:HGNC Symbol;Acc:HGNC:16923]
ENSCHIG00000013337	TRIM4	25	tripartite motif containing 4 [Source:HGNC Symbol;Acc:HGNC:16275]
ENSCHIG00000013383	PHLDA3	16	pleckstrin homology like domain family A member 3 [Source:HGNC Symbol;Acc:HGNC:8934]
ENSCHIG00000013385	SP110	2	SP110 nuclear body protein [Source:HGNC Symbol;Acc:HGNC:5401]
ENSCHIG00000013396	MAPK4	24	mitogen-activated protein kinase 4 [Source:HGNC Symbol;Acc:HGNC:6878]
ENSCHIG00000013419	SOX4	23	SRY-box transcription factor 4 [Source:HGNC Symbol;Acc:HGNC:11200]
ENSCHIG00000013422	ST3GAL6	1	ST3 beta-galactoside alpha-2,3-sialyltransferase 6 [Source:HGNC Symbol;Acc:HGNC:18080]
ENSCHIG00000013425		7	homer scaffold protein 3 [Source:NCBI gene;Acc:102191227]
ENSCHIG00000013426	FUT4	15	fucosyltransferase 4 [Source:HGNC Symbol;Acc:HGNC:4015]
ENSCHIG00000013434	HEYL	3	hes related family bHLH transcription factor with YRPW motif like [Source:HGNC Symbol;Acc:HGNC:4882]
ENSCHIG00000013438	SHMT1	19	serine hydroxymethyltransferase 1 [Source:HGNC Symbol;Acc:HGNC:10850]
ENSCHIG00000013439	AOX1	2	aldehyde oxidase 1 [Source:HGNC Symbol;Acc:HGNC:553]
ENSCHIG00000013444	PAPSS2	26	3'-phosphoadenosine 5'-phosphosulfate synthase 2 [Source:HGNC Symbol;Acc:HGNC:8604]
ENSCHIG00000013460	VAT1	19	vesicle amine transport 1 [Source:HGNC Symbol;Acc:HGNC:16919]
ENSCHIG00000013461	SLC29A4	25	solute carrier family 29 member 4 [Source:HGNC Symbol;Acc:HGNC:23097]
ENSCHIG00000013472	MEIS3	18	Meis homeobox 3 [Source:HGNC Symbol;Acc:HGNC:29537]
ENSCHIG00000013474	CLSTN1	16	calsyntenin 1 [Source:HGNC Symbol;Acc:HGNC:17447]
ENSCHIG00000013513	STK32A	7	serine/threonine kinase 32A [Source:HGNC Symbol;Acc:HGNC:28317]
ENSCHIG00000013518	FKBP9	4	FKBP prolyl isomerase 9 [Source:HGNC Symbol;Acc:HGNC:3725]
ENSCHIG00000013522	FOLH1	29	folate hydrolase 1 [Source:HGNC Symbol;Acc:HGNC:3788]
ENSCHIG00000013535		5	60S ribosomal protein L23 [Source:NCBI gene;Acc:102177091]
ENSCHIG00000013542	BTN2A2	23	butyrophilin subfamily 2 member A2 [Source:HGNC Symbol;Acc:HGNC:1137]
ENSCHIG00000013550	SMIM1	16	small integral membrane protein 1 (Vel blood group) [Source:HGNC Symbol;Acc:HGNC:44204]
ENSCHIG00000013558		4	GTPase IMAP family member 4 [Source:NCBI gene;Acc:102170866]
ENSCHIG00000013566	TARS	20	threonyl-tRNA synthetase [Source:HGNC Symbol;Acc:HGNC:11572]
ENSCHIG00000013571	RMND1	9	required for meiotic nuclear division 1 homolog [Source:HGNC Symbol;Acc:HGNC:21176]
ENSCHIG00000013575	MFGE8	21	milk fat globule-EGF factor 8 protein [Source:NCBI gene;Acc:100861394]
ENSCHIG00000013591	EGR4	11	early growth response 4 [Source:HGNC Symbol;Acc:HGNC:3241]
ENSCHIG00000013601		LWLT01000148.1	RNA binding motif protein X-linked [Source:NCBI gene;Acc:102173272]
ENSCHIG00000013609	MSC	14	musculin [Source:HGNC Symbol;Acc:HGNC:7321]
ENSCHIG00000013618	TRIP6	25	thyroid hormone receptor interactor 6 [Source:HGNC Symbol;Acc:HGNC:12311]
ENSCHIG00000013620	ARRB1	15	arrestin beta 1 [Source:HGNC Symbol;Acc:HGNC:711]
ENSCHIG00000013624		10	acyl-coenzyme A thioesterase 1 [Source:NCBI gene;Acc:102181962]
ENSCHIG00000013628	CASP3	27	caspase 3 [Source:NCBI gene;Acc:102177031]
ENSCHIG00000013632	ST18	14	ST18 C2H2C-type zinc finger transcription factor [Source:HGNC Symbol;Acc:HGNC:18695]
ENSCHIG00000013643		LWLT01000992.1
ENSCHIG00000013656	CLEC9A	5	C-type lectin domain containing 9A [Source:HGNC Symbol;Acc:HGNC:26705]
ENSCHIG00000013659		25	tryptase-2 [Source:NCBI gene;Acc:102178129]
ENSCHIG00000013661		1
ENSCHIG00000013673	PPP1R1A	5	protein phosphatase 1 regulatory inhibitor subunit 1A [Source:HGNC Symbol;Acc:HGNC:9286]
ENSCHIG00000013676	FSCN1	25	fascin actin-bundling protein 1 [Source:HGNC Symbol;Acc:HGNC:11148]
ENSCHIG00000013680	ETHE1	18	ETHE1 persulfide dioxygenase [Source:HGNC Symbol;Acc:HGNC:23287]
ENSCHIG00000013684		8	PDZ and LIM domain 2 [Source:NCBI gene;Acc:102180314]
ENSCHIG00000013686	MYC	14	MYC proto-oncogene, bHLH transcription factor [Source:HGNC Symbol;Acc:HGNC:7553]
ENSCHIG00000013693	PLEKHH1	10	pleckstrin homology, MyTH4 and FERM domain containing H1 [Source:HGNC Symbol;Acc:HGNC:17733]
ENSCHIG00000013703		1	inducible T cell costimulator ligand [Source:NCBI gene;Acc:102170273]
ENSCHIG00000013704		1	arylacetamide deacetylase [Source:NCBI gene;Acc:102189713]
ENSCHIG00000013709	SDF4	16	stromal cell derived factor 4 [Source:NCBI gene;Acc:100860787]
ENSCHIG00000013743		11	ribosomal protein S27a [Source:NCBI gene;Acc:102187139]
ENSCHIG00000013774	SMAD3	10	SMAD family member 3 [Source:HGNC Symbol;Acc:HGNC:6769]
ENSCHIG00000013776	NUCB1	18	nucleobindin 1 [Source:HGNC Symbol;Acc:HGNC:8043]
ENSCHIG00000013777		2	myotubularin-related protein 9 [Source:NCBI gene;Acc:102188268]
ENSCHIG00000013796	SNAPC4	11	small nuclear RNA activating complex polypeptide 4 [Source:HGNC Symbol;Acc:HGNC:11137]
ENSCHIG00000013802	PPP1CB	11	protein phosphatase 1 catalytic subunit beta [Source:HGNC Symbol;Acc:HGNC:9282]
ENSCHIG00000013806		13
ENSCHIG00000013809		6	scavenger receptor class B member 2 [Source:NCBI gene;Acc:102188573]
ENSCHIG00000013811		22	ribosomal protein L29 [Source:NCBI gene;Acc:102185876]
ENSCHIG00000013831	DTNA	24	dystrobrevin alpha [Source:HGNC Symbol;Acc:HGNC:3057]
ENSCHIG00000013837	PTCH1	8	patched 1 [Source:HGNC Symbol;Acc:HGNC:9585]
ENSCHIG00000013839	PLIN2	8	perilipin 2 [Source:NCBI gene;Acc:100861245]
ENSCHIG00000013844	PTPN14	16	protein tyrosine phosphatase non-receptor type 14 [Source:HGNC Symbol;Acc:HGNC:9647]
ENSCHIG00000013849	FOXS1	13	forkhead box S1 [Source:HGNC Symbol;Acc:HGNC:3735]
ENSCHIG00000013855		19	transmembrane protein 256 [Source:NCBI gene;Acc:102190261]
ENSCHIG00000013860	LCK	2	LCK proto-oncogene, Src family tyrosine kinase [Source:HGNC Symbol;Acc:HGNC:6524]
ENSCHIG00000013861	MAGT1	LWLT01000021.1	magnesium transporter 1 [Source:HGNC Symbol;Acc:HGNC:28880]
ENSCHIG00000013877	CITED4	3	Cbp/p300 interacting transactivator with Glu/Asp rich carboxy-terminal domain 4 [Source:HGNC Symbol;Acc:HGNC:18696]
ENSCHIG00000013879	FOXA2	13	forkhead box A2 [Source:HGNC Symbol;Acc:HGNC:5022]
ENSCHIG00000013880	STMP1	4	short transmembrane mitochondrial protein 1 [Source:HGNC Symbol;Acc:HGNC:41909]
ENSCHIG00000013900	MEIS2	10	Meis homeobox 2 [Source:HGNC Symbol;Acc:HGNC:7001]
ENSCHIG00000013901	CTSC	29	cathepsin C [Source:HGNC Symbol;Acc:HGNC:2528]
ENSCHIG00000013915	ZNF395	8	zinc finger protein 395 [Source:HGNC Symbol;Acc:HGNC:18737]
ENSCHIG00000013921	THUMPD2	11	THUMP domain containing 2 [Source:HGNC Symbol;Acc:HGNC:14890]
ENSCHIG00000013931	LURAP1	3	leucine rich adaptor protein 1 [Source:HGNC Symbol;Acc:HGNC:32327]
ENSCHIG00000013935	TMEM71	14	transmembrane protein 71 [Source:HGNC Symbol;Acc:HGNC:26572]
ENSCHIG00000013944	MAPKAPK3	22	MAPK activated protein kinase 3 [Source:HGNC Symbol;Acc:HGNC:6888]
ENSCHIG00000013962	TEK	8	TEK receptor tyrosine kinase [Source:HGNC Symbol;Acc:HGNC:11724]
ENSCHIG00000013968	LAPTM5	2	lysosomal protein transmembrane 5 [Source:HGNC Symbol;Acc:HGNC:29612]
ENSCHIG00000013991	C16orf89	25	chromosome 16 open reading frame 89 [Source:HGNC Symbol;Acc:HGNC:28687]
ENSCHIG00000013998	NOXA1	11	NADPH oxidase activator 1 [Source:HGNC Symbol;Acc:HGNC:10668]
ENSCHIG00000014005	LCAT	18	lecithin-cholesterol acyltransferase [Source:HGNC Symbol;Acc:HGNC:6522]
ENSCHIG00000014007		18	chymotrypsinogen A [Source:NCBI gene;Acc:102174148]
ENSCHIG00000014012	SEPTIN8	7	septin 8 [Source:HGNC Symbol;Acc:HGNC:16511]
ENSCHIG00000014020	RUSC1	3	RUN and SH3 domain containing 1 [Source:HGNC Symbol;Acc:HGNC:17153]
ENSCHIG00000014053	ZFP30	18	ZFP30 zinc finger protein [Source:HGNC Symbol;Acc:HGNC:29555]
ENSCHIG00000014069		LWLT01000021.1	pirin [Source:NCBI gene;Acc:102185353]
ENSCHIG00000014071	HEPH	LWLT01000103.1	hephaestin [Source:HGNC Symbol;Acc:HGNC:4866]
ENSCHIG00000014081		29	lymphocyte specific protein 1 [Source:NCBI gene;Acc:102177038]
ENSCHIG00000014088	CRYAB	15	crystallin alpha B [Source:HGNC Symbol;Acc:HGNC:2389]
ENSCHIG00000014094	MSX1	6	msh homeobox 1 [Source:HGNC Symbol;Acc:HGNC:7391]
ENSCHIG00000014100	ZNF697	3	zinc finger protein 697 [Source:HGNC Symbol;Acc:HGNC:32034]
ENSCHIG00000014120		18
ENSCHIG00000014130	CD74	7	CD74 molecule [Source:HGNC Symbol;Acc:HGNC:1697]
ENSCHIG00000014131	BCL2A1	21	BCL2 related protein A1 [Source:HGNC Symbol;Acc:HGNC:991]
ENSCHIG00000014132	TSPAN9	5	tetraspanin 9 [Source:HGNC Symbol;Acc:HGNC:21640]
ENSCHIG00000014136	ITGB2	1	integrin subunit beta 2 [Source:NCBI gene;Acc:100861185]
ENSCHIG00000014139	SLC38A11	2	solute carrier family 38 member 11 [Source:HGNC Symbol;Acc:HGNC:26836]
ENSCHIG00000014145	CD53	3	CD53 molecule [Source:HGNC Symbol;Acc:HGNC:1686]
ENSCHIG00000014150	MX2	1	MX dynamin like GTPase 2 [Source:HGNC Symbol;Acc:HGNC:7533]
ENSCHIG00000014157	LRRC24	14	leucine rich repeat containing 24 [Source:HGNC Symbol;Acc:HGNC:28947]
ENSCHIG00000014167	PDXP	5	pyridoxal phosphatase [Source:HGNC Symbol;Acc:HGNC:30259]
ENSCHIG00000014171	INSR	7	insulin receptor [Source:HGNC Symbol;Acc:HGNC:6091]
ENSCHIG00000014195	VKORC1	25	vitamin K epoxide reductase complex subunit 1 [Source:HGNC Symbol;Acc:HGNC:23663]
ENSCHIG00000014206	IKBKB	27	inhibitor of nuclear factor kappa B kinase subunit beta [Source:HGNC Symbol;Acc:HGNC:5960]
ENSCHIG00000014207		25	paired immunoglobulin-like type 2 receptor alpha [Source:NCBI gene;Acc:102190927]
ENSCHIG00000014211	HLX	16	H2.0 like homeobox [Source:HGNC Symbol;Acc:HGNC:4978]
ENSCHIG00000014215		12	tumor protein, translationally-controlled 1 [Source:NCBI gene;Acc:102179679]
ENSCHIG00000014217		6	growth-regulated protein homolog gamma [Source:NCBI gene;Acc:102182395]
ENSCHIG00000014238	IFIT3	26	interferon induced protein with tetratricopeptide repeats 3 [Source:HGNC Symbol;Acc:HGNC:5411]
ENSCHIG00000014242	FMO5	3	flavin containing dimethylaniline monoxygenase 5 [Source:HGNC Symbol;Acc:HGNC:3773]
ENSCHIG00000014251	H6PD	16	hexose-6-phosphate dehydrogenase/glucose 1-dehydrogenase [Source:HGNC Symbol;Acc:HGNC:4795]
ENSCHIG00000014284		6	major facilitator superfamily domain containing 10 [Source:NCBI gene;Acc:102184047]
ENSCHIG00000014288	FOXP3	LWLT01000119.1	forkhead box P3 [Source:HGNC Symbol;Acc:HGNC:6106]
ENSCHIG00000014299		5	plexin-B2 [Source:NCBI gene;Acc:108633277]
ENSCHIG00000014300		LWLT01000106.1	WD repeat domain 45 [Source:NCBI gene;Acc:102168435]
ENSCHIG00000014302	HLA-DOA	23	major histocompatibility complex, class II, DO alpha [Source:HGNC Symbol;Acc:HGNC:4936]
ENSCHIG00000014317	TST	5	thiosulfate sulfurtransferase [Source:HGNC Symbol;Acc:HGNC:12388]
ENSCHIG00000014322	ACP5	7	acid phosphatase 5, tartrate resistant [Source:HGNC Symbol;Acc:HGNC:124]
ENSCHIG00000014348	RPS26	5	ribosomal protein S26 [Source:HGNC Symbol;Acc:HGNC:10414]
ENSCHIG00000014353		LWLT01001543.1
ENSCHIG00000014358	BCDIN3D	5	BCDIN3 domain containing RNA methyltransferase [Source:HGNC Symbol;Acc:HGNC:27050]
ENSCHIG00000014366	SETBP1	24	SET binding protein 1 [Source:HGNC Symbol;Acc:HGNC:15573]
ENSCHIG00000014373		5	BH3 interacting domain death agonist [Source:NCBI gene;Acc:102176106]
ENSCHIG00000014379	KLHL40	22	kelch like family member 40 [Source:HGNC Symbol;Acc:HGNC:30372]
ENSCHIG00000014394		18	sialic acid binding Ig like lectin 10 [Source:NCBI gene;Acc:102182495]
ENSCHIG00000014395	CYBA	18	cytochrome b-245 alpha chain [Source:HGNC Symbol;Acc:HGNC:2577]
ENSCHIG00000014412	RDH5	5	retinol dehydrogenase 5 [Source:HGNC Symbol;Acc:HGNC:9940]
ENSCHIG00000014415	ZNF81	LWLT01000700.1	zinc finger protein 81 [Source:HGNC Symbol;Acc:HGNC:13156]
ENSCHIG00000014418	TBX2	19	T-box transcription factor 2 [Source:HGNC Symbol;Acc:HGNC:11597]
ENSCHIG00000014422	MPP1	LWLT01000053.1	membrane palmitoylated protein 1 [Source:HGNC Symbol;Acc:HGNC:7219]
ENSCHIG00000014444	RPL37	20	ribosomal protein L37 [Source:HGNC Symbol;Acc:HGNC:10347]
ENSCHIG00000014450	DUSP23	3	dual specificity phosphatase 23 [Source:HGNC Symbol;Acc:HGNC:21480]
ENSCHIG00000014461	SULF2	13	sulfatase 2 [Source:HGNC Symbol;Acc:HGNC:20392]
ENSCHIG00000014464	RRAD	18	RRAD, Ras related glycolysis inhibitor and calcium channel regulator [Source:HGNC Symbol;Acc:HGNC:10446]
ENSCHIG00000014472	SCIN	4	scinderin [Source:HGNC Symbol;Acc:HGNC:21695]
ENSCHIG00000014476		5	SH3 domain binding protein 1 [Source:NCBI gene;Acc:102179647]
ENSCHIG00000014486	NAPRT	14	nicotinate phosphoribosyltransferase [Source:HGNC Symbol;Acc:HGNC:30450]
ENSCHIG00000014491		LWLT01000161.1	aflatoxin B1 aldehyde reductase member 2 [Source:NCBI gene;Acc:102170282]
ENSCHIG00000014492	SLC7A4	LWLT01000035.1	solute carrier family 7 member 4 [Source:HGNC Symbol;Acc:HGNC:11062]
ENSCHIG00000014499	NSDHL	LWLT01000034.1	NAD(P) dependent steroid dehydrogenase-like [Source:HGNC Symbol;Acc:HGNC:13398]
ENSCHIG00000014506	CHRNB1	19	cholinergic receptor nicotinic beta 1 subunit [Source:HGNC Symbol;Acc:HGNC:1961]
ENSCHIG00000014521	ASAP3	2	ArfGAP with SH3 domain, ankyrin repeat and PH domain 3 [Source:HGNC Symbol;Acc:HGNC:14987]
ENSCHIG00000014529	HOMER2	21	homer scaffold protein 2 [Source:HGNC Symbol;Acc:HGNC:17513]
ENSCHIG00000014531	TWF2	22	twinfilin actin binding protein 2 [Source:HGNC Symbol;Acc:HGNC:9621]
ENSCHIG00000014543	EVC2	6	EvC ciliary complex subunit 2 [Source:HGNC Symbol;Acc:HGNC:19747]
ENSCHIG00000014557	BHLHE40	22	basic helix-loop-helix family member e40 [Source:HGNC Symbol;Acc:HGNC:1046]
ENSCHIG00000014588	LGALS1	5	galectin 1 [Source:HGNC Symbol;Acc:HGNC:6561]
ENSCHIG00000014599	RPL15	27	ribosomal protein L15 [Source:HGNC Symbol;Acc:HGNC:10306]
ENSCHIG00000014600	ZNF333	7	zinc finger protein 333 [Source:HGNC Symbol;Acc:HGNC:15624]
ENSCHIG00000014603	LGALS4	18	galectin 4 [Source:HGNC Symbol;Acc:HGNC:6565]
ENSCHIG00000014615		19	solute carrier family 25 member 10 [Source:NCBI gene;Acc:102181072]
ENSCHIG00000014638	FAM120C	LWLT01000021.1	family with sequence similarity 120C [Source:HGNC Symbol;Acc:HGNC:16949]
ENSCHIG00000014652		5	natural killer cells antigen CD94 [Source:NCBI gene;Acc:102172697]
ENSCHIG00000014662	SLC38A10	19	solute carrier family 38 member 10 [Source:HGNC Symbol;Acc:HGNC:28237]
ENSCHIG00000014672	CALHM2	26	calcium homeostasis modulator family member 2 [Source:HGNC Symbol;Acc:HGNC:23493]
ENSCHIG00000014675	LYPD6B	2	LY6/PLAUR domain containing 6B [Source:HGNC Symbol;Acc:HGNC:27018]
ENSCHIG00000014676		4	GTPase IMAP family member 7 [Source:NCBI gene;Acc:102179465]
ENSCHIG00000014691	NYAP1	25	neuronal tyrosine phosphorylated phosphoinositide-3-kinase adaptor 1 [Source:HGNC Symbol;Acc:HGNC:22009]
ENSCHIG00000014699	CCDC120	LWLT01000106.1	coiled-coil domain containing 120 [Source:HGNC Symbol;Acc:HGNC:28910]
ENSCHIG00000014700	SRXN1	13	sulfiredoxin 1 [Source:HGNC Symbol;Acc:HGNC:16132]
ENSCHIG00000014703	RAB34	19	RAB34, member RAS oncogene family [Source:HGNC Symbol;Acc:HGNC:16519]
ENSCHIG00000014704	AMOTL2	1	angiomotin like 2 [Source:HGNC Symbol;Acc:HGNC:17812]
ENSCHIG00000014719	RARA	19	retinoic acid receptor alpha [Source:HGNC Symbol;Acc:HGNC:9864]
ENSCHIG00000014720	RAB3D	7	RAB3D, member RAS oncogene family [Source:HGNC Symbol;Acc:HGNC:9779]
ENSCHIG00000014769	TAGLN	15	transgelin [Source:HGNC Symbol;Acc:HGNC:11553]
ENSCHIG00000014770	GGCX	11	gamma-glutamyl carboxylase [Source:HGNC Symbol;Acc:HGNC:4247]
ENSCHIG00000014792	EIF2AK3	11	eukaryotic translation initiation factor 2 alpha kinase 3 [Source:HGNC Symbol;Acc:HGNC:3255]
ENSCHIG00000014793	HSPG2	2	heparan sulfate proteoglycan 2 [Source:HGNC Symbol;Acc:HGNC:5273]
ENSCHIG00000014799		LWLT01000265.1	SH3 domain-containing kinase-binding protein 1 [Source:NCBI gene;Acc:108634607]
ENSCHIG00000014804		LWLT01000021.1
ENSCHIG00000014835		23	butyrophilin subfamily 1 member A1 [Source:NCBI gene;Acc:102173052]
ENSCHIG00000014847	DKK1	26	dickkopf WNT signaling pathway inhibitor 1 [Source:HGNC Symbol;Acc:HGNC:2891]
ENSCHIG00000014848	TMEM120B	17	transmembrane protein 120B [Source:HGNC Symbol;Acc:HGNC:32008]
ENSCHIG00000014865	WHAMM	21	WASP homolog associated with actin, golgi membranes and microtubules [Source:HGNC Symbol;Acc:HGNC:30493]
ENSCHIG00000014870	COLGALT2	16	collagen beta(1-O)galactosyltransferase 2 [Source:HGNC Symbol;Acc:HGNC:16790]
ENSCHIG00000014871		19
ENSCHIG00000014887	MST1	22	macrophage stimulating 1 [Source:HGNC Symbol;Acc:HGNC:7380]
ENSCHIG00000014900	IL27RA	7	interleukin 27 receptor subunit alpha [Source:HGNC Symbol;Acc:HGNC:17290]
ENSCHIG00000014903	IRX3	18	iroquois homeobox 3 [Source:HGNC Symbol;Acc:HGNC:14360]
ENSCHIG00000014922	MYO1D	19	myosin ID [Source:HGNC Symbol;Acc:HGNC:7598]
ENSCHIG00000014923	VWA8	12	von Willebrand factor A domain containing 8 [Source:HGNC Symbol;Acc:HGNC:29071]
ENSCHIG00000014925	COX7A1	18	cytochrome c oxidase subunit 7A1 [Source:HGNC Symbol;Acc:HGNC:2287]
ENSCHIG00000014928	DIPK2B	LWLT01000021.1	divergent protein kinase domain 2B [Source:HGNC Symbol;Acc:HGNC:25866]
ENSCHIG00000014929		4	NDUFA4 mitochondrial complex associated [Source:NCBI gene;Acc:100861284]
ENSCHIG00000014930	UBE2L6	15	ubiquitin conjugating enzyme E2 L6 [Source:HGNC Symbol;Acc:HGNC:12490]
ENSCHIG00000014931	FCER2	7	Fc fragment of IgE receptor II [Source:HGNC Symbol;Acc:HGNC:3612]
ENSCHIG00000014936	SHLD1	13	shieldin complex subunit 1 [Source:HGNC Symbol;Acc:HGNC:26318]
ENSCHIG00000014941	C1orf115	16	chromosome 1 open reading frame 115 [Source:HGNC Symbol;Acc:HGNC:25873]
ENSCHIG00000014944		7	ribosomal protein S23 [Source:NCBI gene;Acc:102172713]
ENSCHIG00000014957		16	quinone oxidoreductase-like protein 2 [Source:NCBI gene;Acc:102182333]
ENSCHIG00000014959	TMTC4	12	transmembrane O-mannosyltransferase targeting cadherins 4 [Source:HGNC Symbol;Acc:HGNC:25904]
ENSCHIG00000014960	ILDR2	3	immunoglobulin like domain containing receptor 2 [Source:HGNC Symbol;Acc:HGNC:18131]
ENSCHIG00000014961	ADAMTS14	28	ADAM metallopeptidase with thrombospondin type 1 motif 14 [Source:HGNC Symbol;Acc:HGNC:14899]
ENSCHIG00000014983		21
ENSCHIG00000014984	ABCC3	19	ATP binding cassette subfamily C member 3 [Source:HGNC Symbol;Acc:HGNC:54]
ENSCHIG00000015005		21	granzyme H [Source:NCBI gene;Acc:102173834]
ENSCHIG00000015009	MYO1F	7	myosin IF [Source:HGNC Symbol;Acc:HGNC:7600]
ENSCHIG00000015010	PBDC1	LWLT01000199.1	polysaccharide biosynthesis domain containing 1 [Source:HGNC Symbol;Acc:HGNC:28790]
ENSCHIG00000015033		7	bone marrow stromal cell antigen 2 [Source:NCBI gene;Acc:102173377]
ENSCHIG00000015034	G6PD	LWLT01000132.1	glucose-6-phosphate dehydrogenase [Source:HGNC Symbol;Acc:HGNC:4057]
ENSCHIG00000015039	REM1	13	RRAD and GEM like GTPase 1 [Source:HGNC Symbol;Acc:HGNC:15922]
ENSCHIG00000015045	PPIC	7	peptidylprolyl isomerase C [Source:HGNC Symbol;Acc:HGNC:9256]
ENSCHIG00000015050	NEK8	19	NIMA related kinase 8 [Source:HGNC Symbol;Acc:HGNC:13387]
ENSCHIG00000015055		22	Rho guanine nucleotide exchange factor 3 [Source:NCBI gene;Acc:102170829]
ENSCHIG00000015056	PROKR1	11	prokineticin receptor 1 [Source:HGNC Symbol;Acc:HGNC:4524]
ENSCHIG00000015078	KLHL33	10	kelch like family member 33 [Source:HGNC Symbol;Acc:HGNC:31952]
ENSCHIG00000015079	ZNF362	2	zinc finger protein 362 [Source:HGNC Symbol;Acc:HGNC:18079]
ENSCHIG00000015080	VASH1	10	vasohibin 1 [Source:HGNC Symbol;Acc:HGNC:19964]
ENSCHIG00000015088	CTSO	17	cathepsin O [Source:HGNC Symbol;Acc:HGNC:2542]
ENSCHIG00000015091	GPR153	16	G protein-coupled receptor 153 [Source:HGNC Symbol;Acc:HGNC:23618]
ENSCHIG00000015100		18	cationic amino acid transporter 3-like [Source:NCBI gene;Acc:102191549]
ENSCHIG00000015105	B3GALT1	2	beta-1,3-galactosyltransferase 1 [Source:HGNC Symbol;Acc:HGNC:916]
ENSCHIG00000015116		15
ENSCHIG00000015129	LURAP1L	8	leucine rich adaptor protein 1 like [Source:HGNC Symbol;Acc:HGNC:31452]
ENSCHIG00000015132	MPND	7	MPN domain containing [Source:HGNC Symbol;Acc:HGNC:25934]
ENSCHIG00000015139		1
ENSCHIG00000015144	CUL7	23	cullin 7 [Source:HGNC Symbol;Acc:HGNC:21024]
ENSCHIG00000015148	TM4SF1	1	transmembrane 4 L six family member 1 [Source:HGNC Symbol;Acc:HGNC:11853]
ENSCHIG00000015149		9	ribosomal protein S12 [Source:NCBI gene;Acc:102174474]
ENSCHIG00000015150	BAMBI	13	BMP and activin membrane bound inhibitor [Source:HGNC Symbol;Acc:HGNC:30251]
ENSCHIG00000015166		17	ribosomal protein L6 [Source:NCBI gene;Acc:102190901]
ENSCHIG00000015179	ACOX3	6	acyl-CoA oxidase 3, pristanoyl [Source:HGNC Symbol;Acc:HGNC:121]
ENSCHIG00000015180	ARAP1	15	ArfGAP with RhoGAP domain, ankyrin repeat and PH domain 1 [Source:HGNC Symbol;Acc:HGNC:16925]
ENSCHIG00000015185		18
ENSCHIG00000015186	GFRA1	26	GDNF family receptor alpha 1 [Source:HGNC Symbol;Acc:HGNC:4243]
ENSCHIG00000015188	USF2	18	upstream transcription factor 2, c-fos interacting [Source:HGNC Symbol;Acc:HGNC:12594]
ENSCHIG00000015199	MVB12A	7	multivesicular body subunit 12A [Source:HGNC Symbol;Acc:HGNC:25153]
ENSCHIG00000015209	PRELP	16	proline and arginine rich end leucine rich repeat protein [Source:HGNC Symbol;Acc:HGNC:9357]
ENSCHIG00000015239	RPS6KA1	2	ribosomal protein S6 kinase A1 [Source:HGNC Symbol;Acc:HGNC:10430]
ENSCHIG00000015240	PTPRM	24	protein tyrosine phosphatase receptor type M [Source:HGNC Symbol;Acc:HGNC:9675]
ENSCHIG00000015243		22
ENSCHIG00000015249	AHNAK	29	AHNAK nucleoprotein [Source:HGNC Symbol;Acc:HGNC:347]
ENSCHIG00000015262	PDGFA	25	platelet derived growth factor subunit A [Source:HGNC Symbol;Acc:HGNC:8799]
ENSCHIG00000015274	STARD8	LWLT01000021.1	StAR related lipid transfer domain containing 8 [Source:HGNC Symbol;Acc:HGNC:19161]
ENSCHIG00000015277		19	frizzled class receptor 2 [Source:NCBI gene;Acc:102188440]
ENSCHIG00000015300	TEAD1	15	TEA domain transcription factor 1 [Source:HGNC Symbol;Acc:HGNC:11714]
ENSCHIG00000015305	HTRA1	26	HtrA serine peptidase 1 [Source:HGNC Symbol;Acc:HGNC:9476]
ENSCHIG00000015310	LAMB2	22	laminin subunit beta 2 [Source:HGNC Symbol;Acc:HGNC:6487]
ENSCHIG00000015333	PRKRA	2	protein activator of interferon induced protein kinase EIF2AK2 [Source:HGNC Symbol;Acc:HGNC:9438]
ENSCHIG00000015345	FCER1G	3	Fc fragment of IgE receptor Ig [Source:HGNC Symbol;Acc:HGNC:3611]
ENSCHIG00000015350		29	tumor necrosis factor receptor superfamily member 26-like [Source:NCBI gene;Acc:108634246]
ENSCHIG00000015364	NFIC	7	nuclear factor I C [Source:HGNC Symbol;Acc:HGNC:7786]
ENSCHIG00000015367	ATF3	16	activating transcription factor 3 [Source:HGNC Symbol;Acc:HGNC:785]
ENSCHIG00000015368	RPLP0	17	ribosomal protein lateral stalk subunit P0 [Source:NCBI gene;Acc:102171363]
ENSCHIG00000015379	CELF2	13	CUGBP Elav-like family member 2 [Source:HGNC Symbol;Acc:HGNC:2550]
ENSCHIG00000015380		3	ribosomal protein L5 [Source:NCBI gene;Acc:102190192]
ENSCHIG00000015389	ETS2	1	ETS proto-oncogene 2, transcription factor [Source:HGNC Symbol;Acc:HGNC:3489]
ENSCHIG00000015391	NIBAN1	16	niban apoptosis regulator 1 [Source:HGNC Symbol;Acc:HGNC:16784]
ENSCHIG00000015392	FGR	2	FGR proto-oncogene, Src family tyrosine kinase [Source:HGNC Symbol;Acc:HGNC:3697]
ENSCHIG00000015398	THEM4	3	thioesterase superfamily member 4 [Source:HGNC Symbol;Acc:HGNC:17947]
ENSCHIG00000015401	FGF12	1	fibroblast growth factor 12 [Source:HGNC Symbol;Acc:HGNC:3668]
ENSCHIG00000015403	CXCL10	6	C-X-C motif chemokine ligand 10 [Source:NCBI gene;Acc:100860873]
ENSCHIG00000015404	RIMKLA	3	ribosomal modification protein rimK like family member A [Source:HGNC Symbol;Acc:HGNC:28725]
ENSCHIG00000015411	DEF6	23	DEF6 guanine nucleotide exchange factor [Source:HGNC Symbol;Acc:HGNC:2760]
ENSCHIG00000015449		18	leukocyte associated immunoglobulin like receptor 1 [Source:NCBI gene;Acc:102180488]
ENSCHIG00000015457	CASK	LWLT01000033.1	calcium/calmodulin dependent serine protein kinase [Source:HGNC Symbol;Acc:HGNC:1497]
ENSCHIG00000015460		29	fatty acid desaturase 2 [Source:NCBI gene;Acc:102171133]
ENSCHIG00000015462		7	bone marrow stromal antigen 2-like [Source:NCBI gene;Acc:108636404]
ENSCHIG00000015471	RSU1	13	Ras suppressor protein 1 [Source:HGNC Symbol;Acc:HGNC:10464]
ENSCHIG00000015476	PLOD3	25	procollagen-lysine,2-oxoglutarate 5-dioxygenase 3 [Source:HGNC Symbol;Acc:HGNC:9083]
ENSCHIG00000015490	TRPS1	14	transcriptional repressor GATA binding 1 [Source:HGNC Symbol;Acc:HGNC:12340]
ENSCHIG00000015506	GNG12	3	G protein subunit gamma 12 [Source:HGNC Symbol;Acc:HGNC:19663]
ENSCHIG00000015514	PEPD	18	peptidase D [Source:HGNC Symbol;Acc:HGNC:8840]
ENSCHIG00000015525		11	malate dehydrogenase 1 [Source:NCBI gene;Acc:102176699]
ENSCHIG00000015526	APH1A	3	aph-1 homolog A, gamma-secretase subunit [Source:HGNC Symbol;Acc:HGNC:29509]
ENSCHIG00000015531	EPHA2	2	EPH receptor A2 [Source:HGNC Symbol;Acc:HGNC:3386]
ENSCHIG00000015545	ARFIP2	15	ADP ribosylation factor interacting protein 2 [Source:HGNC Symbol;Acc:HGNC:17160]
ENSCHIG00000015573	SDC2	14	syndecan 2 [Source:HGNC Symbol;Acc:HGNC:10659]
ENSCHIG00000015582	LSR	18	lipolysis stimulated lipoprotein receptor [Source:HGNC Symbol;Acc:HGNC:29572]
ENSCHIG00000015585	RACK1	7	receptor for activated C kinase 1 [Source:HGNC Symbol;Acc:HGNC:4399]
ENSCHIG00000015609	LARGE1	5	LARGE xylosyl- and glucuronyltransferase 1 [Source:HGNC Symbol;Acc:HGNC:6511]
ENSCHIG00000015630	DZIP1L	1	DAZ interacting zinc finger protein 1 like [Source:HGNC Symbol;Acc:HGNC:26551]
ENSCHIG00000015635	TCF21	9	transcription factor 21 [Source:HGNC Symbol;Acc:HGNC:11632]
ENSCHIG00000015638	HSPB8	17	heat shock protein family B (small) member 8 [Source:HGNC Symbol;Acc:HGNC:30171]
ENSCHIG00000015655		2	syndecan 3 [Source:NCBI gene;Acc:102173982]
ENSCHIG00000015676	ASIC3	4	acid sensing ion channel subunit 3 [Source:HGNC Symbol;Acc:HGNC:101]
ENSCHIG00000015686	PPM1K	6	protein phosphatase, Mg2+/Mn2+ dependent 1K [Source:HGNC Symbol;Acc:HGNC:25415]
ENSCHIG00000015689		18
ENSCHIG00000015698		4
ENSCHIG00000015700	MAP3K21	28	mitogen-activated protein kinase kinase kinase 21 [Source:HGNC Symbol;Acc:HGNC:29798]
ENSCHIG00000015703	TMEM161A	7	transmembrane protein 161A [Source:HGNC Symbol;Acc:HGNC:26020]
ENSCHIG00000015704	ASL	25	argininosuccinate lyase [Source:NCBI gene;Acc:100860854]
ENSCHIG00000015706	SLC5A10	19	solute carrier family 5 member 10 [Source:HGNC Symbol;Acc:HGNC:23155]
ENSCHIG00000015724	TMC6	19	transmembrane channel like 6 [Source:HGNC Symbol;Acc:HGNC:18021]
ENSCHIG00000015736	SH3TC2	7	SH3 domain and tetratricopeptide repeats 2 [Source:HGNC Symbol;Acc:HGNC:29427]
ENSCHIG00000015740	TRIB2	11	tribbles pseudokinase 2 [Source:HGNC Symbol;Acc:HGNC:30809]
ENSCHIG00000015742	COL28A1	4	collagen type XXVIII alpha 1 chain [Source:HGNC Symbol;Acc:HGNC:22442]
ENSCHIG00000015745	HPRT1	LWLT01000027.1	hypoxanthine phosphoribosyltransferase 1 [Source:HGNC Symbol;Acc:HGNC:5157]
ENSCHIG00000015748	FEZ1	29	fasciculation and elongation protein zeta 1 [Source:HGNC Symbol;Acc:HGNC:3659]
ENSCHIG00000015759		15	tripartite motif-containing protein 5 [Source:NCBI gene;Acc:102169889]
ENSCHIG00000015761	MEOX1	19	mesenchyme homeobox 1 [Source:HGNC Symbol;Acc:HGNC:7013]
ENSCHIG00000015764	ZFPM2	14	zinc finger protein, FOG family member 2 [Source:HGNC Symbol;Acc:HGNC:16700]
ENSCHIG00000015772	C1QTNF6	5	C1q and TNF related 6 [Source:HGNC Symbol;Acc:HGNC:14343]
ENSCHIG00000015784	DAG1	22	dystroglycan 1 [Source:HGNC Symbol;Acc:HGNC:2666]
ENSCHIG00000015799	LZTS3	13	leucine zipper tumor suppressor family member 3 [Source:HGNC Symbol;Acc:HGNC:30139]
ENSCHIG00000015802		29	tetraspanin 32 [Source:NCBI gene;Acc:106503766]
ENSCHIG00000015809	MYLK	1	myosin light chain kinase [Source:HGNC Symbol;Acc:HGNC:7590]
ENSCHIG00000015827	RAB44	23	RAB44, member RAS oncogene family [Source:HGNC Symbol;Acc:HGNC:21068]
ENSCHIG00000015829	HIC1	19	HIC ZBTB transcriptional repressor 1 [Source:HGNC Symbol;Acc:HGNC:4909]
ENSCHIG00000015832		LWLT01000027.1
ENSCHIG00000015838		7	60S ribosomal protein L27a pseudogene [Source:NCBI gene;Acc:102178261]
ENSCHIG00000015843	SH3RF3	11	SH3 domain containing ring finger 3 [Source:HGNC Symbol;Acc:HGNC:24699]
ENSCHIG00000015867	METTL1	5	methyltransferase like 1 [Source:HGNC Symbol;Acc:HGNC:7030]
ENSCHIG00000015871	TMEM104	19	transmembrane protein 104 [Source:HGNC Symbol;Acc:HGNC:25984]
ENSCHIG00000015878	IRF9	10	interferon regulatory factor 9 [Source:HGNC Symbol;Acc:HGNC:6131]
ENSCHIG00000015905	RIN3	21	Ras and Rab interactor 3 [Source:HGNC Symbol;Acc:HGNC:18751]
ENSCHIG00000015910		LWLT01000027.1	thymosin beta 15B [Source:NCBI gene;Acc:102189287]
ENSCHIG00000015912		12	shisa family member 2 [Source:NCBI gene;Acc:102191250]
ENSCHIG00000015916	MAP3K20	2	mitogen-activated protein kinase kinase kinase 20 [Source:HGNC Symbol;Acc:HGNC:17797]
ENSCHIG00000015919	TTPAL	13	alpha tocopherol transfer protein like [Source:HGNC Symbol;Acc:HGNC:16114]
ENSCHIG00000015941	ICAM1	7	intercellular adhesion molecule 1 [Source:HGNC Symbol;Acc:HGNC:5344]
ENSCHIG00000015945	RBM41	LWLT01000027.1	RNA binding motif protein 41 [Source:HGNC Symbol;Acc:HGNC:25617]
ENSCHIG00000015950	RAPSN	15	receptor associated protein of the synapse [Source:HGNC Symbol;Acc:HGNC:9863]
ENSCHIG00000015952		8
ENSCHIG00000015971	PMAIP1	24	phorbol-12-myristate-13-acetate-induced protein 1 [Source:HGNC Symbol;Acc:HGNC:9108]
ENSCHIG00000015975	HSPB1	25	heat shock protein family B (small) member 1 [Source:HGNC Symbol;Acc:HGNC:5246]
ENSCHIG00000015976	DRB3	23	HLA class II histocompatibility antigen, DRB1-4 beta chain [Source:NCBI gene;Acc:106503915]
ENSCHIG00000015981	PDGFC	17	platelet derived growth factor C [Source:HGNC Symbol;Acc:HGNC:8801]
ENSCHIG00000015986		28
ENSCHIG00000015995	FLNB	22	filamin B [Source:HGNC Symbol;Acc:HGNC:3755]
ENSCHIG00000016011	ROBO4	29	roundabout guidance receptor 4 [Source:HGNC Symbol;Acc:HGNC:17985]
ENSCHIG00000016012	CDKN1B	5	cyclin dependent kinase inhibitor 1B [Source:HGNC Symbol;Acc:HGNC:1785]
ENSCHIG00000016022		8	elongation factor 1-alpha 1 pseudogene [Source:NCBI gene;Acc:102180495]
ENSCHIG00000016029	CREB3L2	4	cAMP responsive element binding protein 3 like 2 [Source:HGNC Symbol;Acc:HGNC:23720]
ENSCHIG00000016030		8	clathrin light chain A [Source:NCBI gene;Acc:102182223]
ENSCHIG00000016051		1	CD86 molecule [Source:NCBI gene;Acc:102184760]
ENSCHIG00000016058	STAT2	5	signal transducer and activator of transcription 2 [Source:HGNC Symbol;Acc:HGNC:11363]
ENSCHIG00000016060		29	interferon-induced transmembrane protein 1-like [Source:NCBI gene;Acc:106501751]
ENSCHIG00000016062	JAML	15	junction adhesion molecule like [Source:HGNC Symbol;Acc:HGNC:19084]
ENSCHIG00000016067	ARHGEF9	LWLT01000021.1	Cdc42 guanine nucleotide exchange factor 9 [Source:HGNC Symbol;Acc:HGNC:14561]
ENSCHIG00000016069		18	adrenomedullin 5 (putative) [Source:NCBI gene;Acc:102173223]
ENSCHIG00000016076		19	ribosomal protein L23 [Source:NCBI gene;Acc:108633181]
ENSCHIG00000016089	PI15	14	peptidase inhibitor 15 [Source:HGNC Symbol;Acc:HGNC:8946]
ENSCHIG00000016100	PXDN	8	peroxidasin [Source:HGNC Symbol;Acc:HGNC:14966]
ENSCHIG00000016120	NUDT22	29	nudix hydrolase 22 [Source:HGNC Symbol;Acc:HGNC:28189]
ENSCHIG00000016123	CPD	19	carboxypeptidase D [Source:HGNC Symbol;Acc:HGNC:2301]
ENSCHIG00000016130	HS6ST1	2	heparan sulfate 6-O-sulfotransferase 1 [Source:HGNC Symbol;Acc:HGNC:5201]
ENSCHIG00000016131	WNT5A	22	Wnt family member 5A [Source:HGNC Symbol;Acc:HGNC:12784]
ENSCHIG00000016135	GFI1	3	growth factor independent 1 transcriptional repressor [Source:HGNC Symbol;Acc:HGNC:4237]
ENSCHIG00000016151	NAP1L2	LWLT01000021.1	nucleosome assembly protein 1 like 2 [Source:HGNC Symbol;Acc:HGNC:7638]
ENSCHIG00000016152	ZNF189	8	zinc finger protein 189 [Source:HGNC Symbol;Acc:HGNC:12980]
ENSCHIG00000016165		29	chromosome 29 C11orf24 homolog [Source:NCBI gene;Acc:102186193]
ENSCHIG00000016184	SERPINB9	23	serpin family B member 9 [Source:HGNC Symbol;Acc:HGNC:8955]
ENSCHIG00000016194		15
ENSCHIG00000016214		23	boLa class II histocompatibility antigen, DQB*0101 beta chain [Source:NCBI gene;Acc:102180664]
ENSCHIG00000016216		4
ENSCHIG00000016223	DPYD	3	dihydropyrimidine dehydrogenase [Source:HGNC Symbol;Acc:HGNC:3012]
ENSCHIG00000016234		21	5-formyltetrahydrofolate cyclo-ligase [Source:NCBI gene;Acc:102172393]
ENSCHIG00000016236	CRTAM	15	cytotoxic and regulatory T cell molecule [Source:HGNC Symbol;Acc:HGNC:24313]
ENSCHIG00000016244	ANKRD6	9	ankyrin repeat domain 6 [Source:HGNC Symbol;Acc:HGNC:17280]
ENSCHIG00000016250	TRIM56	25	tripartite motif containing 56 [Source:HGNC Symbol;Acc:HGNC:19028]
ENSCHIG00000016256		11	ABO, alpha 1-3-N-acetylgalactosaminyltransferase and alpha 1-3-galactosyltransferase [Source:NCBI gene;Acc:102168916]
ENSCHIG00000016263	TCEANC	LWLT01000021.1	transcription elongation factor A N-terminal and central domain containing [Source:HGNC Symbol;Acc:HGNC:28277]
ENSCHIG00000016266		22	aminoacylase 1 [Source:NCBI gene;Acc:102173979]
ENSCHIG00000016271	DSG2	24	desmoglein 2 [Source:HGNC Symbol;Acc:HGNC:3049]
ENSCHIG00000016285	FREM3	17	FRAS1 related extracellular matrix 3 [Source:HGNC Symbol;Acc:HGNC:25172]
ENSCHIG00000016292	CCDC141	2	coiled-coil domain containing 141 [Source:HGNC Symbol;Acc:HGNC:26821]
ENSCHIG00000016293	MMP2	18	matrix metallopeptidase 2 [Source:HGNC Symbol;Acc:HGNC:7166]
ENSCHIG00000016294		29	tumor necrosis factor receptor superfamily member 26 [Source:NCBI gene;Acc:106503960]
ENSCHIG00000016306		28	potassium calcium-activated channel subfamily M alpha 1 [Source:NCBI gene;Acc:102186276]
ENSCHIG00000016308		2
ENSCHIG00000016310	VIL1	2	villin 1 [Source:HGNC Symbol;Acc:HGNC:12690]
ENSCHIG00000016312		14
ENSCHIG00000016318	RAMP1	3	receptor activity modifying protein 1 [Source:HGNC Symbol;Acc:HGNC:9843]
ENSCHIG00000016319	EIF2AK2	11	eukaryotic translation initiation factor 2 alpha kinase 2 [Source:HGNC Symbol;Acc:HGNC:9437]
ENSCHIG00000016321	SERGEF	15	secretion regulating guanine nucleotide exchange factor [Source:HGNC Symbol;Acc:HGNC:17499]
ENSCHIG00000016330	OGN	8	osteoglycin [Source:NCBI gene;Acc:100860756]
ENSCHIG00000016332		29	beta-1,3-glucuronyltransferase 3 [Source:NCBI gene;Acc:102172516]
ENSCHIG00000016336	RNF144A	11	ring finger protein 144A [Source:HGNC Symbol;Acc:HGNC:20457]
ENSCHIG00000016344	PPP2R2C	6	protein phosphatase 2 regulatory subunit Bgamma [Source:HGNC Symbol;Acc:HGNC:9306]
ENSCHIG00000016348	ITPKB	16	inositol-trisphosphate 3-kinase B [Source:HGNC Symbol;Acc:HGNC:6179]
ENSCHIG00000016349	FBXL4	9	F-box and leucine rich repeat protein 4 [Source:HGNC Symbol;Acc:HGNC:13601]
ENSCHIG00000016363	CDH7	24	cadherin 7 [Source:HGNC Symbol;Acc:HGNC:1766]
ENSCHIG00000016366	ANXA6	7	annexin A6 [Source:HGNC Symbol;Acc:HGNC:544]
ENSCHIG00000016370	CNTN1	5	contactin 1 [Source:HGNC Symbol;Acc:HGNC:2171]
ENSCHIG00000016380	PYCR3	14	pyrroline-5-carboxylate reductase 3 [Source:HGNC Symbol;Acc:HGNC:25846]
ENSCHIG00000016392	THSD1	12	thrombospondin type 1 domain containing 1 [Source:HGNC Symbol;Acc:HGNC:17754]
ENSCHIG00000016395	IFNK	8	interferon kappa [Source:HGNC Symbol;Acc:HGNC:21714]
ENSCHIG00000016396		LWLT01000027.1	MCTS1 re-initiation and release factor [Source:NCBI gene;Acc:102191218]
ENSCHIG00000016397	ZNF219	10	zinc finger protein 219 [Source:HGNC Symbol;Acc:HGNC:13011]
ENSCHIG00000016414		3	guanylate-binding protein 1 [Source:NCBI gene;Acc:102186299]
ENSCHIG00000016419		9
ENSCHIG00000016430	LRRC75A	19	leucine rich repeat containing 75A [Source:HGNC Symbol;Acc:HGNC:32403]
ENSCHIG00000016445		17	ribosomal protein S3A [Source:NCBI gene;Acc:102189233]
ENSCHIG00000016459	CFLAR	2	CASP8 and FADD like apoptosis regulator [Source:NCBI gene;Acc:100860786]
ENSCHIG00000016474	TSC22D4	25	TSC22 domain family member 4 [Source:HGNC Symbol;Acc:HGNC:21696]
ENSCHIG00000016487	ADD2	11	adducin 2 [Source:HGNC Symbol;Acc:HGNC:244]
ENSCHIG00000016499	CCNQ	LWLT01000070.1	cyclin Q [Source:HGNC Symbol;Acc:HGNC:28434]
ENSCHIG00000016502		23
ENSCHIG00000016508	LRRTM4	11	leucine rich repeat transmembrane neuronal 4 [Source:HGNC Symbol;Acc:HGNC:19411]
ENSCHIG00000016509	SELENOM	17	selenoprotein M [Source:HGNC Symbol;Acc:HGNC:30397]
ENSCHIG00000016513	CHIC1	LWLT01000021.1	cysteine rich hydrophobic domain 1 [Source:HGNC Symbol;Acc:HGNC:1934]
ENSCHIG00000016518	SLC9A3R2	25	SLC9A3 regulator 2 [Source:HGNC Symbol;Acc:HGNC:11076]
ENSCHIG00000016526	ITGB5	1	integrin subunit beta 5 [Source:HGNC Symbol;Acc:HGNC:6160]
ENSCHIG00000016527		LWLT01000021.1	ubiquilin 2 [Source:NCBI gene;Acc:102185079]
ENSCHIG00000016534	NHSL1	9	NHS like 1 [Source:HGNC Symbol;Acc:HGNC:21021]
ENSCHIG00000016536	C7	20	complement C7 [Source:HGNC Symbol;Acc:HGNC:1346]
ENSCHIG00000016542		13
ENSCHIG00000016552		10
ENSCHIG00000016555	DCLRE1A	26	DNA cross-link repair 1A [Source:HGNC Symbol;Acc:HGNC:17660]
ENSCHIG00000016581	OCIAD2	6	OCIA domain containing 2 [Source:HGNC Symbol;Acc:HGNC:28685]
ENSCHIG00000016600	ITPR2	5	inositol 1,4,5-trisphosphate receptor type 2 [Source:HGNC Symbol;Acc:HGNC:6181]
ENSCHIG00000016620	GRIP2	22	glutamate receptor interacting protein 2 [Source:HGNC Symbol;Acc:HGNC:23841]
ENSCHIG00000016621	GADD45G	8	growth arrest and DNA damage inducible gamma [Source:HGNC Symbol;Acc:HGNC:4097]
ENSCHIG00000016627	THBS2	9	thrombospondin 2 [Source:HGNC Symbol;Acc:HGNC:11786]
ENSCHIG00000016665	TAPBPL	5	TAP binding protein like [Source:HGNC Symbol;Acc:HGNC:30683]
ENSCHIG00000016673	MAP3K9	10	mitogen-activated protein kinase kinase kinase 9 [Source:HGNC Symbol;Acc:HGNC:6861]
ENSCHIG00000016674	SDF2	19	stromal cell derived factor 2 [Source:HGNC Symbol;Acc:HGNC:10675]
ENSCHIG00000016675		10
ENSCHIG00000016682	DHRSX	LWLT01000043.1	dehydrogenase/reductase X-linked [Source:HGNC Symbol;Acc:HGNC:18399]
ENSCHIG00000016696	TRAM1L1	6	translocation associated membrane protein 1 like 1 [Source:HGNC Symbol;Acc:HGNC:28371]
ENSCHIG00000016700	HMOX1	5	heme oxygenase 1 [Source:NCBI gene;Acc:100860951]
ENSCHIG00000016731	UPRT	LWLT01000021.1	uracil phosphoribosyltransferase homolog [Source:HGNC Symbol;Acc:HGNC:28334]
ENSCHIG00000016735	IL2RB	5	interleukin 2 receptor subunit beta [Source:HGNC Symbol;Acc:HGNC:6009]
ENSCHIG00000016738		10	ribosomal protein S29 [Source:NCBI gene;Acc:102181870]
ENSCHIG00000016739	RPS6KL1	10	ribosomal protein S6 kinase like 1 [Source:HGNC Symbol;Acc:HGNC:20222]
ENSCHIG00000016742		20
ENSCHIG00000016752	ALS2CL	22	ALS2 C-terminal like [Source:HGNC Symbol;Acc:HGNC:20605]
ENSCHIG00000016760	RHOJ	10	ras homolog family member J [Source:HGNC Symbol;Acc:HGNC:688]
ENSCHIG00000016764		2	uncharacterized LOC102170474 [Source:NCBI gene;Acc:102170474]
ENSCHIG00000016771	TRAF5	16	TNF receptor associated factor 5 [Source:HGNC Symbol;Acc:HGNC:12035]
ENSCHIG00000016782	NR3C1	7	nuclear receptor subfamily 3 group C member 1 [Source:HGNC Symbol;Acc:HGNC:7978]
ENSCHIG00000016796	MAGED1	LWLT01000021.1	MAGE family member D1 [Source:HGNC Symbol;Acc:HGNC:6813]
ENSCHIG00000016805		2
ENSCHIG00000016806	GLA	LWLT01000124.1	galactosidase alpha [Source:HGNC Symbol;Acc:HGNC:4296]
ENSCHIG00000016836	FXYD6	15	FXYD domain containing ion transport regulator 6 [Source:HGNC Symbol;Acc:HGNC:4030]
ENSCHIG00000016837	S100A14	3	S100 calcium binding protein A14 [Source:HGNC Symbol;Acc:HGNC:18901]
ENSCHIG00000016842		12
ENSCHIG00000016844		10	protein kinase C eta [Source:NCBI gene;Acc:102174214]
ENSCHIG00000016847	SEMA4F	11	ssemaphorin 4F [Source:HGNC Symbol;Acc:HGNC:10734]
ENSCHIG00000016851	SAT1	LWLT01000021.1	spermidine/spermine N1-acetyltransferase 1 [Source:HGNC Symbol;Acc:HGNC:10540]
ENSCHIG00000016853	GSTA4	23	glutathione S-transferase alpha 4 [Source:HGNC Symbol;Acc:HGNC:4629]
ENSCHIG00000016856	TNFSF10	1	TNF superfamily member 10 [Source:HGNC Symbol;Acc:HGNC:11925]
ENSCHIG00000016859	VAMP8	11	vesicle associated membrane protein 8 [Source:HGNC Symbol;Acc:HGNC:12647]
ENSCHIG00000016883		LWLT01000021.1	tetraspanin 7 [Source:NCBI gene;Acc:102174376]
ENSCHIG00000016896	TRIM10	23	tripartite motif containing 10 [Source:HGNC Symbol;Acc:HGNC:10072]
ENSCHIG00000016901	SOX8	25	SRY-box transcription factor 8 [Source:HGNC Symbol;Acc:HGNC:11203]
ENSCHIG00000016911	TCEA3	2	transcription elongation factor A3 [Source:HGNC Symbol;Acc:HGNC:11615]
ENSCHIG00000016913	LHPP	26	phospholysine phosphohistidine inorganic pyrophosphate phosphatase [Source:HGNC Symbol;Acc:HGNC:30042]
ENSCHIG00000016945		14	ribosomal protein L30 [Source:NCBI gene;Acc:102180238]
ENSCHIG00000016951		7	H-2 class I histocompatibility antigen, Q10 alpha chain [Source:NCBI gene;Acc:102171703]
ENSCHIG00000016953	EML1	21	EMAP like 1 [Source:HGNC Symbol;Acc:HGNC:3330]
ENSCHIG00000016956	EFEMP2	29	EGF containing fibulin extracellular matrix protein 2 [Source:HGNC Symbol;Acc:HGNC:3219]
ENSCHIG00000016958	PAPPA	8	pappalysin 1 [Source:HGNC Symbol;Acc:HGNC:8602]
ENSCHIG00000016975	PHLDB2	1	pleckstrin homology like domain family B member 2 [Source:HGNC Symbol;Acc:HGNC:29573]
ENSCHIG00000016979	IL10	16	interleukin 10 [Source:HGNC Symbol;Acc:HGNC:5962]
ENSCHIG00000016988	MYOF	26	myoferlin [Source:HGNC Symbol;Acc:HGNC:3656]
ENSCHIG00000016990	GPR143	LWLT01000021.1	G protein-coupled receptor 143 [Source:HGNC Symbol;Acc:HGNC:20145]
ENSCHIG00000016992	HYAL3	22	hyaluronidase 3 [Source:HGNC Symbol;Acc:HGNC:5322]
ENSCHIG00000016999	CACNG5	19	calcium voltage-gated channel auxiliary subunit gamma 5 [Source:HGNC Symbol;Acc:HGNC:1409]
ENSCHIG00000017004	MAN1C1	2	mannosidase alpha class 1C member 1 [Source:HGNC Symbol;Acc:HGNC:19080]
ENSCHIG00000017011	DHX58	19	DExH-box helicase 58 [Source:HGNC Symbol;Acc:HGNC:29517]
ENSCHIG00000017015	SARDH	11	sarcosine dehydrogenase [Source:HGNC Symbol;Acc:HGNC:10536]
ENSCHIG00000017025	SELENBP1	3	selenium binding protein 1 [Source:HGNC Symbol;Acc:HGNC:10719]
ENSCHIG00000017034	KLF10	14	Kruppel like factor 10 [Source:HGNC Symbol;Acc:HGNC:11810]
ENSCHIG00000017045	SLC1A3	20	solute carrier family 1 member 3 [Source:HGNC Symbol;Acc:HGNC:10941]
ENSCHIG00000017052	ADGRA2	27	adhesion G protein-coupled receptor A2 [Source:HGNC Symbol;Acc:HGNC:17849]
ENSCHIG00000017060		16	lymphotactin [Source:NCBI gene;Acc:102190717]
ENSCHIG00000017063	IFIT2	26	interferon induced protein with tetratricopeptide repeats 2 [Source:HGNC Symbol;Acc:HGNC:5409]
ENSCHIG00000017065	PGGHG	29	protein-glucosylgalactosylhydroxylysine glucosidase [Source:HGNC Symbol;Acc:HGNC:26210]
ENSCHIG00000017104	SIGLEC1	13	sialic acid binding Ig like lectin 1 [Source:HGNC Symbol;Acc:HGNC:11127]
ENSCHIG00000017106	OSBPL3	4	oxysterol binding protein like 3 [Source:HGNC Symbol;Acc:HGNC:16370]
ENSCHIG00000017108	MFHAS1	27	malignant fibrous histiocytoma amplified sequence 1 [Source:HGNC Symbol;Acc:HGNC:16982]
ENSCHIG00000017113	LIMCH1	6	LIM and calponin homology domains 1 [Source:HGNC Symbol;Acc:HGNC:29191]
ENSCHIG00000017116	CNRIP1	11	cannabinoid receptor interacting protein 1 [Source:HGNC Symbol;Acc:HGNC:24546]
ENSCHIG00000017128	ISG15	16	ISG15 ubiquitin like modifier [Source:HGNC Symbol;Acc:HGNC:4053]
ENSCHIG00000017136	RNF213	19	ring finger protein 213 [Source:HGNC Symbol;Acc:HGNC:14539]
ENSCHIG00000017144	FES	21	FES proto-oncogene, tyrosine kinase [Source:HGNC Symbol;Acc:HGNC:3657]
ENSCHIG00000017156	ADAR	3	adenosine deaminase RNA specific [Source:HGNC Symbol;Acc:HGNC:225]
ENSCHIG00000017157	JDP2	10	Jun dimerization protein 2 [Source:HGNC Symbol;Acc:HGNC:17546]
ENSCHIG00000017158		23
ENSCHIG00000017171	PHB2	5	prohibitin 2 [Source:HGNC Symbol;Acc:HGNC:30306]
ENSCHIG00000017178	S-LZ	5	serum lysozyme [Source:NCBI gene;Acc:100860864]
ENSCHIG00000017184	RPS20	14	ribosomal protein S20 [Source:HGNC Symbol;Acc:HGNC:10405]
ENSCHIG00000017191	ATP1A1	3	ATPase Na+/K+ transporting subunit alpha 1 [Source:HGNC Symbol;Acc:HGNC:799]
ENSCHIG00000017194	FERMT1	13	fermitin family member 1 [Source:HGNC Symbol;Acc:HGNC:15889]
ENSCHIG00000017200	CYFIP1	2	cytoplasmic FMR1 interacting protein 1 [Source:HGNC Symbol;Acc:HGNC:13759]
ENSCHIG00000017205		16	CD55 molecule (Cromer blood group) [Source:NCBI gene;Acc:102186326]
ENSCHIG00000017207	PPP2R5B	29	protein phosphatase 2 regulatory subunit B'beta [Source:HGNC Symbol;Acc:HGNC:9310]
ENSCHIG00000017219	NCS1	11	neuronal calcium sensor 1 [Source:HGNC Symbol;Acc:HGNC:3953]
ENSCHIG00000017221	TMEM266	21	transmembrane protein 266 [Source:HGNC Symbol;Acc:HGNC:26763]
ENSCHIG00000017224	SLC25A42	7	solute carrier family 25 member 42 [Source:HGNC Symbol;Acc:HGNC:28380]
ENSCHIG00000017240	FZD6	14	frizzled class receptor 6 [Source:HGNC Symbol;Acc:HGNC:4044]
ENSCHIG00000017242		LWLT01000089.1	gamma-glutamyltransferase 1 [Source:NCBI gene;Acc:102182996]
ENSCHIG00000017255	MAL2	14	mal, T cell differentiation protein 2 (gene/pseudogene) [Source:HGNC Symbol;Acc:HGNC:13634]
ENSCHIG00000017271		16
ENSCHIG00000017285	SH3PXD2B	20	SH3 and PX domains 2B [Source:HGNC Symbol;Acc:HGNC:29242]
ENSCHIG00000017289	NDST1	7	N-deacetylase and N-sulfotransferase 1 [Source:HGNC Symbol;Acc:HGNC:7680]
ENSCHIG00000017301		1	roundabout guidance receptor 1 [Source:NCBI gene;Acc:102183726]
ENSCHIG00000017303	MOB3C	3	MOB kinase activator 3C [Source:HGNC Symbol;Acc:HGNC:29800]
ENSCHIG00000017311	KANK2	7	KN motif and ankyrin repeat domains 2 [Source:HGNC Symbol;Acc:HGNC:29300]
ENSCHIG00000017321	UGGT1	2	UDP-glucose glycoprotein glucosyltransferase 1 [Source:HGNC Symbol;Acc:HGNC:15663]
ENSCHIG00000017335	CD274	8	CD274 molecule [Source:HGNC Symbol;Acc:HGNC:17635]
ENSCHIG00000017362	STAR	27	steroidogenic acute regulatory protein [Source:HGNC Symbol;Acc:HGNC:11359]
ENSCHIG00000017375		16	left-right determination factor 2 [Source:NCBI gene;Acc:102183441]
ENSCHIG00000017380	LAS1L	LWLT01000021.1	LAS1 like, ribosome biogenesis factor [Source:HGNC Symbol;Acc:HGNC:25726]
ENSCHIG00000017393	SYNE2	10	spectrin repeat containing nuclear envelope protein 2 [Source:HGNC Symbol;Acc:HGNC:17084]
ENSCHIG00000017414	C1QB	2	complement C1q B chain [Source:HGNC Symbol;Acc:HGNC:1242]
ENSCHIG00000017426		9	acetyl-CoA acetyltransferase 2 [Source:NCBI gene;Acc:102171980]
ENSCHIG00000017438		3	sorting nexin 7 [Source:NCBI gene;Acc:102180557]
ENSCHIG00000017443		1
ENSCHIG00000017444	ZNF268	17	zinc finger protein 268 [Source:HGNC Symbol;Acc:HGNC:13061]
ENSCHIG00000017451	RPL18	18	ribosomal protein L18 [Source:HGNC Symbol;Acc:HGNC:10310]
ENSCHIG00000017462		21
ENSCHIG00000017467	TPM3	3	tropomyosin 3 [Source:HGNC Symbol;Acc:HGNC:12012]
ENSCHIG00000017468	HSD17B10	LWLT01000021.1	hydroxysteroid 17-beta dehydrogenase 10 [Source:HGNC Symbol;Acc:HGNC:4800]
ENSCHIG00000017469	CHAC1	10	ChaC glutathione specific gamma-glutamylcyclotransferase 1 [Source:HGNC Symbol;Acc:HGNC:28680]
ENSCHIG00000017474	ZSWIM9	18	zinc finger SWIM-type containing 9 [Source:HGNC Symbol;Acc:HGNC:34495]
ENSCHIG00000017484	BTG2	16	BTG anti-proliferation factor 2 [Source:HGNC Symbol;Acc:HGNC:1131]
ENSCHIG00000017489	FBLN5	21	fibulin 5 [Source:HGNC Symbol;Acc:HGNC:3602]
ENSCHIG00000017503	SLAMF8	3	SLAM family member 8 [Source:HGNC Symbol;Acc:HGNC:21391]
ENSCHIG00000017505		4	60S ribosomal protein L7a pseudogene [Source:NCBI gene;Acc:102168969]
ENSCHIG00000017519	MYBPH	16	myosin binding protein H [Source:HGNC Symbol;Acc:HGNC:7552]
ENSCHIG00000017521		19	CD300 molecule like family member f [Source:NCBI gene;Acc:102175056]
ENSCHIG00000017528	CORO1B	29	coronin 1B [Source:HGNC Symbol;Acc:HGNC:2253]
ENSCHIG00000017530	GAB2	29	GRB2 associated binding protein 2 [Source:HGNC Symbol;Acc:HGNC:14458]
ENSCHIG00000017534		7
ENSCHIG00000017536	PARVG	5	parvin gamma [Source:HGNC Symbol;Acc:HGNC:14654]
ENSCHIG00000017548	CNKSR2	LWLT01000021.1	connector enhancer of kinase suppressor of Ras 2 [Source:HGNC Symbol;Acc:HGNC:19701]
ENSCHIG00000017550	GYS1	18	glycogen synthase 1 [Source:HGNC Symbol;Acc:HGNC:4706]
ENSCHIG00000017567	SPNS1	25	sphingolipid transporter 1 (putative) [Source:HGNC Symbol;Acc:HGNC:30621]
ENSCHIG00000017569	DENND1C	7	DENN domain containing 1C [Source:HGNC Symbol;Acc:HGNC:26225]
ENSCHIG00000017585	TRPM2	1	transient receptor potential cation channel subfamily M member 2 [Source:HGNC Symbol;Acc:HGNC:12339]
ENSCHIG00000017592		LWLT01000021.1
ENSCHIG00000017593	SLC6A18	20	solute carrier family 6 member 18 [Source:HGNC Symbol;Acc:HGNC:26441]
ENSCHIG00000017600	GLI2	2	GLI family zinc finger 2 [Source:HGNC Symbol;Acc:HGNC:4318]
ENSCHIG00000017632		17
ENSCHIG00000017637		LWLT01000021.1
ENSCHIG00000017642	FHL3	3	four and a half LIM domains 3 [Source:HGNC Symbol;Acc:HGNC:3704]
ENSCHIG00000017645	CNTN2	16	contactin 2 [Source:HGNC Symbol;Acc:HGNC:2172]
ENSCHIG00000017653	MYD88	22	MYD88 innate immune signal transduction adaptor [Source:HGNC Symbol;Acc:HGNC:7562]
ENSCHIG00000017662	IFNGR2	1	interferon gamma receptor 2 [Source:HGNC Symbol;Acc:HGNC:5440]
ENSCHIG00000017663	PIGS	19	phosphatidylinositol glycan anchor biosynthesis class S [Source:HGNC Symbol;Acc:HGNC:14937]
ENSCHIG00000017667		11	growth regulating estrogen receptor binding 1 [Source:NCBI gene;Acc:102187236]
ENSCHIG00000017677		3	interferon-activable protein 203 [Source:NCBI gene;Acc:102173932]
ENSCHIG00000017679	PDZD2	20	PDZ domain containing 2 [Source:HGNC Symbol;Acc:HGNC:18486]
ENSCHIG00000017684	RPLP2	29	ribosomal protein lateral stalk subunit P2 [Source:HGNC Symbol;Acc:HGNC:10377]
ENSCHIG00000017689	TXNIP	3	thioredoxin interacting protein [Source:HGNC Symbol;Acc:HGNC:16952]
ENSCHIG00000017691	KAZN	16	kazrin, periplakin interacting protein [Source:HGNC Symbol;Acc:HGNC:29173]
ENSCHIG00000017696	CREB5	4	cAMP responsive element binding protein 5 [Source:HGNC Symbol;Acc:HGNC:16844]
ENSCHIG00000017723	PTCH2	3	patched 2 [Source:HGNC Symbol;Acc:HGNC:9586]
ENSCHIG00000017728	NLRX1	15	NLR family member X1 [Source:HGNC Symbol;Acc:HGNC:29890]
ENSCHIG00000017732		23	transporter 2, ATP binding cassette subfamily B member [Source:NCBI gene;Acc:102180638]
ENSCHIG00000017763	LZTS2	26	leucine zipper tumor suppressor 2 [Source:HGNC Symbol;Acc:HGNC:29381]
ENSCHIG00000017778	NLRC5	18	NLR family CARD domain containing 5 [Source:HGNC Symbol;Acc:HGNC:29933]
ENSCHIG00000017779	ACTA2	26	actin alpha 2, smooth muscle [Source:HGNC Symbol;Acc:HGNC:130]
ENSCHIG00000017781		15
ENSCHIG00000017786	WDR46	23	WD repeat domain 46 [Source:HGNC Symbol;Acc:HGNC:13923]
ENSCHIG00000017793	FAT1	27	FAT atypical cadherin 1 [Source:HGNC Symbol;Acc:HGNC:3595]
ENSCHIG00000017799	CAND2	22	cullin associated and neddylation dissociated 2 (putative) [Source:HGNC Symbol;Acc:HGNC:30689]
ENSCHIG00000017802	FBLIM1	16	filamin binding LIM protein 1 [Source:HGNC Symbol;Acc:HGNC:24686]
ENSCHIG00000017804		5	C-type lectin domain family 2 member E [Source:NCBI gene;Acc:102184901]
ENSCHIG00000017807	HSP90AB1	23	heat shock protein 90 alpha family class B member 1 [Source:HGNC Symbol;Acc:HGNC:5258]
ENSCHIG00000017814	ANKRD10	12	ankyrin repeat domain 10 [Source:HGNC Symbol;Acc:HGNC:20265]
ENSCHIG00000017830	SGSM1	17	small G protein signaling modulator 1 [Source:HGNC Symbol;Acc:HGNC:29410]
ENSCHIG00000017853	TOMM40L	3	translocase of outer mitochondrial membrane 40 like [Source:HGNC Symbol;Acc:HGNC:25756]
ENSCHIG00000017858	IFI6	2	interferon alpha inducible protein 6 [Source:HGNC Symbol;Acc:HGNC:4054]
ENSCHIG00000017866	BIN1	2	bridging integrator 1 [Source:HGNC Symbol;Acc:HGNC:1052]
ENSCHIG00000017882	MYCN	11	MYCN proto-oncogene, bHLH transcription factor [Source:HGNC Symbol;Acc:HGNC:7559]
ENSCHIG00000017886	MAP3K8	13	mitogen-activated protein kinase kinase kinase 8 [Source:HGNC Symbol;Acc:HGNC:6860]
ENSCHIG00000017889	S100A10	3	S100 calcium binding protein A10 [Source:HGNC Symbol;Acc:HGNC:10487]
ENSCHIG00000017897	AFF2	LWLT01000064.1	AF4/FMR2 family member 2 [Source:HGNC Symbol;Acc:HGNC:3776]
ENSCHIG00000017899	SOD3	6	superoxide dismutase 3 [Source:HGNC Symbol;Acc:HGNC:11181]
ENSCHIG00000017900	EZR	9	ezrin [Source:HGNC Symbol;Acc:HGNC:12691]
ENSCHIG00000017905		25	nodal modulator 1 [Source:NCBI gene;Acc:102178324]
ENSCHIG00000017906	PTGFRN	3	prostaglandin F2 receptor inhibitor [Source:HGNC Symbol;Acc:HGNC:9601]
ENSCHIG00000017918	ADAMTS9	22	ADAM metallopeptidase with thrombospondin type 1 motif 9 [Source:HGNC Symbol;Acc:HGNC:13202]
ENSCHIG00000017926	BMF	10	Bcl2 modifying factor [Source:HGNC Symbol;Acc:HGNC:24132]
ENSCHIG00000017929	HES1	1	hes family bHLH transcription factor 1 [Source:HGNC Symbol;Acc:HGNC:5192]
ENSCHIG00000017941	IMPDH1	4	inosine monophosphate dehydrogenase 1 [Source:HGNC Symbol;Acc:HGNC:6052]
ENSCHIG00000017942	IRF3	18	interferon regulatory factor 3 [Source:HGNC Symbol;Acc:HGNC:6118]
ENSCHIG00000017945	ACAP3	16	ArfGAP with coiled-coil, ankyrin repeat and PH domains 3 [Source:HGNC Symbol;Acc:HGNC:16754]
ENSCHIG00000017953		3
ENSCHIG00000017957	GABRG1	6	gamma-aminobutyric acid type A receptor gamma1 subunit [Source:HGNC Symbol;Acc:HGNC:4086]
ENSCHIG00000017958	ALDH1A1	8	aldehyde dehydrogenase 1 family member A1 [Source:HGNC Symbol;Acc:HGNC:402]
ENSCHIG00000017963	FGFR2	26	fibroblast growth factor receptor 2 [Source:HGNC Symbol;Acc:HGNC:3689]
ENSCHIG00000017969	DHRS9	2	dehydrogenase/reductase 9 [Source:HGNC Symbol;Acc:HGNC:16888]
ENSCHIG00000017978	ZBTB20	1	zinc finger and BTB domain containing 20 [Source:HGNC Symbol;Acc:HGNC:13503]
ENSCHIG00000017980		22
ENSCHIG00000017983	GPX1	22	glutathione peroxidase 1 [Source:HGNC Symbol;Acc:HGNC:4553]
ENSCHIG00000018004	COL6A2	1	collagen type VI alpha 2 chain [Source:HGNC Symbol;Acc:HGNC:2212]
ENSCHIG00000018025	TUBA1B	5	tubulin alpha 1b [Source:HGNC Symbol;Acc:HGNC:18809]
ENSCHIG00000018030	DCN	5	decorin [Source:NCBI gene;Acc:100860944]
ENSCHIG00000018031		11	two pore calcium channel protein 2 [Source:NCBI gene;Acc:102171434]
ENSCHIG00000018051		10
ENSCHIG00000018067		3
ENSCHIG00000018073		25
ENSCHIG00000018075		19	primary amine oxidase, liver isozyme [Source:NCBI gene;Acc:102169793]
ENSCHIG00000018104		LWLT01000027.1	translocase of inner mitochondrial membrane 8A [Source:NCBI gene;Acc:106501894]
ENSCHIG00000018110	FBXO48	11	F-box protein 48 [Source:HGNC Symbol;Acc:HGNC:33857]
ENSCHIG00000018113	SCARB1	17	scavenger receptor class B member 1 [Source:HGNC Symbol;Acc:HGNC:1664]
ENSCHIG00000018120	LTBP4	18	latent transforming growth factor beta binding protein 4 [Source:HGNC Symbol;Acc:HGNC:6717]
ENSCHIG00000018122	ILVBL	7	ilvB acetolactate synthase like [Source:HGNC Symbol;Acc:HGNC:6041]
ENSCHIG00000018125	KIF12	8	kinesin family member 12 [Source:HGNC Symbol;Acc:HGNC:21495]
ENSCHIG00000018131	GDF2	28	growth differentiation factor 2 [Source:HGNC Symbol;Acc:HGNC:4217]
ENSCHIG00000018147	FLOT2	19	flotillin 2 [Source:HGNC Symbol;Acc:HGNC:3758]
ENSCHIG00000018150		15	ribosomal protein L27a [Source:NCBI gene;Acc:102183345]
ENSCHIG00000018153		23	BOLA class I histocompatibility antigen, alpha chain BL3-7-like [Source:NCBI gene;Acc:108633505]
ENSCHIG00000018163	ERAP2	7	endoplasmic reticulum aminopeptidase 2 [Source:HGNC Symbol;Acc:HGNC:29499]
ENSCHIG00000018165	BACE1	15	beta-secretase 1 [Source:HGNC Symbol;Acc:HGNC:933]
ENSCHIG00000018171	CAMK1	22	calcium/calmodulin dependent protein kinase I [Source:HGNC Symbol;Acc:HGNC:1459]
ENSCHIG00000018193	MYH7B	13	myosin heavy chain 7B [Source:HGNC Symbol;Acc:HGNC:15906]
ENSCHIG00000018218	FOXO6	3	forkhead box O6 [Source:HGNC Symbol;Acc:HGNC:24814]
ENSCHIG00000018226	GLMP	3	glycosylated lysosomal membrane protein [Source:HGNC Symbol;Acc:HGNC:29436]
ENSCHIG00000018229	CAPN2	16	calpain 2 [Source:HGNC Symbol;Acc:HGNC:1479]
ENSCHIG00000018230	ADRA1B	7	adrenoceptor alpha 1B [Source:HGNC Symbol;Acc:HGNC:278]
ENSCHIG00000018235	RASAL3	7	RAS protein activator like 3 [Source:HGNC Symbol;Acc:HGNC:26129]
ENSCHIG00000018237	DNASE2	7	deoxyribonuclease 2, lysosomal [Source:HGNC Symbol;Acc:HGNC:2960]
ENSCHIG00000018246	ANGPT4	13	angiopoietin 4 [Source:HGNC Symbol;Acc:HGNC:487]
ENSCHIG00000018248		1	cystatin-B [Source:NCBI gene;Acc:102186806]
ENSCHIG00000018262	STX10	7	syntaxin 10 [Source:HGNC Symbol;Acc:HGNC:11428]
ENSCHIG00000018266	PLOD2	1	procollagen-lysine,2-oxoglutarate 5-dioxygenase 2 [Source:HGNC Symbol;Acc:HGNC:9082]
ENSCHIG00000018267		LWLT01000090.1	BRCA1/BRCA2-containing complex subunit 3 [Source:NCBI gene;Acc:102171696]
ENSCHIG00000018273	LMF2	5	lipase maturation factor 2 [Source:HGNC Symbol;Acc:HGNC:25096]
ENSCHIG00000018287	TNFRSF12A	25	TNF receptor superfamily member 12A [Source:HGNC Symbol;Acc:HGNC:18152]
ENSCHIG00000018293	FOXO3	9	forkhead box O3 [Source:HGNC Symbol;Acc:HGNC:3821]
ENSCHIG00000018298	SLC16A5	19	solute carrier family 16 member 5 [Source:HGNC Symbol;Acc:HGNC:10926]
ENSCHIG00000018304	ANGPTL3	3	angiopoietin like 3 [Source:NCBI gene;Acc:100860860]
ENSCHIG00000018308	NINJ1	8	ninjurin 1 [Source:HGNC Symbol;Acc:HGNC:7824]
ENSCHIG00000018311	LTB	23	lymphotoxin beta [Source:HGNC Symbol;Acc:HGNC:6711]
ENSCHIG00000018312	COL6A3	3	collagen type VI alpha 3 chain [Source:HGNC Symbol;Acc:HGNC:2213]
ENSCHIG00000018324	MME	1	membrane metalloendopeptidase [Source:HGNC Symbol;Acc:HGNC:7154]
ENSCHIG00000018341	ARHGAP32	29	Rho GTPase activating protein 32 [Source:HGNC Symbol;Acc:HGNC:17399]
ENSCHIG00000018377	SEMA3D	4	semaphorin 3D [Source:HGNC Symbol;Acc:HGNC:10726]
ENSCHIG00000018391	PARP14	1	poly(ADP-ribose) polymerase family member 14 [Source:HGNC Symbol;Acc:HGNC:29232]
ENSCHIG00000018401	WDR86	4	WD repeat domain 86 [Source:HGNC Symbol;Acc:HGNC:28020]
ENSCHIG00000018405	SERPINB1	23	serpin family B member 1 [Source:HGNC Symbol;Acc:HGNC:3311]
ENSCHIG00000018410	HOGA1	26	4-hydroxy-2-oxoglutarate aldolase 1 [Source:HGNC Symbol;Acc:HGNC:25155]
ENSCHIG00000018413	FYB1	20	FYN binding protein 1 [Source:HGNC Symbol;Acc:HGNC:4036]
ENSCHIG00000018422	FASN	19	fatty acid synthase [Source:NCBI gene;Acc:100861286]
ENSCHIG00000018423	PHGDH	3	phosphoglycerate dehydrogenase [Source:HGNC Symbol;Acc:HGNC:8923]
ENSCHIG00000018446	ZFHX3	18	zinc finger homeobox 3 [Source:HGNC Symbol;Acc:HGNC:777]
ENSCHIG00000018479		18
ENSCHIG00000018481	PLXNB1	22	plexin B1 [Source:HGNC Symbol;Acc:HGNC:9103]
ENSCHIG00000018483	GPC3	LWLT01000027.1	glypican 3 [Source:HGNC Symbol;Acc:HGNC:4451]
ENSCHIG00000018489		21	creatine kinase, mitochondrial 1A [Source:NCBI gene;Acc:102183273]
ENSCHIG00000018493	NAIP	20	NLR family apoptosis inhibitory protein [Source:HGNC Symbol;Acc:HGNC:7634]
ENSCHIG00000018525	SCNN1G	25	sodium channel epithelial 1 gamma subunit [Source:HGNC Symbol;Acc:HGNC:10602]
ENSCHIG00000018527		16	podoplanin [Source:NCBI gene;Acc:102176715]
ENSCHIG00000018535	RHBG	3	Rh family B glycoprotein (gene/pseudogene) [Source:HGNC Symbol;Acc:HGNC:14572]
ENSCHIG00000018536	IFI44L	3	interferon induced protein 44 like [Source:HGNC Symbol;Acc:HGNC:17817]
ENSCHIG00000018578	CKMT2	7	creatine kinase, mitochondrial 2 [Source:HGNC Symbol;Acc:HGNC:1996]
ENSCHIG00000018579	SPON2	6	spondin 2 [Source:HGNC Symbol;Acc:HGNC:11253]
ENSCHIG00000018584	KCNE5	LWLT01000027.1	potassium voltage-gated channel subfamily E regulatory subunit 5 [Source:HGNC Symbol;Acc:HGNC:6241]
ENSCHIG00000018601		28	neuropeptide Y receptor type 4 [Source:NCBI gene;Acc:102172438]
ENSCHIG00000018604	MAP4K4	11	mitogen-activated protein kinase kinase kinase kinase 4 [Source:HGNC Symbol;Acc:HGNC:6866]
ENSCHIG00000018607	PADI1	2	peptidyl arginine deiminase 1 [Source:HGNC Symbol;Acc:HGNC:18367]
ENSCHIG00000018609	SCAMP5	21	secretory carrier membrane protein 5 [Source:HGNC Symbol;Acc:HGNC:30386]
ENSCHIG00000018624	DTX1	17	deltex E3 ubiquitin ligase 1 [Source:HGNC Symbol;Acc:HGNC:3060]
ENSCHIG00000018630	COL6A6	1	collagen type VI alpha 6 chain [Source:HGNC Symbol;Acc:HGNC:27023]
ENSCHIG00000018634		LWLT01000027.1	retrotransposon Gag like 8C [Source:NCBI gene;Acc:108634460]
ENSCHIG00000018652	TYK2	7	tyrosine kinase 2 [Source:HGNC Symbol;Acc:HGNC:12440]
ENSCHIG00000018660	TLE6	7	TLE family member 6, subcortical maternal complex member [Source:HGNC Symbol;Acc:HGNC:30788]
ENSCHIG00000018670	NID2	10	nidogen 2 [Source:HGNC Symbol;Acc:HGNC:13389]
ENSCHIG00000018671		LWLT01000033.1	60S ribosomal protein L4 pseudogene [Source:NCBI gene;Acc:102170214]
ENSCHIG00000018673	ANKRD29	24	ankyrin repeat domain 29 [Source:HGNC Symbol;Acc:HGNC:27110]
ENSCHIG00000018689	PCDHGC4	7	protocadherin gamma subfamily C, 4 [Source:HGNC Symbol;Acc:HGNC:8717]
ENSCHIG00000018691	INPP5D	3	inositol polyphosphate-5-phosphatase D [Source:HGNC Symbol;Acc:HGNC:6079]
ENSCHIG00000018697	ATXN1	23	ataxin 1 [Source:HGNC Symbol;Acc:HGNC:10548]
ENSCHIG00000018705	ASIC4	2	acid sensing ion channel subunit family member 4 [Source:HGNC Symbol;Acc:HGNC:21263]
ENSCHIG00000018744	NAALADL2	1	N-acetylated alpha-linked acidic dipeptidase like 2 [Source:HGNC Symbol;Acc:HGNC:23219]
ENSCHIG00000018749	ENPP5	23	ectonucleotide pyrophosphatase/phosphodiesterase family member 5 [Source:HGNC Symbol;Acc:HGNC:13717]
ENSCHIG00000018767	FARP1	12	FERM, ARH/RhoGEF and pleckstrin domain protein 1 [Source:HGNC Symbol;Acc:HGNC:3591]
ENSCHIG00000018786	RRAGB	LWLT01000021.1	Ras related GTP binding B [Source:HGNC Symbol;Acc:HGNC:19901]
ENSCHIG00000018789	SLC12A7	20	solute carrier family 12 member 7 [Source:HGNC Symbol;Acc:HGNC:10915]
ENSCHIG00000018794		LWLT01000027.1	protein FAM127 [Source:NCBI gene;Acc:108634461]
ENSCHIG00000018798	TRAF4	19	TNF receptor associated factor 4 [Source:HGNC Symbol;Acc:HGNC:12034]
ENSCHIG00000018806		20	death associated protein [Source:NCBI gene;Acc:102168489]
[truncated: 1,075 more rows]

## Sheet: Table S8
Gene stable ID	Gene name	Chromosome/scaffold name	Gene description
[truncated: 152 more rows]

## Sheet: Table S9
Gene stable ID	Gene name	Chromosome/scaffold name	Gene description
[truncated: 35 more rows]
