# Supplementary material for: Multipathway synergy promotes testicular transition from growth to spermatogenesis in early-puberty goats
Source: BMC Genomics. 2020 May 25;21:372. doi: 10.1186/s12864-020-6767-x (PMC7249689; doi:10.1186/s12864-020-6767-x)
Supplement: Supplementary file 2 — Additional file 2: Table S10 (Sheet 1): GO enrichment result of genes clustered in M1. Table S11 (Sheet 2): GO enrichment result of genes clustered in M2. Table S12 (Sheet 3): GO enrichment result of genes clustered in M4. Table S13 (Sheet 4): GO enrichment result of genes clustered in M6. Table S14 (Sheet 5): GO enrichment result of genes clustered in M7. Table S15 (Sheet 6): GO enrichment result of genes clustered in M8. [file 12864_2020_6767_MOESM2_ESM.xlsx]

## Sheet: Table S10
GO biological process	REFLIST	Count	Expected count	Over/under-represented *	Fold Enrichment	P-value	FDR
meiotic cell cycle (GO:0051321)	135	28	1.6	+	17.49	1.19e-24	1.66e-20
meiotic nuclear division (GO:0140013)	102	23	1.21	+	19.01	3.79e-21	2.65e-17
meiotic cell cycle process (GO:1903046)	113	23	1.34	+	17.16	2.84e-20	1.32e-16
reproduction (GO:0000003)	885	50	10.5	+	4.76	1.28e-19	3.58e-16
reproductive process (GO:0022414)	884	50	10.48	+	4.77	1.22e-19	4.27e-16
cellular process involved in reproduction in multicellular organism (GO:0022412)	260	29	3.08	+	9.41	8.8e-19	2.05e-15
male gamete generation (GO:0048232)	314	31	3.72	+	8.32	1.3e-18	2.59e-15
sexual reproduction (GO:0019953)	527	38	6.25	+	6.08	2.75e-18	4.8e-15
multi-organism reproductive process (GO:0044703)	596	40	7.07	+	5.66	3.43e-18	5.32e-15
multicellular organism reproduction (GO:0032504)	501	37	5.94	+	6.23	3.85e-18	5.37e-15
gamete generation (GO:0007276)	418	34	4.96	+	6.86	6.42e-18	8.15e-15
multicellular organismal reproductive process (GO:0048609)	490	36	5.81	+	6.2	1.33e-17	1.54e-14
nuclear division (GO:0000280)	194	24	2.3	+	10.43	1.2e-16	1.28e-13
organelle fission (GO:0048285)	208	24	2.47	+	9.73	5e-16	4.98e-13
meiosis I (GO:0007127)	67	16	0.79	+	20.14	2.05e-15	1.91e-12
meiosis I cell cycle process (GO:0061982)	68	16	0.81	+	19.84	2.51e-15	2.19e-12
spermatogenesis (GO:0007283)	300	26	3.56	+	7.31	1.57e-14	1.29e-11
chromosome organization involved in meiotic cell cycle (GO:0070192)	50	14	0.59	+	23.61	1.85e-14	1.43e-11
germ cell development (GO:0007281)	188	21	2.23	+	9.42	6.45e-14	4.74e-11
homologous chromosome segregation (GO:0045143)	44	13	0.52	+	24.91	9.04e-14	6.31e-11
meiotic chromosome segregation (GO:0045132)	61	14	0.72	+	19.35	1.93e-13	1.28e-10
synapsis (GO:0007129)	38	12	0.45	+	26.63	4.27e-13	2.71e-10
nuclear chromosome segregation (GO:0098813)	143	17	1.7	+	10.02	6.81e-12	4.13e-09
cell cycle process (GO:0022402)	533	29	6.32	+	4.59	2.61e-11	1.52e-08
cell cycle (GO:0007049)	678	32	8.04	+	3.98	7.56e-11	4.22e-08
chromosome segregation (GO:0007059)	176	17	2.09	+	8.14	1.37e-10	7.33e-08
developmental process involved in reproduction (GO:0003006)	611	29	7.25	+	4	5.55e-10	2.87e-07
male meiotic nuclear division (GO:0007140)	31	9	0.37	+	24.48	7.24e-10	3.61e-07
multi-organism process (GO:0051704)	1417	46	16.8	+	2.74	7.74e-10	3.72e-07
synaptonemal complex assembly (GO:0007130)	14	7	0.17	+	42.16	2.83e-09	1.32e-06
organelle organization (GO:0006996)	2035	56	24.13	+	2.32	3.24e-09	1.46e-06
spermatid development (GO:0007286)	115	13	1.36	+	9.53	3.74e-09	1.63e-06
spermatid differentiation (GO:0048515)	117	13	1.39	+	9.37	4.52e-09	1.91e-06
synaptonemal complex organization (GO:0070193)	17	7	0.2	+	34.72	8.18e-09	3.36e-06
female gamete generation (GO:0007292)	101	12	1.2	+	10.02	9.04e-09	3.6e-06
oogenesis (GO:0048477)	63	9	0.75	+	12.05	1.63e-07	6.3e-05
fertilization (GO:0009566)	123	11	1.46	+	7.54	5.36e-07	0.000202
chromosome organization (GO:0051276)	685	25	8.12	+	3.08	1.1e-06	0.000405
response to chemical (GO:0042221)	3148	13	37.33	-	0.35	2.6e-06	0.00093
cellular component organization (GO:0016043)	3361	69	39.86	+	1.73	3.82e-06	0.00133
cellular component organization or biogenesis (GO:0071840)	3448	69	40.89	+	1.69	1.07e-05	0.00365
cell development (GO:0048468)	1099	30	13.03	+	2.3	2.69e-05	0.00894
telomere localization (GO:0034397)	12	4	0.14	+	28.11	3e-05	0.00953
chromosome localization to nuclear envelope involved in homologous chromosome segregation (GO:0090220)	12	4	0.14	+	28.11	3e-05	0.00975
detection of chemical stimulus (GO:0009593)	849	0	10.07	-	< 0.01	6.12e-05	0.019
sensory perception of chemical stimulus (GO:0007606)	875	0	10.38	-	< 0.01	6.66e-05	0.0202
regulation of biological quality (GO:0065008)	2643	12	31.34	-	0.38	6.89e-05	0.0205
organelle assembly (GO:0070925)	383	15	4.54	+	3.3	7.82e-05	0.0218
oocyte development (GO:0048599)	33	5	0.39	+	12.78	7.79e-05	0.0222
male meiosis I (GO:0007141)	16	4	0.19	+	21.08	7.71e-05	0.0224
chromosome localization (GO:0050000)	56	6	0.66	+	9.03	8.68e-05	0.0233
establishment of chromosome localization (GO:0051303)	56	6	0.66	+	9.03	8.68e-05	0.0238
detection of chemical stimulus involved in sensory perception of smell (GO:0050911)	818	0	9.7	-	< 0.01	9.16e-05	0.0241
detection of chemical stimulus involved in sensory perception (GO:0050907)	829	0	9.83	-	< 0.01	9.36e-05	0.0242
sensory perception of smell (GO:0007608)	841	0	9.97	-	< 0.01	9.89e-05	0.0251
oocyte differentiation (GO:0009994)	36	5	0.43	+	11.71	0.000113	0.0282
axoneme assembly (GO:0035082)	37	5	0.44	+	11.39	0.000127	0.0311
gene expression (GO:0010467)	1163	2	13.79	-	0.15	0.000202	0.0487
* The symbols "+" and "-" indicate over or underrepresentation of a term.

## Sheet: Table S11
GO biological process	REFLIST	Count	Expected count	Over/under-represented *	Fold Enrichment	P-value	FDR
system development (GO:0048731)	2854	49	22.56	+	2.17	1.09e-07	0.000507
regulation of localization (GO:0032879)	1885	38	14.9	+	2.55	8.32e-08	0.000581
tissue development (GO:0009888)	1188	28	9.39	+	2.98	2.84e-07	0.000792
regulation of biological quality (GO:0065008)	2643	46	20.9	+	2.2	2.43e-07	0.000847
regulation of multicellular organismal process (GO:0051239)	2192	42	17.33	+	2.42	6.78e-08	0.000947
regulation of cell population proliferation (GO:0042127)	1085	25	8.58	+	2.91	1.98e-06	0.00276
anatomical structure development (GO:0048856)	3483	53	27.54	+	1.92	1.83e-06	0.00283
negative regulation of biological process (GO:0048519)	3667	55	28.99	+	1.9	1.81e-06	0.00316
animal organ development (GO:0048513)	2105	38	16.64	+	2.28	1.66e-06	0.0033
multicellular organism development (GO:0007275)	3196	50	25.27	+	1.98	1.42e-06	0.0033
regulation of transport (GO:0051049)	1185	26	9.37	+	2.78	2.9e-06	0.00368
negative regulation of cell population proliferation (GO:0008285)	452	15	3.57	+	4.2	4.44e-06	0.00516
developmental process (GO:0032502)	3706	54	29.3	+	1.84	5.65e-06	0.00607
cell communication (GO:0007154)	3460	51	27.36	+	1.86	8.37e-06	0.00834
regulation of response to stimulus (GO:0048583)	2662	42	21.05	+	2	1.16e-05	0.0108
regulation of system process (GO:0044057)	321	12	2.54	+	4.73	1.34e-05	0.011
positive regulation of multicellular organismal process (GO:0051240)	1220	25	9.65	+	2.59	1.45e-05	0.0113
circulatory system development (GO:0072359)	626	17	4.95	+	3.43	1.32e-05	0.0115
positive regulation of MAPK cascade (GO:0043410)	327	12	2.59	+	4.64	1.6e-05	0.0117
signaling (GO:0023052)	3364	49	26.6	+	1.84	1.8e-05	0.0125
biological regulation (GO:0065007)	9205	101	72.78	+	1.39	1.96e-05	0.0125
negative regulation of multicellular organismal process (GO:0051241)	857	20	6.78	+	2.95	1.92e-05	0.0128
intracellular signal transduction (GO:0035556)	864	20	6.83	+	2.93	2.15e-05	0.013
positive regulation of metabolic process (GO:0009893)	2445	39	19.33	+	2.02	2.79e-05	0.0162
regulation of MAPK cascade (GO:0043408)	471	14	3.72	+	3.76	3.05e-05	0.0164
positive regulation of response to stimulus (GO:0048584)	1413	27	11.17	+	2.42	2.97e-05	0.0166
positive regulation of biological process (GO:0048518)	4165	56	32.93	+	1.7	3.73e-05	0.0193
regulation of cellular component movement (GO:0051270)	696	17	5.5	+	3.09	4.85e-05	0.0226
signal transduction (GO:0007165)	3187	46	25.2	+	1.83	5.06e-05	0.0228
regulation of developmental process (GO:0050793)	1819	31	14.38	+	2.16	4.79e-05	0.023
regulation of cytokine production (GO:0001817)	490	14	3.87	+	3.61	4.63e-05	0.0231
regulation of biological process (GO:0050789)	8667	95	68.52	+	1.39	6.38e-05	0.0278
regulation of cell motility (GO:2000145)	644	16	5.09	+	3.14	6.72e-05	0.0284
positive regulation of signal transduction (GO:0009967)	1028	21	8.13	+	2.58	7.81e-05	0.032
response to drug (GO:0042493)	517	14	4.09	+	3.43	8.09e-05	0.0322
tube development (GO:0035295)	658	16	5.2	+	3.08	8.58e-05	0.0324
negative regulation of smooth muscle cell proliferation (GO:0048662)	26	4	0.21	+	19.46	8.55e-05	0.0331
regulation of ERK1 and ERK2 cascade (GO:0070372)	174	8	1.38	+	5.82	9.79e-05	0.036
negative regulation of cytokine production (GO:0001818)	175	8	1.38	+	5.78	0.000102	0.0364
cellular developmental process (GO:0048869)	2361	36	18.67	+	1.93	0.000116	0.0405
negative regulation of vascular smooth muscle cell proliferation (GO:1904706)	10	3	0.08	+	37.94	0.000128	0.0436
regulation of cell migration (GO:0030334)	613	15	4.85	+	3.1	0.000134	0.0436
response to hypoxia (GO:0001666)	135	7	1.07	+	6.56	0.000132	0.044
negative regulation of cell adhesion (GO:0007162)	185	8	1.46	+	5.47	0.000147	0.0456
response to decreased oxygen levels (GO:0036293)	137	7	1.08	+	6.46	0.000144	0.0458
negative regulation of developmental process (GO:0051093)	695	16	5.49	+	2.91	0.000159	0.0471
regulation of phagocytosis (GO:0050764)	60	5	0.47	+	10.54	0.000158	0.048
regulation of locomotion (GO:0040012)	700	16	5.53	+	2.89	0.000172	0.0499
* The symbols "+" and "-" indicate over or underrepresentation of a term.

## Sheet: Table S12
GO biological process	REFLIST	Count	Expected count	Over/under-represented *	Fold Enrichment	P-value	FDR
multicellular organism development (GO:0007275)	3196	118	59.83	+	1.97	3.24e-13	1.51e-09
anatomical structure development (GO:0048856)	3483	125	65.2	+	1.92	3.04e-13	2.12e-09
system development (GO:0048731)	2854	110	53.43	+	2.06	1.95e-13	2.72e-09
developmental process (GO:0032502)	3706	129	69.38	+	1.86	1.11e-12	3.88e-09
anatomical structure morphogenesis (GO:0009653)	1515	69	28.36	+	2.43	1.8e-11	5.04e-08
animal organ development (GO:0048513)	2105	84	39.41	+	2.13	7.32e-11	1.7e-07
regulation of multicellular organismal process (GO:0051239)	2192	86	41.04	+	2.1	9.4e-11	1.87e-07
regulation of developmental process (GO:0050793)	1819	74	34.05	+	2.17	4.89e-10	8.52e-07
tissue morphogenesis (GO:0048729)	442	31	8.27	+	3.75	1.15e-09	1.78e-06
tissue development (GO:0009888)	1188	55	22.24	+	2.47	1.46e-09	2.04e-06
animal organ morphogenesis (GO:0009887)	712	40	13.33	+	3	2e-09	2.54e-06
negative regulation of biological process (GO:0048519)	3667	118	68.65	+	1.72	2.27e-09	2.64e-06
regulation of biological process (GO:0050789)	8667	222	162.25	+	1.37	4.09e-09	4.39e-06
regulation of cell differentiation (GO:0045595)	1214	54	22.73	+	2.38	8.44e-09	8.41e-06
biological regulation (GO:0065007)	9205	231	172.32	+	1.34	1.02e-08	9.54e-06
multicellular organismal process (GO:0032501)	5053	145	94.59	+	1.53	2.48e-08	2.16e-05
negative regulation of cellular process (GO:0048523)	3283	105	61.46	+	1.71	3.1e-08	2.54e-05
positive regulation of developmental process (GO:0051094)	965	45	18.07	+	2.49	4.65e-08	3.6e-05
regulation of cellular process (GO:0050794)	8081	205	151.28	+	1.36	9.67e-08	7.11e-05
cell adhesion (GO:0007155)	516	30	9.66	+	3.11	1.13e-07	7.9e-05
negative regulation of multicellular organismal process (GO:0051241)	857	41	16.04	+	2.56	1.32e-07	8.77e-05
biological adhesion (GO:0022610)	522	30	9.77	+	3.07	1.43e-07	9.1e-05
cell differentiation (GO:0030154)	2295	79	42.96	+	1.84	1.64e-07	9.93e-05
cell surface receptor signaling pathway (GO:0007166)	1160	49	21.72	+	2.26	2.13e-07	0.000124
detection of chemical stimulus involved in sensory perception (GO:0050907)	829	0	15.52	-	< 0.01	2.45e-07	0.000126
tube development (GO:0035295)	658	34	12.32	+	2.76	2.27e-07	0.000127
cellular developmental process (GO:0048869)	2361	80	44.2	+	1.81	2.42e-07	0.00013
negative regulation of developmental process (GO:0051093)	695	35	13.01	+	2.69	2.67e-07	0.000133
detection of chemical stimulus involved in sensory perception of smell (GO:0050911)	818	0	15.31	-	< 0.01	3.72e-07	0.000179
negative regulation of cell differentiation (GO:0045596)	495	28	9.27	+	3.02	5.1e-07	0.000237
Unclassified (UNCLASSIFIED)	7068	86	132.32	-	0.65	6.18e-07	0.00027
biological_process (GO:0008150)	14940	326	279.68	+	1.17	6.18e-07	0.000278
positive regulation of cell differentiation (GO:0045597)	644	32	12.06	+	2.65	1.17e-06	0.000478
skeletal system development (GO:0001501)	369	23	6.91	+	3.33	1.16e-06	0.000491
tube morphogenesis (GO:0035239)	497	27	9.3	+	2.9	1.7e-06	0.000676
sensory perception of chemical stimulus (GO:0007606)	875	1	16.38	-	0.06	2.11e-06	0.000818
regulation of multicellular organismal development (GO:2000026)	1407	53	26.34	+	2.01	2.38e-06	0.000897
detection of chemical stimulus (GO:0009593)	849	1	15.89	-	0.06	3.08e-06	0.00113
positive regulation of multicellular organismal process (GO:0051240)	1220	47	22.84	+	2.06	4.45e-06	0.00159
sensory perception of smell (GO:0007608)	841	1	15.74	-	0.06	4.75e-06	0.00166
circulatory system development (GO:0072359)	626	30	11.72	+	2.56	5.03e-06	0.00171
morphogenesis of a branching epithelium (GO:0061138)	140	13	2.62	+	4.96	5.28e-06	0.00176
cell-matrix adhesion (GO:0007160)	80	10	1.5	+	6.68	6.09e-06	0.00197
positive regulation of biological process (GO:0048518)	4165	116	77.97	+	1.49	6.4e-06	0.00198
regulation of anatomical structure morphogenesis (GO:0022603)	694	32	12.99	+	2.46	6.33e-06	0.00201
cartilage development (GO:0051216)	123	12	2.3	+	5.21	7.65e-06	0.00232
morphogenesis of an epithelium (GO:0002009)	357	21	6.68	+	3.14	7.88e-06	0.00234
response to stimulus (GO:0050896)	5883	152	110.13	+	1.38	8.64e-06	0.00251
morphogenesis of a branching structure (GO:0001763)	149	13	2.79	+	4.66	9.86e-06	0.00281
positive regulation of nervous system development (GO:0051962)	316	19	5.92	+	3.21	1.6e-05	0.00445
connective tissue development (GO:0061448)	160	13	3	+	4.34	2e-05	0.00516
enzyme linked receptor protein signaling pathway (GO:0007167)	381	21	7.13	+	2.94	1.99e-05	0.00523
positive regulation of cell development (GO:0010720)	321	19	6.01	+	3.16	1.96e-05	0.00526
anatomical structure formation involved in morphogenesis (GO:0048646)	631	29	11.81	+	2.46	1.94e-05	0.0053
epithelium development (GO:0060429)	733	32	13.72	+	2.33	2.34e-05	0.00593
detection of stimulus involved in sensory perception (GO:0050906)	870	2	16.29	-	0.12	2.52e-05	0.00629
sensory organ development (GO:0007423)	422	22	7.9	+	2.78	2.83e-05	0.00694
cellular response to stimulus (GO:0051716)	4433	119	82.99	+	1.43	3.16e-05	0.00746
positive regulation of cardiac muscle tissue development (GO:0055025)	28	6	0.52	+	11.45	3.23e-05	0.00751
regulation of cell population proliferation (GO:0042127)	1085	41	20.31	+	2.02	3.15e-05	0.00757
cellular response to chemical stimulus (GO:0070887)	1670	56	31.26	+	1.79	3.32e-05	0.00759
regulation of animal organ morphogenesis (GO:2000027)	145	12	2.71	+	4.42	3.5e-05	0.00789
nephron morphogenesis (GO:0072028)	61	8	1.14	+	7.01	3.82e-05	0.00832
nephron epithelium morphogenesis (GO:0072088)	61	8	1.14	+	7.01	3.82e-05	0.00845
cell-substrate adhesion (GO:0031589)	124	11	2.32	+	4.74	4.12e-05	0.00884
signaling (GO:0023052)	3364	95	62.98	+	1.51	4.4e-05	0.00931
positive regulation of cellular process (GO:0048522)	3655	101	68.42	+	1.48	4.6e-05	0.00957
renal tubule morphogenesis (GO:0061333)	63	8	1.18	+	6.78	4.7e-05	0.00965
response to organic substance (GO:0010033)	1657	55	31.02	+	1.77	4.82e-05	0.00976
detection of stimulus (GO:0051606)	935	3	17.5	-	0.17	5.06e-05	0.0098
positive regulation of striated muscle tissue development (GO:0045844)	46	7	0.86	+	8.13	5e-05	0.00983
positive regulation of muscle organ development (GO:0048636)	46	7	0.86	+	8.13	5e-05	0.00997
positive regulation of muscle tissue development (GO:1901863)	47	7	0.88	+	7.96	5.66e-05	0.0108
positive regulation of neurogenesis (GO:0050769)	260	16	4.87	+	3.29	5.71e-05	0.0108
cellular response to organic substance (GO:0071310)	1311	46	24.54	+	1.87	6.1e-05	0.0113
neuron differentiation (GO:0030182)	615	27	11.51	+	2.35	6.94e-05	0.0126
regulation of morphogenesis of an epithelium (GO:1905330)	87	9	1.63	+	5.53	6.93e-05	0.0127
cell communication (GO:0007154)	3460	96	64.77	+	1.48	7.27e-05	0.013
branching morphogenesis of an epithelial tube (GO:0048754)	112	10	2.1	+	4.77	8.71e-05	0.0152
transmembrane receptor protein tyrosine kinase signaling pathway (GO:0007169)	241	15	4.51	+	3.32	8.59e-05	0.0152
sensory organ morphogenesis (GO:0090596)	214	14	4.01	+	3.49	8.96e-05	0.0154
cell development (GO:0048468)	1099	40	20.57	+	1.94	9.36e-05	0.0157
monocarboxylic acid transport (GO:0015718)	91	9	1.7	+	5.28	9.54e-05	0.0158
cardiac muscle tissue development (GO:0048738)	113	10	2.12	+	4.73	9.33e-05	0.0159
regulation of locomotion (GO:0040012)	700	29	13.1	+	2.21	0.000107	0.0176
urogenital system development (GO:0001655)	247	15	4.62	+	3.24	0.000111	0.0178
nervous system development (GO:0007399)	1418	48	26.55	+	1.81	0.00011	0.0178
osteoblast differentiation (GO:0001649)	73	8	1.37	+	5.85	0.000121	0.0192
kidney morphogenesis (GO:0060993)	74	8	1.39	+	5.77	0.000132	0.0198
epithelial tube morphogenesis (GO:0060562)	250	15	4.68	+	3.21	0.000126	0.0198
renal system development (GO:0072001)	222	14	4.16	+	3.37	0.000129	0.02
odontogenesis (GO:0042476)	74	8	1.39	+	5.77	0.000132	0.0201
heart development (GO:0007507)	373	19	6.98	+	2.72	0.000131	0.0202
metanephric nephron development (GO:0072210)	23	5	0.43	+	11.61	0.000142	0.0211
renal tubule development (GO:0061326)	76	8	1.42	+	5.62	0.000157	0.023
regulation of cell motility (GO:2000145)	644	27	12.06	+	2.24	0.000177	0.0255
gonad development (GO:0008406)	148	11	2.77	+	3.97	0.00018	0.0256
regulation of biological quality (GO:0065008)	2643	76	49.48	+	1.54	0.000176	0.0256
signal transduction (GO:0007165)	3187	88	59.66	+	1.47	0.000181	0.0256
appendage development (GO:0048736)	149	11	2.79	+	3.94	0.00019	0.0259
nephron tubule morphogenesis (GO:0072078)	58	7	1.09	+	6.45	0.000187	0.0261
limb development (GO:0060173)	149	11	2.79	+	3.94	0.00019	0.0262
development of primary sexual characteristics (GO:0045137)	150	11	2.81	+	3.92	0.0002	0.0266
eye development (GO:0001654)	261	15	4.89	+	3.07	0.000197	0.0266
developmental induction (GO:0031128)	25	5	0.47	+	10.68	0.0002	0.0268
embryonic morphogenesis (GO:0048598)	454	21	8.5	+	2.47	0.000211	0.0275
regulation of cellular component movement (GO:0051270)	696	28	13.03	+	2.15	0.00021	0.0276
chondrocyte differentiation (GO:0002062)	60	7	1.12	+	6.23	0.000226	0.029
visual system development (GO:0150063)	265	15	4.96	+	3.02	0.00023	0.0291
positive regulation of animal organ morphogenesis (GO:0110110)	60	7	1.12	+	6.23	0.000226	0.0293
regulation of cell communication (GO:0010646)	2279	67	42.66	+	1.57	0.000242	0.0304
generation of neurons (GO:0048699)	961	35	17.99	+	1.95	0.000247	0.0308
sensory system development (GO:0048880)	268	15	5.02	+	2.99	0.000257	0.0318
metanephric nephron morphogenesis (GO:0072273)	14	4	0.26	+	15.26	0.00028	0.034
cell morphogenesis (GO:0000902)	430	20	8.05	+	2.48	0.000278	0.034
metanephros development (GO:0001656)	63	7	1.18	+	5.94	0.000298	0.0352
neurogenesis (GO:0022008)	1049	37	19.64	+	1.88	0.000292	0.0352
cellular nitrogen compound metabolic process (GO:0034641)	2169	20	40.6	-	0.49	0.000297	0.0354
negative regulation of cell adhesion (GO:0007162)	185	12	3.46	+	3.46	0.000303	0.0355
embryo development (GO:0009790)	808	31	15.13	+	2.05	0.000309	0.036
bone development (GO:0060348)	159	11	2.98	+	3.7	0.000321	0.037
cardiac chamber morphogenesis (GO:0003206)	109	9	2.04	+	4.41	0.000336	0.0378
oligodendrocyte differentiation (GO:0048709)	45	6	0.84	+	7.12	0.000332	0.038
regulation of signaling (GO:0023051)	2295	67	42.96	+	1.56	0.000336	0.0381
positive regulation of cellular component movement (GO:0051272)	371	18	6.95	+	2.59	0.000344	0.0384
regulation of nitrogen compound metabolic process (GO:0051171)	3933	103	73.63	+	1.4	0.000353	0.0391
nephron epithelium development (GO:0072009)	87	8	1.63	+	4.91	0.000367	0.0403
nephron development (GO:0072006)	111	9	2.08	+	4.33	0.00038	0.0414
positive regulation of neuron differentiation (GO:0045666)	191	12	3.58	+	3.36	0.000398	0.0427
heart morphogenesis (GO:0003007)	191	12	3.58	+	3.36	0.000398	0.043
positive regulation of signal transduction (GO:0009967)	1028	36	19.24	+	1.87	0.000405	0.0431
regulation of cardiac muscle tissue development (GO:0055024)	47	6	0.88	+	6.82	0.000411	0.0434
regulation of striated muscle tissue development (GO:0016202)	89	8	1.67	+	4.8	0.000422	0.0443
regulation of cell migration (GO:0030334)	613	25	11.48	+	2.18	0.000428	0.0445
regulation of response to stimulus (GO:0048583)	2662	75	49.83	+	1.51	0.000443	0.0458
embryonic organ development (GO:0048568)	348	17	6.51	+	2.61	0.000463	0.0475
kidney epithelium development (GO:0072073)	115	9	2.15	+	4.18	0.000484	0.0489
positive regulation of organ growth (GO:0046622)	31	5	0.58	+	8.62	0.000482	0.0491
positive regulation of cardiac muscle cell proliferation (GO:0060045)	17	4	0.32	+	12.57	0.000525	0.0498
nephron tubule formation (GO:0072079)	17	4	0.32	+	12.57	0.000525	0.0502
regulation of muscle organ development (GO:0048634)	92	8	1.72	+	4.64	0.000518	0.0502
organ induction (GO:0001759)	17	4	0.32	+	12.57	0.000525	0.0505
regulation of morphogenesis of a branching structure (GO:0060688)	49	6	0.92	+	6.54	0.000503	0.0505
regulation of muscle tissue development (GO:1901861)	92	8	1.72	+	4.64	0.000518	0.0506
muscle structure development (GO:0061061)	319	16	5.97	+	2.68	0.000515	0.0506
regulation of nervous system development (GO:0051960)	579	24	10.84	+	2.21	0.000513	0.0507
cellular response to growth factor stimulus (GO:0071363)	287	15	5.37	+	2.79	0.00051	0.0509
* The symbols "+" and "-" indicate over or underrepresentation of a term.

## Sheet: Table S13
GO biological process	REFLIST	Count	Expected count	Over/under-represented *	Fold Enrichment	P-value	FDR
piRNA metabolic process (GO:0034587)	11	11	1.75	+	6.29	5.21e-05	0.00909
axonemal dynein complex assembly (GO:0070286)	15	12	2.39	+	5.03	0.000102	0.0171
motile cilium assembly (GO:0044458)	17	13	2.7	+	4.81	7.24e-05	0.0125
spermatid nucleus differentiation (GO:0007289)	16	12	2.54	+	4.72	0.000156	0.0232
synaptonemal complex organization (GO:0070193)	17	12	2.7	+	4.44	0.000233	0.0332
synapsis (GO:0007129)	38	26	6.04	+	4.3	1.01e-07	2.27e-05
axoneme assembly (GO:0035082)	37	25	5.88	+	4.25	2.1e-07	4.37e-05
DNA methylation involved in gamete generation (GO:0043046)	18	12	2.86	+	4.19	0.00034	0.0461
sperm motility (GO:0097722)	58	37	9.22	+	4.01	8.88e-10	2.69e-07
flagellated sperm motility (GO:0030317)	58	37	9.22	+	4.01	8.88e-10	2.64e-07
homologous chromosome segregation (GO:0045143)	44	28	7	+	4	9.99e-08	2.29e-05
cilium-dependent cell motility (GO:0060285)	65	41	10.34	+	3.97	1.43e-10	4.77e-08
cilium or flagellum-dependent cell motility (GO:0001539)	65	41	10.34	+	3.97	1.43e-10	4.66e-08
chromosome organization involved in meiotic cell cycle (GO:0070192)	50	31	7.95	+	3.9	3.26e-08	7.99e-06
cilium movement (GO:0003341)	31	19	4.93	+	3.85	1.64e-05	0.0031
spermatid development (GO:0007286)	115	70	18.29	+	3.83	2.01e-16	1.27e-13
spermatid differentiation (GO:0048515)	117	71	18.61	+	3.82	1.38e-16	9.17e-14
protein localization to cilium (GO:0061512)	25	15	3.98	+	3.77	0.00015	0.0228
meiotic chromosome segregation (GO:0045132)	61	35	9.7	+	3.61	1.89e-08	4.7e-06
sperm-egg recognition (GO:0035036)	28	16	4.45	+	3.59	0.000139	0.0214
meiosis I (GO:0007127)	67	38	10.66	+	3.57	5.98e-09	1.61e-06
meiosis I cell cycle process (GO:0061982)	68	38	10.81	+	3.51	8.1e-09	2.13e-06
meiotic nuclear division (GO:0140013)	102	56	16.22	+	3.45	4.45e-12	1.78e-09
male meiotic nuclear division (GO:0007140)	31	17	4.93	+	3.45	0.000127	0.0204
microtubule bundle formation (GO:0001578)	64	35	10.18	+	3.44	4.66e-08	1.12e-05
male gamete generation (GO:0048232)	314	163	49.94	+	3.26	2.33e-30	5.42e-27
cilium organization (GO:0044782)	195	101	31.01	+	3.26	3.74e-19	3.07e-16
cilium assembly (GO:0060271)	170	88	27.04	+	3.25	8.33e-17	5.81e-14
spermatogenesis (GO:0007283)	300	154	47.71	+	3.23	2.32e-28	4.04e-25
meiotic cell cycle process (GO:1903046)	113	57	17.97	+	3.17	4.88e-11	1.75e-08
meiotic cell cycle (GO:0051321)	135	67	21.47	+	3.12	1.41e-12	6.35e-10
fertilization (GO:0009566)	123	56	19.56	+	2.86	1.16e-09	3.31e-07
germ cell development (GO:0007281)	188	83	29.9	+	2.78	4.67e-13	2.17e-10
gamete generation (GO:0007276)	418	184	66.48	+	2.77	2.73e-27	3.46e-24
cellular process involved in reproduction in multicellular organism (GO:0022412)	260	113	41.35	+	2.73	6.65e-17	4.88e-14
nuclear chromosome segregation (GO:0098813)	143	61	22.74	+	2.68	1.92e-09	5.26e-07
centrosome cycle (GO:0007098)	52	22	8.27	+	2.66	0.000286	0.0399
nuclear division (GO:0000280)	194	81	30.85	+	2.63	1.04e-11	4.04e-09
sexual reproduction (GO:0019953)	527	220	83.81	+	2.62	9.55e-30	1.9e-26
single fertilization (GO:0007338)	94	39	14.95	+	2.61	2.82e-06	0.000571
chromosome segregation (GO:0007059)	176	73	27.99	+	2.61	1.12e-10	3.82e-08
organelle fission (GO:0048285)	208	84	33.08	+	2.54	1.46e-11	5.37e-09
cell projection assembly (GO:0030031)	238	95	37.85	+	2.51	1.56e-12	6.8e-10
plasma membrane bounded cell projection assembly (GO:0120031)	236	94	37.53	+	2.5	2.26e-12	9.58e-10
multicellular organism reproduction (GO:0032504)	501	199	79.68	+	2.5	5.39e-25	6.27e-22
microtubule-based movement (GO:0007018)	159	63	25.29	+	2.49	1.04e-08	2.68e-06
multicellular organismal reproductive process (GO:0048609)	490	194	77.93	+	2.49	3.12e-24	2.9e-21
multi-organism reproductive process (GO:0044703)	596	233	94.78	+	2.46	2.61e-28	4.05e-25
organelle assembly (GO:0070925)	383	140	60.91	+	2.3	2.36e-15	1.37e-12
microtubule cytoskeleton organization (GO:0000226)	307	109	48.82	+	2.23	1.07e-11	4.03e-09
microtubule-based process (GO:0007017)	440	155	69.97	+	2.22	9.32e-16	5.65e-13
regulation of microtubule-based process (GO:0032886)	169	56	26.88	+	2.08	8.84e-06	0.00174
reproductive process (GO:0022414)	884	288	140.59	+	2.05	2.47e-24	2.65e-21
reproduction (GO:0000003)	885	288	140.74	+	2.05	2.63e-24	2.63e-21
developmental process involved in reproduction (GO:0003006)	611	191	97.17	+	1.97	5.86e-15	3.27e-12
regulation of microtubule cytoskeleton organization (GO:0070507)	150	46	23.85	+	1.93	0.000225	0.0324
cell cycle process (GO:0022402)	533	163	84.76	+	1.92	2.61e-12	1.07e-09
cell cycle (GO:0007049)	678	200	107.82	+	1.85	1.34e-13	6.43e-11
cell division (GO:0051301)	246	68	39.12	+	1.74	0.00013	0.0204
mitotic cell cycle (GO:0000278)	326	88	51.84	+	1.7	2.6e-05	0.00471
mitotic cell cycle process (GO:1903047)	294	79	46.76	+	1.69	7.25e-05	0.0123
cell projection organization (GO:0030030)	668	171	106.23	+	1.61	7.21e-08	1.71e-05
plasma membrane bounded cell projection organization (GO:0120036)	651	165	103.53	+	1.59	2.03e-07	4.29e-05
protein modification by small protein conjugation or removal (GO:0070647)	608	150	96.69	+	1.55	2.83e-06	0.000565
protein modification by small protein conjugation (GO:0032446)	513	122	81.58	+	1.5	0.000109	0.0181
protein ubiquitination (GO:0016567)	481	114	76.49	+	1.49	0.000179	0.0263
cytoskeleton organization (GO:0007010)	692	161	110.05	+	1.46	2.01e-05	0.00368
organelle organization (GO:0006996)	2035	473	323.63	+	1.46	3.68e-14	1.98e-11
multi-organism process (GO:0051704)	1417	327	225.35	+	1.45	1.24e-09	3.47e-07
chromosome organization (GO:0051276)	685	153	108.94	+	1.4	0.000187	0.0272
cellular component assembly (GO:0022607)	1403	311	223.12	+	1.39	1.05e-07	2.32e-05
cellular component biogenesis (GO:0044085)	1505	330	239.34	+	1.38	9.94e-08	2.31e-05
proteolysis (GO:0006508)	814	175	129.45	+	1.35	0.000333	0.0456
cellular component organization (GO:0016043)	3361	680	534.51	+	1.27	9.77e-10	2.84e-07
cellular component organization or biogenesis (GO:0071840)	3448	696	548.35	+	1.27	7.79e-10	2.42e-07
developmental process (GO:0032502)	3706	691	589.38	+	1.17	3.06e-05	0.0054
cellular process (GO:0009987)	10698	1818	1701.34	+	1.07	0.000253	0.0357
cellular response to stimulus (GO:0051716)	4433	608	704.99	-	0.86	0.000112	0.0184
response to stimulus (GO:0050896)	5883	790	935.59	-	0.84	1.43e-07	3.08e-05
cell communication (GO:0007154)	3460	434	550.25	-	0.79	2.39e-07	4.9e-05
signaling (GO:0023052)	3364	417	534.99	-	0.78	1.12e-07	2.43e-05
signal transduction (GO:0007165)	3187	384	506.84	-	0.76	1.22e-08	3.1e-06
immune system process (GO:0002376)	1248	144	198.47	-	0.73	0.000117	0.019
positive regulation of response to stimulus (GO:0048584)	1413	161	224.71	-	0.72	1.88e-05	0.00349
positive regulation of signaling (GO:0023056)	1136	129	180.66	-	0.71	0.000133	0.0206
positive regulation of cell communication (GO:0010647)	1130	128	179.71	-	0.71	0.000128	0.0202
positive regulation of signal transduction (GO:0009967)	1028	108	163.49	-	0.66	1.21e-05	0.0023
response to chemical (GO:0042221)	3148	325	500.64	-	0.65	6.46e-17	5.01e-14
regulation of cell motility (GO:2000145)	644	66	102.42	-	0.64	0.000316	0.0436
regulation of cell migration (GO:0030334)	613	62	97.49	-	0.64	0.000342	0.0459
system process (GO:0003008)	1768	178	281.17	-	0.63	2e-10	6.36e-08
nervous system process (GO:0050877)	1433	133	227.89	-	0.58	5.97e-11	2.08e-08
positive regulation of intracellular signal transduction (GO:1902533)	621	56	98.76	-	0.57	1.2e-05	0.00233
positive regulation of cell migration (GO:0030335)	350	28	55.66	-	0.5	0.000153	0.023
sensory perception (GO:0007600)	1151	88	183.05	-	0.48	8.82e-14	4.56e-11
G protein-coupled receptor signaling pathway (GO:0007186)	1021	74	162.37	-	0.46	1.23e-13	6.13e-11
positive regulation of MAPK cascade (GO:0043410)	327	23	52	-	0.44	2.96e-05	0.0053
detection of stimulus (GO:0051606)	935	41	148.7	-	0.28	1.26e-23	1.1e-20
detection of stimulus involved in sensory perception (GO:0050906)	870	29	138.36	-	0.21	2.6e-27	3.62e-24
sensory perception of chemical stimulus (GO:0007606)	875	23	139.15	-	0.17	1.43e-31	3.98e-28
sensory perception of smell (GO:0007608)	841	19	133.75	-	0.14	1e-32	3.51e-29
detection of chemical stimulus (GO:0009593)	849	19	135.02	-	0.14	2.97e-33	1.38e-29
detection of chemical stimulus involved in sensory perception (GO:0050907)	829	16	131.84	-	0.12	1.01e-34	7.03e-31
detection of chemical stimulus involved in sensory perception of smell (GO:0050911)	818	15	130.09	-	0.12	5.95e-35	8.3e-31
* The symbols "+" and "-" indicate over or underrepresentation of a term.

## Sheet: Table S14
GO biological process	REFLIST	Count	Expected count	Over/under-represented *	Fold Enrichment	P-value	FDR
retina vasculature development in camera-type eye (GO:0061298)	14	6	0.6	+	10.07	0.000108	0.016
negative regulation of interleukin-2 production (GO:0032703)	18	6	0.77	+	7.83	0.000326	0.0356
collagen metabolic process (GO:0032963)	27	7	1.15	+	6.09	0.000379	0.0392
actin filament bundle assembly (GO:0051017)	37	8	1.58	+	5.08	0.000422	0.0403
actin filament bundle organization (GO:0061572)	37	8	1.58	+	5.08	0.000422	0.0401
outflow tract morphogenesis (GO:0003151)	63	11	2.68	+	4.1	0.000197	0.0255
negative regulation of leukocyte differentiation (GO:1902106)	69	11	2.94	+	3.74	0.000396	0.0392
negative regulation of transmembrane receptor protein serine/threonine kinase signaling pathway (GO:0090101)	79	12	3.36	+	3.57	0.000325	0.0357
positive regulation of I-kappaB kinase/NF-kappaB signaling (GO:0043123)	96	13	4.09	+	3.18	0.000504	0.0466
regulation of leukocyte migration (GO:0002685)	139	18	5.92	+	3.04	7.73e-05	0.0123
positive regulation of apoptotic signaling pathway (GO:2001235)	125	16	5.32	+	3.01	0.000214	0.0262
regulation of intrinsic apoptotic signaling pathway (GO:2001242)	126	16	5.36	+	2.98	0.000232	0.0272
negative regulation of cell-cell adhesion (GO:0022408)	120	15	5.11	+	2.94	0.000418	0.0403
regulation of I-kappaB kinase/NF-kappaB signaling (GO:0043122)	137	16	5.83	+	2.74	0.000539	0.0489
bone development (GO:0060348)	159	18	6.77	+	2.66	0.000352	0.0372
regulation of leukocyte cell-cell adhesion (GO:1903037)	209	23	8.9	+	2.58	8.43e-05	0.0131
regulation of T cell activation (GO:0050863)	221	24	9.41	+	2.55	0.000107	0.016
negative regulation of cytokine production (GO:0001818)	175	19	7.45	+	2.55	0.000394	0.0393
regulation of cell-cell adhesion (GO:0022407)	286	31	12.18	+	2.55	8.7e-06	0.00213
transmembrane receptor protein tyrosine kinase signaling pathway (GO:0007169)	241	26	10.26	+	2.53	5.43e-05	0.00959
positive regulation of cell activation (GO:0050867)	218	23	9.28	+	2.48	0.00019	0.0253
positive regulation of leukocyte activation (GO:0002696)	210	22	8.94	+	2.46	0.000286	0.0319
negative regulation of locomotion (GO:0040013)	220	23	9.37	+	2.46	0.000207	0.0257
positive regulation of cell adhesion (GO:0045785)	290	30	12.35	+	2.43	2.37e-05	0.0046
regulation of apoptotic signaling pathway (GO:2001233)	290	30	12.35	+	2.43	2.37e-05	0.00453
regulation of angiogenesis (GO:0045765)	215	22	9.15	+	2.4	0.000353	0.0371
regulation of cell activation (GO:0050865)	378	38	16.09	+	2.36	3.97e-06	0.00115
skeletal system development (GO:0001501)	369	37	15.71	+	2.36	5.65e-06	0.00158
regulation of lymphocyte activation (GO:0051249)	300	30	12.77	+	2.35	5.43e-05	0.00947
regulation of cell adhesion (GO:0030155)	489	48	20.82	+	2.31	3.96e-07	0.000138
regulation of leukocyte activation (GO:0002694)	350	34	14.9	+	2.28	2.33e-05	0.00458
cell-cell adhesion (GO:0098609)	280	27	11.92	+	2.26	0.0002	0.0256
regulation of cell migration (GO:0030334)	613	58	26.1	+	2.22	8.46e-08	3.58e-05
enzyme linked receptor protein signaling pathway (GO:0007167)	381	36	16.22	+	2.22	2.59e-05	0.00489
positive regulation of response to external stimulus (GO:0032103)	308	29	13.11	+	2.21	0.000226	0.0267
cellular response to growth factor stimulus (GO:0071363)	287	27	12.22	+	2.21	0.000264	0.0302
response to growth factor (GO:0070848)	298	28	12.69	+	2.21	0.000203	0.0258
gland development (GO:0048732)	279	26	11.88	+	2.19	0.000389	0.039
regulation of cell motility (GO:2000145)	644	59	27.42	+	2.15	1.77e-07	6.5e-05
regulation of locomotion (GO:0040012)	700	64	29.8	+	2.15	6.56e-08	2.86e-05
negative regulation of immune system process (GO:0002683)	318	29	13.54	+	2.14	0.000289	0.032
regulation of cytokine production (GO:0001817)	490	44	20.86	+	2.11	1.13e-05	0.00263
positive regulation of cell migration (GO:0030335)	350	31	14.9	+	2.08	0.000327	0.0354
positive regulation of intracellular signal transduction (GO:1902533)	621	55	26.44	+	2.08	1.45e-06	0.000481
heart development (GO:0007507)	373	33	15.88	+	2.08	0.000189	0.0254
response to cytokine (GO:0034097)	510	45	21.71	+	2.07	1.63e-05	0.00356
positive regulation of cell motility (GO:2000147)	364	32	15.5	+	2.06	0.000265	0.03
cell adhesion (GO:0007155)	516	45	21.97	+	2.05	1.86e-05	0.00393
positive regulation of apoptotic process (GO:0043065)	382	33	16.26	+	2.03	0.000364	0.0379
positive regulation of cellular component movement (GO:0051272)	371	32	15.8	+	2.03	0.000327	0.0351
biological adhesion (GO:0022610)	522	45	22.22	+	2.02	2.2e-05	0.00438
positive regulation of locomotion (GO:0040017)	386	33	16.43	+	2.01	0.000388	0.0395
positive regulation of programmed cell death (GO:0043068)	386	33	16.43	+	2.01	0.000388	0.0393
vasculature development (GO:0001944)	389	33	16.56	+	1.99	0.000413	0.04
regulation of cellular component movement (GO:0051270)	696	59	29.63	+	1.99	2.1e-06	0.000665
circulatory system development (GO:0072359)	626	53	26.65	+	1.99	7.07e-06	0.00183
tube development (GO:0035295)	658	55	28.01	+	1.96	7.28e-06	0.00185
regulation of anatomical structure morphogenesis (GO:0022603)	694	58	29.55	+	1.96	3.45e-06	0.00102
cardiovascular system development (GO:0072358)	397	33	16.9	+	1.95	0.000506	0.0464
immune response (GO:0006955)	578	48	24.61	+	1.95	3.28e-05	0.00603
cellular response to cytokine stimulus (GO:0071345)	459	38	19.54	+	1.94	0.000211	0.0261
positive regulation of immune system process (GO:0002684)	575	47	24.48	+	1.92	5.16e-05	0.00923
regulation of intracellular signal transduction (GO:1902531)	1137	92	48.41	+	1.9	1.85e-08	9.59e-06
immune system process (GO:0002376)	1248	99	53.13	+	1.86	1.41e-08	7.58e-06
cell surface receptor signaling pathway (GO:0007166)	1160	92	49.39	+	1.86	4.04e-08	1.88e-05
regulation of multicellular organismal development (GO:2000026)	1407	109	59.9	+	1.82	7.95e-09	4.82e-06
animal organ morphogenesis (GO:0009887)	712	55	30.31	+	1.81	5.57e-05	0.00948
response to biotic stimulus (GO:0009607)	701	54	29.85	+	1.81	7.25e-05	0.0116
regulation of immune system process (GO:0002682)	923	71	39.3	+	1.81	5.28e-06	0.0015
response to other organism (GO:0051707)	677	52	28.82	+	1.8	0.00012	0.0177
response to external biotic stimulus (GO:0043207)	680	52	28.95	+	1.8	0.000125	0.0181
positive regulation of signal transduction (GO:0009967)	1028	78	43.77	+	1.78	2.46e-06	0.000762
negative regulation of multicellular organismal process (GO:0051241)	857	65	36.49	+	1.78	1.85e-05	0.00397
positive regulation of response to stimulus (GO:0048584)	1413	107	60.16	+	1.78	2.87e-08	1.38e-05
positive regulation of developmental process (GO:0051094)	965	73	41.09	+	1.78	5.86e-06	0.0016
cellular response to chemical stimulus (GO:0070887)	1670	126	71.1	+	1.77	1.75e-09	1.44e-06
response to organic substance (GO:0010033)	1657	124	70.55	+	1.76	3.46e-09	2.42e-06
negative regulation of developmental process (GO:0051093)	695	52	29.59	+	1.76	0.000214	0.0258
regulation of signal transduction (GO:0009966)	2019	151	85.96	+	1.76	5.33e-11	6.76e-08
cellular response to organic substance (GO:0071310)	1311	98	55.82	+	1.76	2.15e-07	7.71e-05
regulation of response to external stimulus (GO:0032101)	647	48	27.55	+	1.74	0.00041	0.0403
regulation of multicellular organismal process (GO:0051239)	2192	162	93.33	+	1.74	1.93e-11	2.99e-08
regulation of apoptotic process (GO:0042981)	1009	74	42.96	+	1.72	1.35e-05	0.00303
negative regulation of signaling (GO:0023057)	879	64	37.42	+	1.71	6.98e-05	0.0113
regulation of programmed cell death (GO:0043067)	1031	75	43.9	+	1.71	1.61e-05	0.00357
regulation of developmental process (GO:0050793)	1819	132	77.44	+	1.7	7.06e-09	4.48e-06
positive regulation of cell communication (GO:0010647)	1130	82	48.11	+	1.7	6.67e-06	0.00179
negative regulation of signal transduction (GO:0009968)	827	60	35.21	+	1.7	0.000128	0.0184
regulation of signaling (GO:0023051)	2295	166	97.71	+	1.7	4.91e-11	6.85e-08
animal organ development (GO:0048513)	2105	152	89.62	+	1.7	5.19e-10	4.83e-07
positive regulation of signaling (GO:0023056)	1136	82	48.37	+	1.7	9.63e-06	0.00232
negative regulation of cell communication (GO:0010648)	876	63	37.3	+	1.69	0.000134	0.019
negative regulation of response to stimulus (GO:0048585)	1089	78	46.36	+	1.68	1.86e-05	0.00387
response to endogenous stimulus (GO:0009719)	810	58	34.49	+	1.68	0.000224	0.0268
regulation of cell communication (GO:0010646)	2279	163	97.03	+	1.68	1.8e-10	2.1e-07
positive regulation of multicellular organismal process (GO:0051240)	1220	87	51.94	+	1.67	6.98e-06	0.00184
regulation of cell death (GO:0010941)	1094	78	46.58	+	1.67	2e-05	0.00411
positive regulation of transcription, DNA-templated (GO:0045893)	1014	72	43.17	+	1.67	5.46e-05	0.00941
regulation of response to stimulus (GO:0048583)	2662	189	113.34	+	1.67	8.34e-12	1.66e-08
regulation of cell differentiation (GO:0045595)	1214	84	51.69	+	1.63	3.42e-05	0.0062
positive regulation of RNA biosynthetic process (GO:1902680)	1089	74	46.36	+	1.6	0.000177	0.0245
positive regulation of nucleic acid-templated transcription (GO:1903508)	1089	74	46.36	+	1.6	0.000177	0.0242
tissue development (GO:0009888)	1188	80	50.58	+	1.58	0.000103	0.0155
regulation of cell population proliferation (GO:0042127)	1085	73	46.19	+	1.58	0.000236	0.0274
regulation of transcription by RNA polymerase II (GO:0006357)	1298	87	55.26	+	1.57	6.03e-05	0.0101
system development (GO:0048731)	2854	189	121.51	+	1.56	2.14e-09	1.57e-06
anatomical structure morphogenesis (GO:0009653)	1515	100	64.5	+	1.55	2.78e-05	0.00516
positive regulation of gene expression (GO:0010628)	1334	87	56.8	+	1.53	0.000172	0.0241
positive regulation of RNA metabolic process (GO:0051254)	1155	75	49.17	+	1.53	0.000484	0.045
response to external stimulus (GO:0009605)	1315	85	55.99	+	1.52	0.000271	0.0305
regulation of localization (GO:0032879)	1885	121	80.25	+	1.51	1.17e-05	0.00267
positive regulation of biosynthetic process (GO:0009891)	1331	85	56.67	+	1.5	0.000383	0.0393
negative regulation of cellular process (GO:0048523)	3283	209	139.78	+	1.5	4.22e-09	2.81e-06
regulation of molecular function (GO:0065009)	2029	129	86.39	+	1.49	9.91e-06	0.00234
multicellular organism development (GO:0007275)	3196	203	136.07	+	1.49	1.13e-08	6.57e-06
negative regulation of biological process (GO:0048519)	3667	232	156.12	+	1.49	7.32e-10	6.39e-07
positive regulation of biological process (GO:0048518)	4165	259	177.33	+	1.46	2.44e-10	2.62e-07
positive regulation of cellular process (GO:0048522)	3655	224	155.61	+	1.44	2.34e-08	1.16e-05
anatomical structure development (GO:0048856)	3483	212	148.29	+	1.43	1.26e-07	4.74e-05
developmental process (GO:0032502)	3706	223	157.78	+	1.41	1.23e-07	4.76e-05
regulation of transcription, DNA-templated (GO:0006355)	2182	129	92.9	+	1.39	0.000244	0.0281
regulation of nucleic acid-templated transcription (GO:1903506)	2254	133	95.97	+	1.39	0.000196	0.0258
regulation of RNA biosynthetic process (GO:2001141)	2255	133	96.01	+	1.39	0.000197	0.0257
regulation of biological quality (GO:0065008)	2643	155	112.53	+	1.38	6.71e-05	0.011
cell differentiation (GO:0030154)	2295	133	97.71	+	1.36	0.000412	0.0402
regulation of biosynthetic process (GO:0009889)	2745	154	116.87	+	1.32	0.000523	0.0477
response to chemical (GO:0042221)	3148	176	134.03	+	1.31	0.000214	0.026
signaling (GO:0023052)	3364	184	143.22	+	1.28	0.000447	0.0419
cell communication (GO:0007154)	3460	189	147.31	+	1.28	0.000434	0.0409
cellular response to stimulus (GO:0051716)	4433	237	188.74	+	1.26	0.000188	0.0255
regulation of cellular process (GO:0050794)	8081	428	344.05	+	1.24	4.52e-08	2.03e-05
response to stimulus (GO:0050896)	5883	311	250.47	+	1.24	2.11e-05	0.00426
regulation of biological process (GO:0050789)	8667	457	369	+	1.24	1.41e-08	7.87e-06
biological regulation (GO:0065007)	9205	485	391.91	+	1.24	2.09e-09	1.62e-06
biological_process (GO:0008150)	14940	712	636.08	+	1.12	1.07e-07	4.28e-05
Unclassified (UNCLASSIFIED)	7068	225	300.92	-	0.75	1.07e-07	4.41e-05
heterocycle metabolic process (GO:0046483)	1790	47	76.21	-	0.62	0.000348	0.0371
system process (GO:0003008)	1768	45	75.27	-	0.6	0.000157	0.0221
nucleobase-containing compound metabolic process (GO:0006139)	1680	37	71.53	-	0.52	8.1e-06	0.00202
nervous system process (GO:0050877)	1433	28	61.01	-	0.46	2.92e-06	0.000886
nucleic acid metabolic process (GO:0090304)	1341	24	57.09	-	0.42	9.54e-07	0.000325
RNA metabolic process (GO:0016070)	913	16	38.87	-	0.41	6.05e-05	0.01
chromosome organization (GO:0051276)	685	10	29.16	-	0.34	8.42e-05	0.0132
RNA processing (GO:0006396)	461	5	19.63	-	0.25	0.000205	0.0258
sensory perception (GO:0007600)	1151	12	49	-	0.24	4.15e-10	4.13e-07
detection of stimulus (GO:0051606)	935	5	39.81	-	0.13	9.91e-12	1.73e-08
detection of stimulus involved in sensory perception (GO:0050906)	870	1	37.04	-	0.03	7.02e-15	1.63e-11
mRNA processing (GO:0006397)	239	0	10.18	-	< 0.01	9.32e-05	0.0143
detection of chemical stimulus involved in sensory perception of smell (GO:0050911)	818	0	34.83	-	< 0.01	1.59e-15	4.43e-12
detection of chemical stimulus involved in sensory perception (GO:0050907)	829	0	35.3	-	< 0.01	1.08e-15	3.78e-12
detection of chemical stimulus (GO:0009593)	849	0	36.15	-	< 0.01	4.91e-16	2.28e-12
mRNA metabolic process (GO:0016071)	330	0	14.05	-	< 0.01	1.75e-06	0.000567
sensory perception of smell (GO:0007608)	841	0	35.81	-	< 0.01	4.57e-16	3.19e-12
sensory perception of chemical stimulus (GO:0007606)	875	0	37.25	-	< 0.01	1.38e-16	1.93e-12
* The symbols "+" and "-" indicate over or underrepresentation of a term.

## Sheet: Table S15
GO biological process	REFLIST	Count	Expected count	Over/under-represented *	Fold Enrichment	P-value	FDR
negative regulation of skeletal muscle tissue development (GO:0048642)	10	3	0.06	+	50.4	5.54e-05	0.0322
negative regulation of myoblast differentiation (GO:0045662)	20	4	0.12	+	33.6	1.13e-05	0.0198
regulation of myoblast differentiation (GO:0045661)	40	5	0.24	+	21	6.79e-06	0.0316
body fluid secretion (GO:0007589)	33	4	0.2	+	20.36	6.65e-05	0.0357
regulation of skeletal muscle tissue development (GO:0048641)	39	4	0.23	+	17.23	0.000121	0.0468
regulation of systemic arterial blood pressure (GO:0003073)	59	5	0.35	+	14.24	3.87e-05	0.0284
regulation of striated muscle tissue development (GO:0016202)	89	6	0.53	+	11.33	2.16e-05	0.0302
regulation of blood vessel endothelial cell migration (GO:0043535)	75	5	0.45	+	11.2	0.000113	0.0479
regulation of muscle tissue development (GO:1901861)	92	6	0.55	+	10.96	2.58e-05	0.0277
regulation of muscle organ development (GO:0048634)	92	6	0.55	+	10.96	2.58e-05	0.0257
organic hydroxy compound biosynthetic process (GO:1901617)	93	6	0.55	+	10.84	2.73e-05	0.0254
regulation of system process (GO:0044057)	321	10	1.91	+	5.23	2.84e-05	0.0248
positive regulation of MAPK cascade (GO:0043410)	327	10	1.95	+	5.14	3.31e-05	0.0257
negative regulation of cell population proliferation (GO:0008285)	452	11	2.69	+	4.09	9.92e-05	0.0494
positive regulation of intracellular signal transduction (GO:1902533)	621	14	3.7	+	3.79	2.47e-05	0.0288
epithelium development (GO:0060429)	733	16	4.36	+	3.67	9.29e-06	0.0216
positive regulation of phosphorylation (GO:0042327)	674	14	4.01	+	3.49	5.89e-05	0.0329
oxidation-reduction process (GO:0055114)	856	17	5.1	+	3.34	1.59e-05	0.0247
positive regulation of phosphorus metabolic process (GO:0010562)	720	14	4.29	+	3.27	0.000117	0.048
positive regulation of phosphate metabolic process (GO:0045937)	720	14	4.29	+	3.27	0.000117	0.0466
tissue development (GO:0009888)	1188	22	7.07	+	3.11	2.4e-06	0.0335
positive regulation of developmental process (GO:0051094)	965	17	5.74	+	2.96	6.96e-05	0.036
positive regulation of multicellular organismal process (GO:0051240)	1220	20	7.26	+	2.75	4.1e-05	0.0286
positive regulation of response to stimulus (GO:0048584)	1413	21	8.41	+	2.5	0.000103	0.045
regulation of localization (GO:0032879)	1885	28	11.22	+	2.5	5.87e-06	0.041
animal organ development (GO:0048513)	2105	30	12.53	+	2.39	7.34e-06	0.0256
regulation of protein metabolic process (GO:0051246)	1978	27	11.77	+	2.29	4.33e-05	0.0288
regulation of cellular protein metabolic process (GO:0032268)	1847	25	10.99	+	2.27	0.000101	0.0487
regulation of multicellular organismal process (GO:0051239)	2192	29	13.05	+	2.22	4.84e-05	0.0294
system development (GO:0048731)	2854	35	16.99	+	2.06	2.32e-05	0.0294
negative regulation of biological process (GO:0048519)	3667	41	21.83	+	1.88	4.81e-05	0.0305
positive regulation of biological process (GO:0048518)	4165	45	24.79	+	1.82	2.87e-05	0.0235
regulation of biological process (GO:0050789)	8667	77	51.59	+	1.49	9.01e-06	0.0252
biological regulation (GO:0065007)	9205	80	54.79	+	1.46	1.12e-05	0.0223
biological_process (GO:0008150)	14940	109	88.93	+	1.23	0.000103	0.0464
Unclassified (UNCLASSIFIED)	7068	22	42.07	-	0.52	0.000103	0.0479
* The symbols "+" and "-" indicate over or underrepresentation of a term.
