# Supplementary material for: Multipathway synergy promotes testicular transition from growth to spermatogenesis in early-puberty goats
Source: BMC Genomics. 2020 May 25;21:372. doi: 10.1186/s12864-020-6767-x (PMC7249689; doi:10.1186/s12864-020-6767-x)
Supplement: Supplementary file 6 — Additional file 6: Table S16. The list of genes distributed into each of the four temporal patterns. [file 12864_2020_6767_MOESM6_ESM.xlsx]

## Sheet: Table S16
Pattern	Ensembl gene ID	Gene name	Gene description
A	ENSCHIG00000000016	COX1	cytochrome c oxidase subunit I
A	ENSCHIG00000000033	ND6	NADH dehydrogenase subunit 6
A	ENSCHIG00000000055	TMLHE	trimethyllysine hydroxylase, epsilon
A	ENSCHIG00000000089
A	ENSCHIG00000000098	SRPX2	sushi repeat containing protein X-linked 2
A	ENSCHIG00000000110	MSS51	MSS51 mitochondrial translational activator
A	ENSCHIG00000000133	F10	coagulation factor X
A	ENSCHIG00000000137	ARHGAP4	Rho GTPase activating protein 4
A	ENSCHIG00000000147	PLAT	plasminogen activator, tissue type
A	ENSCHIG00000000171	H2AFY2	core histone macro-H2A.2
A	ENSCHIG00000000187
A	ENSCHIG00000000200		synaptotagmin-15
A	ENSCHIG00000000205	PALD1	phosphatase domain containing paladin 1
A	ENSCHIG00000000206	ASXL3	ASXL transcriptional regulator 3
A	ENSCHIG00000000243		vestigial like family member 1
A	ENSCHIG00000000250	FUT11	fucosyltransferase 11
A	ENSCHIG00000000255	CD226	CD226 molecule
A	ENSCHIG00000000258
A	ENSCHIG00000000281	SCARF2	scavenger receptor class F member 2
A	ENSCHIG00000000292	APCDD1	APC down-regulated 1
A	ENSCHIG00000000327	DPYSL4	dihydropyrimidinase like 4
A	ENSCHIG00000000357		coiled-coil domain containing 102B
A	ENSCHIG00000000365		non-POU domain containing octamer binding
A	ENSCHIG00000000377	SNCG	synuclein gamma
A	ENSCHIG00000000380	IRS4	insulin receptor substrate 4
A	ENSCHIG00000000396
A	ENSCHIG00000000400		GTPase IMAP family member 7-like
A	ENSCHIG00000000439	SYTL4	synaptotagmin like 4
A	ENSCHIG00000000443	GGT5	gamma-glutamyltransferase 5
A	ENSCHIG00000000450
A	ENSCHIG00000000464	DSEL	dermatan sulfate epimerase like
A	ENSCHIG00000000467
A	ENSCHIG00000000507
A	ENSCHIG00000000515	PDGFRL	platelet derived growth factor receptor like
A	ENSCHIG00000000519	RGS6	regulator of G protein signaling 6
A	ENSCHIG00000000536	HEBP1	heme binding protein 1
A	ENSCHIG00000000607
A	ENSCHIG00000000620		calcium-binding mitochondrial carrier protein SCaMC-1-like
A	ENSCHIG00000000691		uncharacterized LOC108638632
A	ENSCHIG00000000694	RF00478	small Cajal body-specific RNA 5
A	ENSCHIG00000000703	SPSB1	splA/ryanodine receptor domain and SOCS box containing 1
A	ENSCHIG00000000704
A	ENSCHIG00000000705	GDF11	growth differentiation factor 11
A	ENSCHIG00000000734
A	ENSCHIG00000000764
A	ENSCHIG00000000839	AMIGO1	adhesion molecule with Ig like domain 1
A	ENSCHIG00000000844	RF00413
A	ENSCHIG00000000850	ANO6	anoctamin 6
A	ENSCHIG00000000883		putative 60S ribosomal protein L37a
A	ENSCHIG00000000892	RF01161	small nucleolar RNA, C/D box 5
A	ENSCHIG00000000894	PLAGL1	PLAG1 like zinc finger 1
A	ENSCHIG00000000908	RF00155
A	ENSCHIG00000000921	NBEAL1	neurobeachin like 1
A	ENSCHIG00000000945		ST6 N-acetylgalactosaminide alpha-2,6-sialyltransferase 6
A	ENSCHIG00000000947
A	ENSCHIG00000000949
A	ENSCHIG00000000989	P3H3	prolyl 3-hydroxylase 3
A	ENSCHIG00000001024
A	ENSCHIG00000001053	CXCR6	C-X-C motif chemokine receptor 6
A	ENSCHIG00000001102		multidrug resistance protein 1
A	ENSCHIG00000001107
A	ENSCHIG00000001165	SLC38A1	solute carrier family 38 member 1
A	ENSCHIG00000001194
A	ENSCHIG00000001204
A	ENSCHIG00000001289
A	ENSCHIG00000001293
A	ENSCHIG00000001329		Rho guanine nucleotide exchange factor 5
A	ENSCHIG00000001362	chi-mir-24	chi-mir-24
A	ENSCHIG00000001445	RF02271
A	ENSCHIG00000001510	ATG16L2	autophagy related 16 like 2
A	ENSCHIG00000001527	RF02271
A	ENSCHIG00000001591		Rho guanine nucleotide exchange factor 25
A	ENSCHIG00000001685		interferon-induced very large GTPase 1-like
A	ENSCHIG00000001756	ISLR	immunoglobulin superfamily containing leucine rich repeat
A	ENSCHIG00000001768
A	ENSCHIG00000001814	RF00026
A	ENSCHIG00000001904
A	ENSCHIG00000001905		uncharacterized LOC106502886
A	ENSCHIG00000001954	RF02143
A	ENSCHIG00000001957	RF00181	small nucleolar RNA, C/D box 113-1
A	ENSCHIG00000001967	RF00134
A	ENSCHIG00000001969
A	ENSCHIG00000001994	OGT	O-linked N-acetylglucosamine (GlcNAc) transferase
A	ENSCHIG00000002133	MIR542	microRNA mir-542
A	ENSCHIG00000002185	RF00410
A	ENSCHIG00000002243	RF00575	small nucleolar RNA, C/D box 70B
A	ENSCHIG00000002248		epithelial chloride channel protein-like
A	ENSCHIG00000002285	DAPK2	death associated protein kinase 2
A	ENSCHIG00000002290	NRG1	neuregulin 1
A	ENSCHIG00000002292	RF00026
A	ENSCHIG00000002298	RF00001
A	ENSCHIG00000002352	RF01295	small Cajal body-specific RNA 7
A	ENSCHIG00000002405	MIR1271	microRNA mir-1271
A	ENSCHIG00000002417		neuronal migration protein doublecortin
A	ENSCHIG00000002437
A	ENSCHIG00000002489		elongation factor 1-alpha 1 pseudogene
A	ENSCHIG00000002495	RF00279
A	ENSCHIG00000002547	TPBG	trophoblast glycoprotein
A	ENSCHIG00000002577		histone H3.1
A	ENSCHIG00000002639	RF00068	small nucleolar RNA, C/D box 21
A	ENSCHIG00000002701	RF00045
A	ENSCHIG00000002710
A	ENSCHIG00000002712
A	ENSCHIG00000002743	SCARA5	scavenger receptor class A member 5
A	ENSCHIG00000002757	SERPINH1	serpin family H member 1
A	ENSCHIG00000002771	RF00089
A	ENSCHIG00000002792
A	ENSCHIG00000002921	H1F0	histone H1.0
A	ENSCHIG00000002933	RF02210
A	ENSCHIG00000002946
A	ENSCHIG00000002968	SARM1	sterile alpha and TIR motif containing 1
A	ENSCHIG00000002982	RF00231	small Cajal body-specific RNA 13
A	ENSCHIG00000002992	HSPA12A	heat shock protein family A (Hsp70) member 12A
A	ENSCHIG00000003010	RF02271
A	ENSCHIG00000003036	MYRF	myelin regulatory factor
A	ENSCHIG00000003062	RF00277	small nucleolar RNA, C/D box 49A
A	ENSCHIG00000003071	PAK1	p21 (RAC1) activated kinase 1
A	ENSCHIG00000003090	ALDOB	aldolase, fructose-bisphosphate B
A	ENSCHIG00000003133	RF01973
A	ENSCHIG00000003147	RF00181
A	ENSCHIG00000003159		eukaryotic translation initiation factor 2 subunit gamma
A	ENSCHIG00000003161	PRDM11	zinc finger protein 862
A	ENSCHIG00000003217	RF00026
A	ENSCHIG00000003223	RF00412	small nucleolar RNA, H/ACA box 21
A	ENSCHIG00000003258		CD59 molecule (CD59 blood group)
A	ENSCHIG00000003270	CTPS2	CTP synthase 2
A	ENSCHIG00000003276	RF02216
A	ENSCHIG00000003307	RF00181	small nucleolar RNA, C/D box 114-17
A	ENSCHIG00000003423	B3GALT5	beta-1,3-galactosyltransferase 5
A	ENSCHIG00000003477	RF02123
A	ENSCHIG00000003501	ARMCX1	armadillo repeat containing X-linked 1
A	ENSCHIG00000003535	RF01979
A	ENSCHIG00000003547	FGF14	fibroblast growth factor 14
A	ENSCHIG00000003572	RF00340
A	ENSCHIG00000003603
A	ENSCHIG00000003677	RF00422
A	ENSCHIG00000003710	RF00591
A	ENSCHIG00000003785	RF00568	small nucleolar RNA, H/ACA box 26
A	ENSCHIG00000003813
A	ENSCHIG00000003824
A	ENSCHIG00000003875	PCDH7	protocadherin 7
A	ENSCHIG00000003956	PTH2R	parathyroid hormone 2 receptor
A	ENSCHIG00000004011
A	ENSCHIG00000004049
A	ENSCHIG00000004066	SUSD1	sushi domain containing 1
A	ENSCHIG00000004093	JUN	Jun proto-oncogene, AP-1 transcription factor subunit
A	ENSCHIG00000004100
A	ENSCHIG00000004124		60S ribosomal protein L10
A	ENSCHIG00000004145	RF00093	small nucleolar RNA, C/D box 18C
A	ENSCHIG00000004153
A	ENSCHIG00000004163	FLRT1	fibronectin leucine rich transmembrane protein 1
A	ENSCHIG00000004171	ZBED3	zinc finger BED-type containing 3
A	ENSCHIG00000004188
A	ENSCHIG00000004221		G protein nucleolar 3 like
A	ENSCHIG00000004276	FAP	fibroblast activation protein alpha
A	ENSCHIG00000004277
A	ENSCHIG00000004317
A	ENSCHIG00000004358	HSD11B2	hydroxysteroid 11-beta dehydrogenase 2
A	ENSCHIG00000004375	RF00015
A	ENSCHIG00000004413	RF00100
A	ENSCHIG00000004449		neuroendocrine secretory protein 55
A	ENSCHIG00000004512
A	ENSCHIG00000004524	CDK14	cyclin dependent kinase 14
A	ENSCHIG00000004552	MC4R	melanocortin 4 receptor
A	ENSCHIG00000004657
A	ENSCHIG00000004685	TGFBI	transforming growth factor beta induced
A	ENSCHIG00000004889
A	ENSCHIG00000004895	STARD5	StAR related lipid transfer domain containing 5
A	ENSCHIG00000004969	RF00096
A	ENSCHIG00000005085	HVCN1	hydrogen voltage gated channel 1
A	ENSCHIG00000005108	RF00016	small nucleolar RNA, C/D box 14C
A	ENSCHIG00000005128	HS3ST2	heparan sulfate-glucosamine 3-sulfotransferase 2
A	ENSCHIG00000005139	RF00016
A	ENSCHIG00000005169		60S ribosomal protein L23-like
A	ENSCHIG00000005207	CALML4	calmodulin like 4
A	ENSCHIG00000005238	MRAP2	melanocortin 2 receptor accessory protein 2
A	ENSCHIG00000005252
A	ENSCHIG00000005268		60S ribosomal protein L10a pseudogene
A	ENSCHIG00000005295
A	ENSCHIG00000005308		steroid 17-alpha-hydroxylase/17,20 lyase-like
A	ENSCHIG00000005366	SFXN2	sideroflexin 2
A	ENSCHIG00000005367		kelch like family member 13
A	ENSCHIG00000005373	APBB1IP	amyloid beta precursor protein binding family B member 1 interacting protein
A	ENSCHIG00000005404	RF00026
A	ENSCHIG00000005406
A	ENSCHIG00000005408	RORC	RAR related orphan receptor C
A	ENSCHIG00000005420	FILIP1L	filamin A interacting protein 1 like
A	ENSCHIG00000005480	RF00100
A	ENSCHIG00000005514	RAVER2	ribonucleoprotein, PTB binding 2
A	ENSCHIG00000005534	HOXA5	homeobox A5
A	ENSCHIG00000005625	RF00100
A	ENSCHIG00000005649
A	ENSCHIG00000005674	RF00563	small nucleolar RNA, H/ACA box 53
A	ENSCHIG00000005679	RF00100
A	ENSCHIG00000005720		histone H3.1
A	ENSCHIG00000005760	FUCA1	alpha-L-fucosidase 1
A	ENSCHIG00000005763	ARMCX2	armadillo repeat containing X-linked 2
A	ENSCHIG00000005776		60S ribosomal protein L29
A	ENSCHIG00000005803
A	ENSCHIG00000005810	RF01294	small Cajal body-specific RNA 12
A	ENSCHIG00000005850	HHIPL1	HHIP like 1
A	ENSCHIG00000005870	ZNF529	zinc finger protein 260
A	ENSCHIG00000005873
A	ENSCHIG00000005880
A	ENSCHIG00000005885	LRRC4C	leucine rich repeat containing 4C
A	ENSCHIG00000005935	LHCGR	luteinizing hormone/choriogonadotropin receptor
A	ENSCHIG00000005941	RF00099
A	ENSCHIG00000006002		prostaglandin-H2 D-isomerase
A	ENSCHIG00000006080	BEX5	brain expressed X-linked 5
A	ENSCHIG00000006082		protein CEBPZOS-like
A	ENSCHIG00000006098	CERS4	ceramide synthase 4
A	ENSCHIG00000006154	RF00319
A	ENSCHIG00000006170	RF02121
A	ENSCHIG00000006185	RF00319	small nucleolar RNA, H/ACA box 23
A	ENSCHIG00000006192	GPR173	G protein-coupled receptor 173
A	ENSCHIG00000006196	RF00278
A	ENSCHIG00000006201	LCN8	epididymal-specific lipocalin-8
A	ENSCHIG00000006245	RF00017
A	ENSCHIG00000006285	RF00017	RNA, 7SL, cytoplasmic 471, pseudogene
A	ENSCHIG00000006291
A	ENSCHIG00000006298	FGD1	FYVE, RhoGEF and PH domain-containing protein 1
A	ENSCHIG00000006308		CD34 molecule
A	ENSCHIG00000006314	N4BP2L1	NEDD4 binding protein 2 like 1
A	ENSCHIG00000006396	RF01225	small nucleolar RNA, H/ACA box 78
A	ENSCHIG00000006421	RF02119
A	ENSCHIG00000006437	LEAP2	liver enriched antimicrobial peptide 2
A	ENSCHIG00000006454		60S ribosomal protein L10a pseudogene
A	ENSCHIG00000006460	RF01872
A	ENSCHIG00000006508		nuclear ubiquitous casein and cyclin-dependent kinase substrate 1 pseudogene
A	ENSCHIG00000006510	RF00026
A	ENSCHIG00000006511	RF00394
A	ENSCHIG00000006517	RF00055	small nucleolar RNA, C/D box 96A
A	ENSCHIG00000006540	RF00554
A	ENSCHIG00000006550	RF01946
A	ENSCHIG00000006565
A	ENSCHIG00000006614	PPP1R3B	protein phosphatase 1 regulatory subunit 3B
A	ENSCHIG00000006622	ADAMTS1	ADAM metallopeptidase with thrombospondin type 1 motif 1
A	ENSCHIG00000006660	RF00100
A	ENSCHIG00000006676	CD3D	CD3d molecule
A	ENSCHIG00000006698	TRPC4	transient receptor potential cation channel subfamily C member 4
A	ENSCHIG00000006699	RF01972
A	ENSCHIG00000006732	LRMP	lymphoid restricted membrane protein
A	ENSCHIG00000006745
A	ENSCHIG00000006759	SHROOM4	shroom family member 4
A	ENSCHIG00000006814	VWA1	von Willebrand factor A domain containing 1
A	ENSCHIG00000006848
A	ENSCHIG00000006852	BASP1	brain abundant membrane attached signal protein 1
A	ENSCHIG00000006854	CLEC3B	C-type lectin domain family 3 member B
A	ENSCHIG00000006928		brain expressed X-linked 3
A	ENSCHIG00000006946	BAALC	BAALC binder of MAP3K1 and KLF4
A	ENSCHIG00000007010
A	ENSCHIG00000007086	SMS	spermine synthase
A	ENSCHIG00000007199	RNF13	ring finger protein 13
A	ENSCHIG00000007238
A	ENSCHIG00000007274	TLL2	tolloid like 2
A	ENSCHIG00000007280
A	ENSCHIG00000007288	PDE4B	phosphodiesterase 4B
A	ENSCHIG00000007354	RF00181
A	ENSCHIG00000007382
A	ENSCHIG00000007384		carcinoembryonic antigen-related cell adhesion molecule 7
A	ENSCHIG00000007401		natural killer cells antigen CD94-like
A	ENSCHIG00000007435	FGF11	fibroblast growth factor 11
A	ENSCHIG00000007454		elongation factor 1-alpha 1 pseudogene
A	ENSCHIG00000007514
A	ENSCHIG00000007519		mannose receptor C type 2
A	ENSCHIG00000007585		sorting nexin 24
A	ENSCHIG00000007592	GAS1	growth arrest specific 1
A	ENSCHIG00000007610	TCAF1	TRPM8 channel-associated factor 1
A	ENSCHIG00000007636	ZBTB12	zinc finger and BTB domain containing 12
A	ENSCHIG00000007638		neuroligin 4 X-linked
A	ENSCHIG00000007651	RF02105
A	ENSCHIG00000007683	SAMD9	sterile alpha motif domain containing 9
A	ENSCHIG00000007687	ARX	aristaless related homeobox
A	ENSCHIG00000007694	UNC5C	unc-5 netrin receptor C
A	ENSCHIG00000007723	PARD3B	par-3 family cell polarity regulator beta
A	ENSCHIG00000007770	CX3CR1	C-X3-C motif chemokine receptor 1
A	ENSCHIG00000007802		60S ribosomal protein L6 pseudogene
A	ENSCHIG00000007827	MAGEL2	MAGE family member L2
A	ENSCHIG00000007874	B3GNT5	UDP-GlcNAc:betaGal beta-1,3-N-acetylglucosaminyltransferase 5
A	ENSCHIG00000007878
A	ENSCHIG00000007880
A	ENSCHIG00000007920	TWIST2	twist family bHLH transcription factor 2
A	ENSCHIG00000007926		putative 60S ribosomal protein L37a
A	ENSCHIG00000007941	SPTLC3	serine palmitoyltransferase long chain base subunit 3
A	ENSCHIG00000007959
A	ENSCHIG00000008016		BOLA class I histocompatibility antigen, alpha chain BL3-7
A	ENSCHIG00000008024
A	ENSCHIG00000008090	GPRIN3	GPRIN family member 3
A	ENSCHIG00000008097	EFNB1	ephrin B1
A	ENSCHIG00000008109	LRRN2	leucine rich repeat neuronal 2
A	ENSCHIG00000008185	FLRT2	fibronectin leucine rich transmembrane protein 2
A	ENSCHIG00000008188	PTRH1	peptidyl-tRNA hydrolase 1 homolog
A	ENSCHIG00000008205	FAM43A	family with sequence similarity 43 member A
A	ENSCHIG00000008249	POSTN	periostin
A	ENSCHIG00000008256		ribosomal protein L7
A	ENSCHIG00000008287		histone H3.3-like
A	ENSCHIG00000008327
A	ENSCHIG00000008344	KCNA6	potassium voltage-gated channel subfamily A member 6
A	ENSCHIG00000008347	CAPN6	calpain 6
A	ENSCHIG00000008370	FAM120A	constitutive coactivator of PPAR-gamma-like protein 1
A	ENSCHIG00000008374	HHLA2	HERV-H LTR-associating 2
A	ENSCHIG00000008392	CACNA1G	calcium voltage-gated channel subunit alpha1 G
A	ENSCHIG00000008403	MYOM3	myomesin 3
A	ENSCHIG00000008416	DES	desmin
A	ENSCHIG00000008436	NKRF	NFKB repressing factor
A	ENSCHIG00000008457	ARL4C	ADP ribosylation factor like GTPase 4C
A	ENSCHIG00000008470	ADAMTS3	ADAM metallopeptidase with thrombospondin type 1 motif 3
A	ENSCHIG00000008582		histone H2B type 1
A	ENSCHIG00000008602	GCNT4	glucosaminyl (N-acetyl) transferase 4
A	ENSCHIG00000008613		40S ribosomal protein S23 pseudogene
A	ENSCHIG00000008617	RF00287
A	ENSCHIG00000008631		StAR related lipid transfer domain containing 9
A	ENSCHIG00000008646	SLCO2B1	solute carrier organic anion transporter family member 2B1
A	ENSCHIG00000008650	RF00056
A	ENSCHIG00000008685	GPR82	G protein-coupled receptor 82
A	ENSCHIG00000008738	RF00581	small nucleolar RNA, C/D box 12B
A	ENSCHIG00000008741	RF00581	small nucleolar RNA, C/D box 12
A	ENSCHIG00000008758	LPCAT1	lysophosphatidylcholine acyltransferase 1
A	ENSCHIG00000008763	PLXND1	plexin D1
A	ENSCHIG00000008788	P3H1	prolyl 3-hydroxylase 1
A	ENSCHIG00000008860		succinate dehydrogenase complex assembly factor 3
A	ENSCHIG00000008865	TNKS1BP1	tankyrase 1 binding protein 1
A	ENSCHIG00000008876	FAM171A1	family with sequence similarity 171 member A1
A	ENSCHIG00000008881	HOXB6	homeobox B6
A	ENSCHIG00000008902	RF00567	small nucleolar RNA, C/D box 17
A	ENSCHIG00000008904	C1orf216	chromosome 3 C1orf216 homolog
A	ENSCHIG00000008922		heparan sulfate 6-O-sulfotransferase 2
A	ENSCHIG00000008986
A	ENSCHIG00000009004	MIR421	microRNA mir-421
A	ENSCHIG00000009025	KCNK12	potassium two pore domain channel subfamily K member 12
A	ENSCHIG00000009035	chi-mir-450	chi-mir-450
A	ENSCHIG00000009036	MIR450A1	microRNA 450a-1
A	ENSCHIG00000009043		WAS/WASL interacting protein family member 1
A	ENSCHIG00000009077
A	ENSCHIG00000009092	CD93	CD93 molecule
A	ENSCHIG00000009099	MIRLET7C	microRNA let-7c
A	ENSCHIG00000009113	RF00342
A	ENSCHIG00000009144	RBMS3	RNA binding motif single stranded interacting protein 3
A	ENSCHIG00000009158	TMEM176A	transmembrane protein 176A
A	ENSCHIG00000009184
A	ENSCHIG00000009190	APOOL	apolipoprotein O like
A	ENSCHIG00000009193	RF00263
A	ENSCHIG00000009223	chi-mir-10b	chi-mir-10b
A	ENSCHIG00000009242	VEGFA	vascular endothelial growth factor A
A	ENSCHIG00000009267
A	ENSCHIG00000009276	chi-mir-27b	chi-mir-27b
A	ENSCHIG00000009316	HSD3B7	hydroxy-delta-5-steroid dehydrogenase, 3 beta- and steroid delta-isomerase 7
A	ENSCHIG00000009324
A	ENSCHIG00000009326	ZNF358	zinc finger protein 358
A	ENSCHIG00000009329	ZNF704	zinc finger protein 704
A	ENSCHIG00000009345	PRSS53	serine protease 53
A	ENSCHIG00000009359	GSTM3	glutathione S-transferase mu 3
A	ENSCHIG00000009401		electron transfer flavoprotein subunit beta lysine methyltransferase
A	ENSCHIG00000009435	SCNN1A	sodium channel epithelial 1 alpha subunit
A	ENSCHIG00000009451
A	ENSCHIG00000009459	chi-mir-186	chi-mir-186
A	ENSCHIG00000009462	LRRC8C	leucine rich repeat containing 8 VRAC subunit C
A	ENSCHIG00000009477	CCDC3	coiled-coil domain containing 3
A	ENSCHIG00000009489
A	ENSCHIG00000009507	PHETA1	PH domain containing endocytic trafficking adaptor 1
A	ENSCHIG00000009529	DAB2	DAB adaptor protein 2
A	ENSCHIG00000009534	TRIM27	tripartite motif containing 27
A	ENSCHIG00000009541	ARAP3	ArfGAP with RhoGAP domain, ankyrin repeat and PH domain 3
A	ENSCHIG00000009545	TOX3	TOX high mobility group box family member 3
A	ENSCHIG00000009552		selectin P ligand
A	ENSCHIG00000009566	MIR374B	microRNA mir-374b
A	ENSCHIG00000009601	TPM4	tropomyosin 4
A	ENSCHIG00000009630
A	ENSCHIG00000009652		60S ribosomal protein L23a pseudogene
A	ENSCHIG00000009657	SH3TC1	SH3 domain and tetratricopeptide repeats 1
A	ENSCHIG00000009699		histone H4
A	ENSCHIG00000009708	RF00181
A	ENSCHIG00000009713	ERAP1	endoplasmic reticulum aminopeptidase 1
A	ENSCHIG00000009731	TVP23A	trans-golgi network vesicle protein 23 homolog A
A	ENSCHIG00000009747
A	ENSCHIG00000009772	ZNF41	zinc finger protein 41
A	ENSCHIG00000009777	NFE2L3	nuclear factor, erythroid 2 like 3
A	ENSCHIG00000009782	OAF	out at first homolog
A	ENSCHIG00000009794		ribose-phosphate pyrophosphokinase 1 pseudogene
A	ENSCHIG00000009835		uncharacterized LOC102180430
A	ENSCHIG00000009836	GLG1	golgi glycoprotein 1
A	ENSCHIG00000009839		vascular cell adhesion protein 1
A	ENSCHIG00000009860	CAPN5	calpain 5
A	ENSCHIG00000009887	C1QTNF2	C1q and TNF related 2
A	ENSCHIG00000009903	RARRES2	retinoic acid receptor responder 2
A	ENSCHIG00000009912	MYBPC2	myosin binding protein C, fast type
A	ENSCHIG00000009920	TET1	tet methylcytosine dioxygenase 1
A	ENSCHIG00000009965	LSAMP	limbic system associated membrane protein
A	ENSCHIG00000009997	RIN2	Ras and Rab interactor 2
A	ENSCHIG00000010024	PLPPR4	phospholipid phosphatase related 4
A	ENSCHIG00000010044	PLD1	phospholipase D1
A	ENSCHIG00000010045	CHDH	choline dehydrogenase
A	ENSCHIG00000010068	IRGQ	immunity related GTPase Q
A	ENSCHIG00000010084	PMP22	peripheral myelin protein 22
A	ENSCHIG00000010087		eukaryotic translation elongation factor 1 alpha 1
A	ENSCHIG00000010101		myocardial zonula adherens protein
A	ENSCHIG00000010113		ADAM metallopeptidase with thrombospondin type 1 motif 8
A	ENSCHIG00000010159
A	ENSCHIG00000010167	FNDC10	fibronectin type III domain containing 10
A	ENSCHIG00000010178	S1PR2	sphingosine-1-phosphate receptor 2
A	ENSCHIG00000010196	NXPH1	neurexophilin 1
A	ENSCHIG00000010200	LRRC55	leucine rich repeat containing 55
A	ENSCHIG00000010210	CDH11	cadherin 11
A	ENSCHIG00000010212	HNMT	histamine N-methyltransferase
A	ENSCHIG00000010221	FAM83G	family with sequence similarity 83 member G
A	ENSCHIG00000010247	GPR22	G protein-coupled receptor 22
A	ENSCHIG00000010257	PARM1	prostate androgen-regulated mucin-like protein 1
A	ENSCHIG00000010277	IMPG2	interphotoreceptor matrix proteoglycan 2
A	ENSCHIG00000010279	HPDL	4-hydroxyphenylpyruvate dioxygenase like
A	ENSCHIG00000010308		angiogenin-1-like
A	ENSCHIG00000010313		UTP14A small subunit processome component
A	ENSCHIG00000010314	ZFP2	zinc finger protein 2 homolog
A	ENSCHIG00000010336		60S ribosomal protein L22-like 1
A	ENSCHIG00000010348
A	ENSCHIG00000010357	ZNF484	zinc finger protein 484
A	ENSCHIG00000010393	DCLK2	doublecortin like kinase 2
A	ENSCHIG00000010436	MAN1A1	mannosidase alpha class 1A member 1
A	ENSCHIG00000010481	HFE	homeostatic iron regulator
A	ENSCHIG00000010494	PROS1	protein S
A	ENSCHIG00000010501	PLA2G1B	phospholipase A2 group IB
A	ENSCHIG00000010522	CLSTN3	calsyntenin 3
A	ENSCHIG00000010532	GNG2	G protein subunit gamma 2
A	ENSCHIG00000010543		lactate dehydrogenase B
A	ENSCHIG00000010556		histone H4
A	ENSCHIG00000010572	CAHI-DQA2	HA25
A	ENSCHIG00000010591		60S ribosomal protein L19 pseudogene
A	ENSCHIG00000010637	PLA2R1	phospholipase A2 receptor 1
A	ENSCHIG00000010700	DCTD	dCMP deaminase
A	ENSCHIG00000010708	STC1	stanniocalcin 1
A	ENSCHIG00000010713
A	ENSCHIG00000010720		prolyl-tRNA synthetase associated domain-containing protein 1
A	ENSCHIG00000010752	PCDH18	protocadherin 18
A	ENSCHIG00000010754	OIT3	oncoprotein induced transcript 3
A	ENSCHIG00000010755	CDC42EP4	CDC42 effector protein 4
A	ENSCHIG00000010779		BOLA class I histocompatibility antigen, alpha chain BL3-7-like
A	ENSCHIG00000010789	PTPRJ	protein tyrosine phosphatase receptor type J
A	ENSCHIG00000010963		glutathione S-transferase omega-1
A	ENSCHIG00000010966	RCN3	reticulocalbin 3
A	ENSCHIG00000011006	FGFR1	fibroblast growth factor receptor 1
A	ENSCHIG00000011012		60S ribosomal protein L12 pseudogene
A	ENSCHIG00000011020		60S ribosomal protein L30-like
A	ENSCHIG00000011081	ADAMTS18	ADAM metallopeptidase with thrombospondin type 1 motif 18
A	ENSCHIG00000011083		HRAS-like suppressor 3
A	ENSCHIG00000011086	LAMA2	laminin subunit alpha 2
A	ENSCHIG00000011099	RPL32	ribosomal protein L32
A	ENSCHIG00000011101	ID1	inhibitor of DNA binding 1, HLH protein
A	ENSCHIG00000011102	ACTN4	actinin alpha 4
A	ENSCHIG00000011120	TIFA	TRAF interacting protein with forkhead associated domain
A	ENSCHIG00000011141	IGLON5	IgLON family member 5
A	ENSCHIG00000011223	THRA	thyroid hormone receptor alpha
A	ENSCHIG00000011249	AKAP5	A-kinase anchoring protein 5
A	ENSCHIG00000011261		ribosomal protein L36a like
A	ENSCHIG00000011286	DHRS12	dehydrogenase/reductase 12
A	ENSCHIG00000011293		immunoglobulin binding protein 1
A	ENSCHIG00000011295		leucine-rich repeat-containing protein 28
A	ENSCHIG00000011298	P3H2	prolyl 3-hydroxylase 2
A	ENSCHIG00000011323	PKDCC	protein kinase domain containing, cytoplasmic
A	ENSCHIG00000011336	IMPDH2	inosine monophosphate dehydrogenase 2
A	ENSCHIG00000011349	SH3BGRL	SH3 domain binding glutamate rich protein like
A	ENSCHIG00000011355	PON3	paraoxonase 3
A	ENSCHIG00000011357	APBB1	amyloid beta precursor protein binding family B member 1
A	ENSCHIG00000011371		60S ribosomal protein L35a pseudogene
A	ENSCHIG00000011378	DKK3	dickkopf WNT signaling pathway inhibitor 3
A	ENSCHIG00000011380	NFIA	nuclear factor I A
A	ENSCHIG00000011409	CSKMT	citrate synthase lysine methyltransferase
A	ENSCHIG00000011415	PRSS35	serine protease 35
A	ENSCHIG00000011422	EVA1B	eva-1 homolog B
A	ENSCHIG00000011436	KLHL4	kelch like family member 4
A	ENSCHIG00000011441	LRRC3B	leucine rich repeat containing 3B
A	ENSCHIG00000011462	ADAM33	ADAM metallopeptidase domain 33
A	ENSCHIG00000011470	AGTR1	angiotensin II receptor type 1
A	ENSCHIG00000011499	PPFIA4	PTPRF interacting protein alpha 4
A	ENSCHIG00000011517	HIVEP3	human immunodeficiency virus type I enhancer binding protein 3
A	ENSCHIG00000011522	VANGL1	VANGL planar cell polarity protein 1
A	ENSCHIG00000011530		60S ribosomal protein L5 pseudogene
A	ENSCHIG00000011552	ADAM12	ADAM metallopeptidase domain 12
A	ENSCHIG00000011574	CTSK	cathepsin K
A	ENSCHIG00000011607	IGFBP5	insulin like growth factor binding protein 5
A	ENSCHIG00000011622	UST	uronyl 2-sulfotransferase
A	ENSCHIG00000011624	HOXD3	homeobox D3
A	ENSCHIG00000011629
A	ENSCHIG00000011643	RGN	regucalcin
A	ENSCHIG00000011664	NFASC	neurofascin
A	ENSCHIG00000011666	STON2	stonin 2
A	ENSCHIG00000011686	MCTP1	multiple C2 and transmembrane domain containing 1
A	ENSCHIG00000011698	ANKRD2	ankyrin repeat domain 2
A	ENSCHIG00000011704	FBXL7	F-box and leucine rich repeat protein 7
A	ENSCHIG00000011710	CLIC4	chloride intracellular channel 4
A	ENSCHIG00000011747	ZC4H2	zinc finger C4H2-type containing
A	ENSCHIG00000011755	FSTL3	follistatin like 3
A	ENSCHIG00000011781	EMP2	epithelial membrane protein 2
A	ENSCHIG00000011815
A	ENSCHIG00000011842	CNMD	chondromodulin
A	ENSCHIG00000011844
A	ENSCHIG00000011859
A	ENSCHIG00000011870	MDFIC	MyoD family inhibitor domain containing
A	ENSCHIG00000011910	CHRNB4	cholinergic receptor nicotinic beta 4 subunit
A	ENSCHIG00000011951	NEFL	neurofilament light
A	ENSCHIG00000011978	TMEM176B	transmembrane protein 176B
A	ENSCHIG00000012009	CD3G	CD3g molecule
A	ENSCHIG00000012015
A	ENSCHIG00000012067	LRRN3	leucine rich repeat neuronal 3
A	ENSCHIG00000012113		lysosomal associated membrane protein 3
A	ENSCHIG00000012140	THSD4	thrombospondin type 1 domain containing 4
A	ENSCHIG00000012142		guanylate-binding protein 4
A	ENSCHIG00000012150	MTURN	maturin, neural progenitor differentiation regulator homolog
A	ENSCHIG00000012156	SDSL	serine dehydratase like
A	ENSCHIG00000012160	NBDY	negative regulator of P-body association
A	ENSCHIG00000012166	FBN3	fibrillin 3
A	ENSCHIG00000012218	LHX6	LIM homeobox 6
A	ENSCHIG00000012234	PLXNB3	plexin B3
A	ENSCHIG00000012250	KCTD12	potassium channel tetramerization domain containing 12
A	ENSCHIG00000012253	NFIB	nuclear factor I B
A	ENSCHIG00000012269	COL11A2	collagen type XI alpha 2 chain
A	ENSCHIG00000012275	RF00181
A	ENSCHIG00000012292	HID1	HID1 domain containing
A	ENSCHIG00000012303	LDHD	lactate dehydrogenase D
A	ENSCHIG00000012328	TBX3	T-box 3
A	ENSCHIG00000012336	FAM234B	family with sequence similarity 234 member B
A	ENSCHIG00000012342		ribosomal protein S3
A	ENSCHIG00000012355
A	ENSCHIG00000012378	SH2D1A	SH2 domain containing 1A
A	ENSCHIG00000012381		actin related protein 2/3 complex inhibitor
A	ENSCHIG00000012382	CYP1B1	cytochrome P450 1B1
A	ENSCHIG00000012390	ITGAL	integrin subunit alpha L
A	ENSCHIG00000012394	IL6R	interleukin 6 receptor
A	ENSCHIG00000012395	CGNL1	cingulin like 1
A	ENSCHIG00000012399		60S ribosomal protein L7 pseudogene
A	ENSCHIG00000012403		oocyte zinc finger protein XlCOF26
A	ENSCHIG00000012408	FZD1	frizzled class receptor 1
A	ENSCHIG00000012410
A	ENSCHIG00000012418
A	ENSCHIG00000012421		ribosomal protein L4
A	ENSCHIG00000012424	COL11A1	collagen type XI alpha 1 chain
A	ENSCHIG00000012434	COL5A2	collagen type V alpha 2 chain
A	ENSCHIG00000012437	SLC6A1	solute carrier family 6 member 1
A	ENSCHIG00000012447	SLC26A10	solute carrier family 26 member 10
A	ENSCHIG00000012460	ZKSCAN4	zinc finger with KRAB and SCAN domains 4
A	ENSCHIG00000012469	RPS14	ribosomal protein S14
A	ENSCHIG00000012481	LRP3	LDL receptor related protein 3
A	ENSCHIG00000012501	SH3PXD2A	SH3 and PX domains 2A
A	ENSCHIG00000012503
A	ENSCHIG00000012520	SYTL5	synaptotagmin like 5
A	ENSCHIG00000012528	CDKN1C	cyclin dependent kinase inhibitor 1C
A	ENSCHIG00000012540	ZC3HAV1L	zinc finger CCCH-type containing, antiviral 1 like
A	ENSCHIG00000012568	SEMA6D	semaphorin 6D
A	ENSCHIG00000012569	LRPAP1	LDL receptor related protein associated protein 1
A	ENSCHIG00000012584	LIX1L	limb and CNS expressed 1 like
A	ENSCHIG00000012593		signal regulatory protein alpha
A	ENSCHIG00000012651	SMAD6	SMAD family member 6
A	ENSCHIG00000012657		BOLA class I histocompatibility antigen, alpha chain BL3-7-like
A	ENSCHIG00000012676	IFI44	interferon induced protein 44
A	ENSCHIG00000012678	MID1	midline 1
A	ENSCHIG00000012689	PBXIP1	PBX homeobox interacting protein 1
A	ENSCHIG00000012700	ZDHHC15	zinc finger DHHC-type containing 15
A	ENSCHIG00000012714	KLF12	Kruppel like factor 12
A	ENSCHIG00000012725	GSAP	gamma-secretase activating protein
A	ENSCHIG00000012730	TMEM100	transmembrane protein 100
A	ENSCHIG00000012731
A	ENSCHIG00000012736	ITGBL1	integrin subunit beta like 1
A	ENSCHIG00000012744	TMEM119	transmembrane protein 119
A	ENSCHIG00000012753	TMEM200A	transmembrane protein 200A
A	ENSCHIG00000012768		glutathione S-transferase Mu 1
A	ENSCHIG00000012788	LRP1B	LDL receptor related protein 1B
A	ENSCHIG00000012817	TBC1D16	TBC1 domain family member 16
A	ENSCHIG00000012826		endothelin converting enzyme 2
A	ENSCHIG00000012862	SLC7A3	solute carrier family 7 member 3
A	ENSCHIG00000012879	WWC1	WW and C2 domain containing 1
A	ENSCHIG00000012904	MTFP1	mitochondrial fission process 1
A	ENSCHIG00000012912	ST6GALNAC4	ST6 N-acetylgalactosaminide alpha-2,6-sialyltransferase 4
A	ENSCHIG00000012922	DUSP5	dual specificity phosphatase 5
A	ENSCHIG00000012943	MSN	moesin
A	ENSCHIG00000013024	IL1R1	interleukin 1 receptor type 1
A	ENSCHIG00000013031	ITGA6	integrin subunit alpha 6
A	ENSCHIG00000013037	OXGR1	oxoglutarate receptor 1
A	ENSCHIG00000013043	EXTL1	exostosin like glycosyltransferase 1
A	ENSCHIG00000013044		salt inducible kinase 1
A	ENSCHIG00000013063	SEMA3B	semaphorin 3B
A	ENSCHIG00000013093		GTPase IMAP family member 5-like
A	ENSCHIG00000013103		potassium channel tetramerization domain containing 1
A	ENSCHIG00000013168	SLC9A9	solute carrier family 9 member A9
A	ENSCHIG00000013179	FOXO4	forkhead box O4
A	ENSCHIG00000013181		unc-13 homolog C
A	ENSCHIG00000013212	LSS	lanosterol synthase
A	ENSCHIG00000013214	IL7	interleukin 7
A	ENSCHIG00000013236	DELE1	DAP3 binding cell death enhancer 1
A	ENSCHIG00000013243		60S ribosomal protein L34
A	ENSCHIG00000013246	RABGGTB	Rab geranylgeranyltransferase subunit beta
A	ENSCHIG00000013263
A	ENSCHIG00000013264		F-box protein 16
A	ENSCHIG00000013290	MMP16	matrix metallopeptidase 16
A	ENSCHIG00000013320
A	ENSCHIG00000013327	MVB12B	multivesicular body subunit 12B
A	ENSCHIG00000013385	SP110	SP110 nuclear body protein
A	ENSCHIG00000013396	MAPK4	mitogen-activated protein kinase 4
A	ENSCHIG00000013422	ST3GAL6	ST3 beta-galactoside alpha-2,3-sialyltransferase 6
A	ENSCHIG00000013425		homer scaffold protein 3
A	ENSCHIG00000013439	AOX1	aldehyde oxidase 1
A	ENSCHIG00000013444	PAPSS2	3'-phosphoadenosine 5'-phosphosulfate synthase 2
A	ENSCHIG00000013472	MEIS3	Meis homeobox 3
A	ENSCHIG00000013518	FKBP9	FKBP prolyl isomerase 9
A	ENSCHIG00000013522	FOLH1	folate hydrolase 1B
A	ENSCHIG00000013535		60S ribosomal protein L23
A	ENSCHIG00000013550	SMIM1	small integral membrane protein 1 (Vel blood group)
A	ENSCHIG00000013558		GTPase IMAP family member 4
A	ENSCHIG00000013566	TARS	threonyl-tRNA synthetase
A	ENSCHIG00000013575	MFGE8	milk fat globule-EGF factor 8 protein
A	ENSCHIG00000013591	EGR4	early growth response 4
A	ENSCHIG00000013601	RBMX	RNA binding motif protein X-linked
A	ENSCHIG00000013618	TRIP6	thyroid hormone receptor interactor 6
A	ENSCHIG00000013620	ARRB1	arrestin beta 1
A	ENSCHIG00000013624		acyl-coenzyme A thioesterase 1
A	ENSCHIG00000013628	CASP3	caspase 3
A	ENSCHIG00000013673	PPP1R1A	protein phosphatase 1 regulatory inhibitor subunit 1A
A	ENSCHIG00000013680	ETHE1	ETHE1 persulfide dioxygenase
A	ENSCHIG00000013686	MYC	MYC proto-oncogene, bHLH transcription factor
A	ENSCHIG00000013703		inducible T cell costimulator ligand
A	ENSCHIG00000013704		arylacetamide deacetylase
A	ENSCHIG00000013743		ribosomal protein S27a
A	ENSCHIG00000013774	SMAD3	SMAD family member 3
A	ENSCHIG00000013777		myotubularin-related protein 9
A	ENSCHIG00000013802	PPP1CB	protein phosphatase 1 catalytic subunit beta
A	ENSCHIG00000013806
A	ENSCHIG00000013809		scavenger receptor class B member 2
A	ENSCHIG00000013811		ribosomal protein L29
A	ENSCHIG00000013844	PTPN14	protein tyrosine phosphatase non-receptor type 14
A	ENSCHIG00000013861	MAGT1	magnesium transporter 1
A	ENSCHIG00000013900	MEIS2	Meis homeobox 2
A	ENSCHIG00000013901	CTSC	cathepsin C
A	ENSCHIG00000013921	THUMPD2	THUMP domain containing 2
A	ENSCHIG00000013931	LURAP1	leucine rich adaptor protein 1
A	ENSCHIG00000014006	FKBP14	FKBP prolyl isomerase 14
A	ENSCHIG00000014012	SEPT8	septin 8
A	ENSCHIG00000014013	GRIA1	glutamate ionotropic receptor AMPA type subunit 1
A	ENSCHIG00000014030	PLA2G7	phospholipase A2 group VII
A	ENSCHIG00000014035	INKA1	inka box actin regulator 1
A	ENSCHIG00000014058	ESR1	estrogen receptor 1
A	ENSCHIG00000014059	NXPH2	neurexophilin 2
A	ENSCHIG00000014071	HEPH	hephaestin
A	ENSCHIG00000014072	MYOC	myocilin
A	ENSCHIG00000014129	MSH6	mutS homolog 6
A	ENSCHIG00000014131	BCL2A1	BCL2 related protein A1
A	ENSCHIG00000014132	TSPAN9	tetraspanin 9
A	ENSCHIG00000014171	INSR	insulin receptor
A	ENSCHIG00000014215		tumor protein, translationally-controlled 1
A	ENSCHIG00000014257	STMN2	stathmin 2
A	ENSCHIG00000014290	EVA1A	eva-1 homolog A, regulator of programmed cell death
A	ENSCHIG00000014300	WDR45	WD repeat domain 45
A	ENSCHIG00000014322	ACP5	acid phosphatase 5, tartrate resistant
A	ENSCHIG00000014351
A	ENSCHIG00000014393	RAB32	RAB32, member RAS oncogene family
A	ENSCHIG00000014401	DPT	dermatopontin
A	ENSCHIG00000014407	TFAP4	transcription factor AP-4
A	ENSCHIG00000014418	TBX2	T-box 2
A	ENSCHIG00000014447	CHRNA3	cholinergic receptor nicotinic alpha 3 subunit
A	ENSCHIG00000014461	SULF2	sulfatase 2
A	ENSCHIG00000014464	RRAD	RRAD, Ras related glycolysis inhibitor and calcium channel regulator
A	ENSCHIG00000014466	KDELR3	KDEL endoplasmic reticulum protein retention receptor 3
A	ENSCHIG00000014472	SCIN	scinderin
A	ENSCHIG00000014506	CHRNB1	cholinergic receptor nicotinic beta 1 subunit
A	ENSCHIG00000014543	EVC2	EvC ciliary complex subunit 2
A	ENSCHIG00000014599		ribosomal protein L15
A	ENSCHIG00000014600	ZNF333	zinc finger protein 333
A	ENSCHIG00000014615		solute carrier family 25 member 10
A	ENSCHIG00000014618	PCDH10	protocadherin 10
A	ENSCHIG00000014652		natural killer cells antigen CD94
A	ENSCHIG00000014672	CALHM2	calcium homeostasis modulator family member 2
A	ENSCHIG00000014704	AMOTL2	angiomotin like 2
A	ENSCHIG00000014792	EIF2AK3	eukaryotic translation initiation factor 2 alpha kinase 3
A	ENSCHIG00000014793	HSPG2	heparan sulfate proteoglycan 2
A	ENSCHIG00000014799		SH3 domain-containing kinase-binding protein 1
A	ENSCHIG00000014804
A	ENSCHIG00000014863	GUCY1A1	guanylate cyclase 1 soluble subunit alpha 1
A	ENSCHIG00000014869		C1q and TNF related 9
A	ENSCHIG00000014870	COLGALT2	collagen beta(1-O)galactosyltransferase 2
A	ENSCHIG00000014887	MST1	macrophage stimulating 1
A	ENSCHIG00000014922	MYO1D	myosin ID
A	ENSCHIG00000014928	DIPK2B	divergent protein kinase domain 2B
A	ENSCHIG00000014934	DHRS13	dehydrogenase/reductase 13
A	ENSCHIG00000014941	C1orf115	chromosome 16 C1orf115 homolog
A	ENSCHIG00000014944		ribosomal protein S23
A	ENSCHIG00000014947	BTD	biotinidase
A	ENSCHIG00000014972	CTTNBP2	cortactin binding protein 2
A	ENSCHIG00000014981		multidrug resistance-associated protein 4-like
A	ENSCHIG00000015015	ZBED9	zinc finger BED-type containing 9
A	ENSCHIG00000015025	CLDN10	claudin 10
A	ENSCHIG00000015045	PPIC	peptidylprolyl isomerase C
A	ENSCHIG00000015080	VASH1	vasohibin 1
A	ENSCHIG00000015091	GPR153	G protein-coupled receptor 153
A	ENSCHIG00000015105	B3GALT1	beta-1,3-galactosyltransferase 1
A	ENSCHIG00000015113		ubiquitin like with PHD and ring finger domains 2
A	ENSCHIG00000015117	STK38L	serine/threonine kinase 38 like
A	ENSCHIG00000015130
A	ENSCHIG00000015139
A	ENSCHIG00000015148	TM4SF1	transmembrane 4 L six family member 1
A	ENSCHIG00000015150	BAMBI	BMP and activin membrane bound inhibitor
A	ENSCHIG00000015151		CD24 molecule
A	ENSCHIG00000015158	CYP17A1	steroid 17-alpha-hydroxylase/17,20 lyase
A	ENSCHIG00000015166		ribosomal protein L6
A	ENSCHIG00000015209	PRELP	proline and arginine rich end leucine rich repeat protein
A	ENSCHIG00000015213	KCNT2	potassium sodium-activated channel subfamily T member 2
A	ENSCHIG00000015240	PTPRM	protein tyrosine phosphatase receptor type M
A	ENSCHIG00000015277		frizzled class receptor 2
A	ENSCHIG00000015300	TEAD1	TEA domain transcription factor 1
A	ENSCHIG00000015349
A	ENSCHIG00000015350		tumor necrosis factor receptor superfamily member 26-like
A	ENSCHIG00000015358	LOXL2	lysyl oxidase like 2
A	ENSCHIG00000015380		ribosomal protein L5
A	ENSCHIG00000015389	ETS2	ETS proto-oncogene 2, transcription factor
A	ENSCHIG00000015401	FGF12	fibroblast growth factor 12
A	ENSCHIG00000015403	CXCL10	C-X-C motif chemokine ligand 10
A	ENSCHIG00000015404	RIMKLA	ribosomal modification protein rimK like family member A
A	ENSCHIG00000015422		cell division cycle 25B
A	ENSCHIG00000015457	CASK	calcium/calmodulin dependent serine protein kinase
A	ENSCHIG00000015471	RSU1	Ras suppressor protein 1
A	ENSCHIG00000015490	TRPS1	transcriptional repressor GATA binding 1
A	ENSCHIG00000015502	SYT17	synaptotagmin 17
A	ENSCHIG00000015504	HOXB8	homeobox B8
A	ENSCHIG00000015544	EPHA3	EPH receptor A3
A	ENSCHIG00000015585	RACK1	receptor for activated C kinase 1
A	ENSCHIG00000015609	LARGE1	LARGE xylosyl- and glucuronyltransferase 1
A	ENSCHIG00000015611	HOXA6	homeobox A6
A	ENSCHIG00000015630	DZIP1L	DAZ interacting zinc finger protein 1 like
A	ENSCHIG00000015635	TCF21	transcription factor 21
A	ENSCHIG00000015638	HSPB8	heat shock protein family B (small) member 8
A	ENSCHIG00000015655		syndecan 3
A	ENSCHIG00000015686	PPM1K	protein phosphatase, Mg2+/Mn2+ dependent 1K
A	ENSCHIG00000015698
A	ENSCHIG00000015700	MAP3K21	mitogen-activated protein kinase kinase kinase 21
A	ENSCHIG00000015703	TMEM161A	transmembrane protein 161A
A	ENSCHIG00000015739	SLC34A2	solute carrier family 34 member 2
A	ENSCHIG00000015740	TRIB2	tribbles pseudokinase 2
A	ENSCHIG00000015748	FEZ1	fasciculation and elongation protein zeta 1
A	ENSCHIG00000015764	ZFPM2	zinc finger protein, FOG family member 2
A	ENSCHIG00000015784	DAG1	dystroglycan 1
A	ENSCHIG00000015811	ADRA2B	adrenoceptor alpha 2B
A	ENSCHIG00000015829	HIC1	HIC ZBTB transcriptional repressor 1
A	ENSCHIG00000015832
A	ENSCHIG00000015838		60S ribosomal protein L27a pseudogene
A	ENSCHIG00000015898	ALPK3	alpha kinase 3
A	ENSCHIG00000015912		shisa family member 2
A	ENSCHIG00000015919	TTPAL	alpha tocopherol transfer protein like
A	ENSCHIG00000015936	G3BP1	G3BP stress granule assembly factor 1
A	ENSCHIG00000015945	RBM41	RNA binding motif protein 41
A	ENSCHIG00000015950	RAPSN	receptor associated protein of the synapse
A	ENSCHIG00000015952
A	ENSCHIG00000015981	PDGFC	platelet derived growth factor C
A	ENSCHIG00000015986
A	ENSCHIG00000015992	SLC16A2	solute carrier family 16 member 2
A	ENSCHIG00000016012	CDKN1B	cyclin dependent kinase inhibitor 1B
A	ENSCHIG00000016022		elongation factor 1-alpha 1 pseudogene
A	ENSCHIG00000016029	CREB3L2	cAMP responsive element binding protein 3 like 2
A	ENSCHIG00000016030		clathrin light chain A
A	ENSCHIG00000016062	JAML	junction adhesion molecule like
A	ENSCHIG00000016067	ARHGEF9	rho guanine nucleotide exchange factor 9
A	ENSCHIG00000016076		ribosomal protein L23
A	ENSCHIG00000016089	PI15	peptidase inhibitor 15
A	ENSCHIG00000016092	NRP2	neuropilin 2
A	ENSCHIG00000016100	PXDN	peroxidasin
A	ENSCHIG00000016128	SHOX2	short stature homeobox 2
A	ENSCHIG00000016130	HS6ST1	heparan sulfate 6-O-sulfotransferase 1
A	ENSCHIG00000016131	WNT5A	Wnt family member 5A
A	ENSCHIG00000016184	SERPINB9	serpin B9
A	ENSCHIG00000016223	DPYD	dihydropyrimidine dehydrogenase
A	ENSCHIG00000016236	CRTAM	cytotoxic and regulatory T cell molecule
A	ENSCHIG00000016248	B3GLCT	beta 3-glucosyltransferase
A	ENSCHIG00000016256		ABO, alpha 1-3-N-acetylgalactosaminyltransferase and alpha 1-3-galactosyltransferase
A	ENSCHIG00000016271	DSG2	desmoglein 2
A	ENSCHIG00000016278	PLEKHH2	pleckstrin homology, MyTH4 and FERM domain containing H2
A	ENSCHIG00000016285	FREM3	FRAS1 related extracellular matrix 3
A	ENSCHIG00000016293	MMP2	matrix metallopeptidase 2
A	ENSCHIG00000016308
A	ENSCHIG00000016312
A	ENSCHIG00000016321	SERGEF	secretion regulating guanine nucleotide exchange factor
A	ENSCHIG00000016336	RNF144A	ring finger protein 144A
A	ENSCHIG00000016363	CDH7	cadherin 7
A	ENSCHIG00000016371		craniofacial development protein 1 pseudogene
A	ENSCHIG00000016392	THSD1	thrombospondin type 1 domain containing 1
A	ENSCHIG00000016395	IFNK	interferon kappa
A	ENSCHIG00000016396	MCTS1	MCTS1 re-initiation and release factor
A	ENSCHIG00000016419
A	ENSCHIG00000016459	CFLAR	CASP8 and FADD like apoptosis regulator
A	ENSCHIG00000016487	ADD2	adducin 2
A	ENSCHIG00000016502
A	ENSCHIG00000016508	LRRTM4	leucine rich repeat transmembrane neuronal 4
A	ENSCHIG00000016513	CHIC1	cysteine rich hydrophobic domain 1
A	ENSCHIG00000016518	SLC9A3R2	SLC9A3 regulator 2
A	ENSCHIG00000016536	C7	complement C7
A	ENSCHIG00000016542
A	ENSCHIG00000016555	DCLRE1A	DNA cross-link repair 1A
A	ENSCHIG00000016581	OCIAD2	OCIA domain containing 2
A	ENSCHIG00000016600	ITPR2	inositol 1,4,5-trisphosphate receptor type 2
A	ENSCHIG00000016621	GADD45G	growth arrest and DNA damage inducible gamma
A	ENSCHIG00000016627	THBS2	thrombospondin 2
A	ENSCHIG00000016652	CRISPLD1	cysteine rich secretory protein LCCL domain containing 1
A	ENSCHIG00000016673	MAP3K9	mitogen-activated protein kinase kinase kinase 9
A	ENSCHIG00000016696	TRAM1L1	translocation associated membrane protein 1 like 1
A	ENSCHIG00000016720	ARHGAP22	Rho GTPase activating protein 22
A	ENSCHIG00000016738		ribosomal protein S29
A	ENSCHIG00000016739	RPS6KL1	ribosomal protein S6 kinase like 1
A	ENSCHIG00000016752	ALS2CL	ALS2 C-terminal like
A	ENSCHIG00000016760	RHOJ	ras homolog family member J
A	ENSCHIG00000016782	NR3C1	nuclear receptor subfamily 3 group C member 1
A	ENSCHIG00000016798	PCDH9	protocadherin 9
A	ENSCHIG00000016815	PLCXD3	phosphatidylinositol specific phospholipase C X domain containing 3
A	ENSCHIG00000016837	S100A14	S100 calcium binding protein A14
A	ENSCHIG00000016842
A	ENSCHIG00000016844		protein kinase C eta
A	ENSCHIG00000016847	SEMA4F	ssemaphorin 4F
A	ENSCHIG00000016851	SAT1	spermidine/spermine N1-acetyltransferase 1
A	ENSCHIG00000016859	VAMP8	vesicle associated membrane protein 8
A	ENSCHIG00000016863	ADAMTS17	ADAM metallopeptidase with thrombospondin type 1 motif 17
A	ENSCHIG00000016874	NUGGC	nuclear GTPase, germinal center associated
A	ENSCHIG00000016883		tetraspanin 7
A	ENSCHIG00000016911	TCEA3	transcription elongation factor A3
A	ENSCHIG00000016945		ribosomal protein L30
A	ENSCHIG00000016951		H-2 class I histocompatibility antigen, Q10 alpha chain
A	ENSCHIG00000016956	EFEMP2	EGF containing fibulin extracellular matrix protein 2
A	ENSCHIG00000016975	PHLDB2	pleckstrin homology like domain family B member 2
A	ENSCHIG00000016988	MYOF	myoferlin
A	ENSCHIG00000017004	MAN1C1	mannosidase alpha class 1C member 1
A	ENSCHIG00000017045	SLC1A3	solute carrier family 1 member 3
A	ENSCHIG00000017052	ADGRA2	adhesion G protein-coupled receptor A2
A	ENSCHIG00000017105		apolipoprotein L3
A	ENSCHIG00000017106	OSBPL3	oxysterol binding protein like 3
A	ENSCHIG00000017108	MFHAS1	malignant fibrous histiocytoma amplified sequence 1
A	ENSCHIG00000017113	LIMCH1	LIM and calponin homology domains 1
A	ENSCHIG00000017116	CNRIP1	cannabinoid receptor interacting protein 1
A	ENSCHIG00000017144	FES	FES proto-oncogene, tyrosine kinase
A	ENSCHIG00000017158	TNXB	tenascin XB
A	ENSCHIG00000017184	RPS20	ribosomal protein S20
A	ENSCHIG00000017194	FERMT1	fermitin family member 1
A	ENSCHIG00000017205		CD55 molecule (Cromer blood group)
A	ENSCHIG00000017219	NCS1	neuronal calcium sensor 1
A	ENSCHIG00000017221	TMEM266	transmembrane protein 266
A	ENSCHIG00000017240	FZD6	frizzled class receptor 6
A	ENSCHIG00000017242		gamma-glutamyltransferase 1
A	ENSCHIG00000017255	MAL2	mal, T cell differentiation protein 2
A	ENSCHIG00000017271
A	ENSCHIG00000017272	ATP6V1C2	ATPase H+ transporting V1 subunit C2
A	ENSCHIG00000017289	NDST1	N-deacetylase and N-sulfotransferase 1
A	ENSCHIG00000017321	UGGT1	UDP-glucose glycoprotein glucosyltransferase 1
A	ENSCHIG00000017362	STAR	steroidogenic acute regulatory protein
A	ENSCHIG00000017380	LAS1L	LAS1 like, ribosome biogenesis factor
A	ENSCHIG00000017388	SLC4A3	solute carrier family 4 member 3
A	ENSCHIG00000017443
A	ENSCHIG00000017444	ZNF268	zinc finger protein 268
A	ENSCHIG00000017455
A	ENSCHIG00000017480	FKBP7	FKBP prolyl isomerase 7
A	ENSCHIG00000017489	FBLN5	fibulin 5
A	ENSCHIG00000017513	BLNK	B cell linker
A	ENSCHIG00000017516	LIMD1	LIM domains containing 1
A	ENSCHIG00000017548	CNKSR2	connector enhancer of kinase suppressor of Ras 2
A	ENSCHIG00000017550	GYS1	glycogen synthase 1
A	ENSCHIG00000017569	DENND1C	DENN domain containing 1C
A	ENSCHIG00000017573	HMCN2	hemicentin 2
A	ENSCHIG00000017600	GLI2	GLI family zinc finger 2
A	ENSCHIG00000017637
A	ENSCHIG00000017642	FHL3	four and a half LIM domains 3
A	ENSCHIG00000017643	CCDC125	coiled-coil domain containing 125
A	ENSCHIG00000017645	CNTN2	contactin 2
A	ENSCHIG00000017663	PIGS	phosphatidylinositol glycan anchor biosynthesis class S
A	ENSCHIG00000017667	GREB1	growth regulating estrogen receptor binding 1
A	ENSCHIG00000017679	PDZD2	PDZ domain containing 2
A	ENSCHIG00000017689	TXNIP	thioredoxin interacting protein
A	ENSCHIG00000017691	KAZN	kazrin, periplakin interacting protein
A	ENSCHIG00000017696	CREB5	cAMP responsive element binding protein 5
A	ENSCHIG00000017781
A	ENSCHIG00000017799	CAND2	cullin associated and neddylation dissociated 2 (putative)
A	ENSCHIG00000017811	PLPP7	phospholipid phosphatase 7 (inactive)
A	ENSCHIG00000017866	BIN1	bridging integrator 1
A	ENSCHIG00000017870	CLDN19	claudin 19
A	ENSCHIG00000017882	MYCN	MYCN proto-oncogene, bHLH transcription factor
A	ENSCHIG00000017886	MAP3K8	mitogen-activated protein kinase kinase kinase 8
A	ENSCHIG00000017897	AFF2	AF4/FMR2 family member 2
A	ENSCHIG00000017899	SOD3	superoxide dismutase 3
A	ENSCHIG00000017906	PTGFRN	prostaglandin F2 receptor inhibitor
A	ENSCHIG00000017919	EPHX1	epoxide hydrolase 1
A	ENSCHIG00000017929	HES1	hes family bHLH transcription factor 1
A	ENSCHIG00000017957	GABRG1	gamma-aminobutyric acid type A receptor gamma1 subunit
A	ENSCHIG00000017995	TIMP4	TIMP metallopeptidase inhibitor 4
A	ENSCHIG00000018004	COL6A2	collagen type VI alpha 2 chain
A	ENSCHIG00000018029	CDH1	cadherin 1
A	ENSCHIG00000018030	DCN	decorin
A	ENSCHIG00000018051
A	ENSCHIG00000018067
A	ENSCHIG00000018075		primary amine oxidase, liver isozyme
A	ENSCHIG00000018089	SEMA6A	semaphorin 6A
A	ENSCHIG00000018110	FBXO48	F-box protein 48
A	ENSCHIG00000018113	SCARB1	scavenger receptor class B member 1
A	ENSCHIG00000018116	DLK1	delta like non-canonical Notch ligand 1
A	ENSCHIG00000018125	KIF12	kinesin family member 12
A	ENSCHIG00000018147	FLOT2	flotillin 2
A	ENSCHIG00000018150		ribosomal protein L27a
A	ENSCHIG00000018163	ERAP2	endoplasmic reticulum aminopeptidase 2
A	ENSCHIG00000018165	BACE1	beta-secretase 1
A	ENSCHIG00000018203	ENPP2	ectonucleotide pyrophosphatase/phosphodiesterase 2
A	ENSCHIG00000018230	ADRA1B	adrenoceptor alpha 1B
A	ENSCHIG00000018262	STX10	syntaxin 10
A	ENSCHIG00000018266	PLOD2	procollagen-lysine,2-oxoglutarate 5-dioxygenase 2
A	ENSCHIG00000018267		BRCA1/BRCA2-containing complex subunit 3
A	ENSCHIG00000018300	TRIM50	tripartite motif containing 50
A	ENSCHIG00000018304	ANGPTL3	angiopoietin like 3
A	ENSCHIG00000018311	LTB	lymphotoxin beta
A	ENSCHIG00000018312	COL6A3	collagen type VI alpha 3 chain
A	ENSCHIG00000018324	MME	membrane metalloendopeptidase
A	ENSCHIG00000018361		inhibitor of DNA binding 2
A	ENSCHIG00000018401	WDR86	WD repeat domain 86
A	ENSCHIG00000018405	SERPINB1	serpin family B member 1
A	ENSCHIG00000018413	FYB1	FYN binding protein 1
A	ENSCHIG00000018423	PHGDH	phosphoglycerate dehydrogenase
A	ENSCHIG00000018424	TSHR	thyroid stimulating hormone receptor
A	ENSCHIG00000018426	MFAP2	microfibril associated protein 2
A	ENSCHIG00000018479
A	ENSCHIG00000018483	GPC3	glypican 3
A	ENSCHIG00000018527		podoplanin
A	ENSCHIG00000018578	CKMT2	creatine kinase, mitochondrial 2
A	ENSCHIG00000018584	KCNE5	potassium voltage-gated channel subfamily E regulatory subunit 5
A	ENSCHIG00000018589		membrane palmitoylated protein 7
A	ENSCHIG00000018607	PADI1	peptidyl arginine deiminase 1
A	ENSCHIG00000018624	DTX1	deltex E3 ubiquitin ligase 1
A	ENSCHIG00000018626
A	ENSCHIG00000018645	ANKRD1	ankyrin repeat domain 1
A	ENSCHIG00000018655	FAM13C	family with sequence similarity 13 member C
A	ENSCHIG00000018660	TLE6	TLE family member 6, subcortical maternal complex member
A	ENSCHIG00000018670	NID2	nidogen 2
A	ENSCHIG00000018671		60S ribosomal protein L4 pseudogene
A	ENSCHIG00000018676
A	ENSCHIG00000018689	PCDHGC4	protocadherin gamma-C4
A	ENSCHIG00000018691	INPP5D	inositol polyphosphate-5-phosphatase D
A	ENSCHIG00000018705	ASIC4	acid sensing ion channel subunit family member 4
A	ENSCHIG00000018744	NAALADL2	N-acetylated alpha-linked acidic dipeptidase like 2
A	ENSCHIG00000018745	KRT8	keratin 8
A	ENSCHIG00000018750	ADGRL2	adhesion G protein-coupled receptor L2
A	ENSCHIG00000018798	TRAF4	TNF receptor associated factor 4
A	ENSCHIG00000018806		death associated protein
A	ENSCHIG00000018847	GATA6	GATA binding protein 6
A	ENSCHIG00000018848	ADGRB1	adhesion G protein-coupled receptor B1
A	ENSCHIG00000018864	PCYOX1	prenylcysteine oxidase 1
A	ENSCHIG00000018886	MXRA5	matrix remodeling associated 5
A	ENSCHIG00000018928	GHR	growth hormone receptor
A	ENSCHIG00000018939	HIF3A	hypoxia inducible factor 3 subunit alpha
A	ENSCHIG00000018984	PDZRN3	PDZ domain containing ring finger 3
A	ENSCHIG00000018985	RAB3B	RAB3B, member RAS oncogene family
A	ENSCHIG00000018986	ADAMTS5	ADAM metallopeptidase with thrombospondin type 1 motif 5
A	ENSCHIG00000018998	PLXNA2	plexin A2
A	ENSCHIG00000019004	PABPC5	poly(A) binding protein cytoplasmic 5
A	ENSCHIG00000019030	SLC15A1	solute carrier family 15 member 1
A	ENSCHIG00000019044	NPNT	nephronectin
A	ENSCHIG00000019049	SLC16A13	monocarboxylate transporter 13
A	ENSCHIG00000019058		GTPase IMAP family member 6-like
A	ENSCHIG00000019071	ANKH	ANKH inorganic pyrophosphate transport regulator
A	ENSCHIG00000019083	FNDC5	fibronectin type III domain containing 5
A	ENSCHIG00000019087	EIF4EBP1	eukaryotic translation initiation factor 4E binding protein 1
A	ENSCHIG00000019092	SYTL2	synaptotagmin like 2
A	ENSCHIG00000019098	MEGF6	multiple EGF like domains 6
A	ENSCHIG00000019107	TRIM38	tripartite motif containing 38
A	ENSCHIG00000019125	RALB	RAS like proto-oncogene B
A	ENSCHIG00000019130	PLA2G5	phospholipase A2 group V
A	ENSCHIG00000019161	ANGPT2	angiopoietin 2
A	ENSCHIG00000019173	RAP1GAP2	RAP1 GTPase activating protein 2
A	ENSCHIG00000019185	BDH2	3-hydroxybutyrate dehydrogenase 2
A	ENSCHIG00000019203	PARD3	par-3 family cell polarity regulator
A	ENSCHIG00000019228	SLITRK4	SLIT and NTRK like family member 4
A	ENSCHIG00000019263	EMID1	EMI domain containing 1
A	ENSCHIG00000019314	ABRACL	ABRA C-terminal like
A	ENSCHIG00000019320	KIAA1211L	KIAA1211 like
A	ENSCHIG00000019321	MARVELD1	MARVEL domain containing 1
A	ENSCHIG00000019326	PRTFDC1	phosphoribosyl transferase domain containing 1
A	ENSCHIG00000019330		60S ribosomal protein L23a pseudogene
A	ENSCHIG00000019338	ITGA4	integrin subunit alpha 4
A	ENSCHIG00000019344	HEPHL1	hephaestin like 1
A	ENSCHIG00000019369	ZNF185	zinc finger protein 185 with LIM domain
A	ENSCHIG00000019381	SPEG	striated muscle enriched protein kinase
A	ENSCHIG00000019383	TRAF1	TNF receptor associated factor 1
A	ENSCHIG00000019397	NPAS3	neuronal PAS domain protein 3
A	ENSCHIG00000019403		ribosomal protein L14
A	ENSCHIG00000019406	TCF4	transcription factor 4
A	ENSCHIG00000019421	COLEC12	collectin subfamily member 12
A	ENSCHIG00000019422	ABHD14A	abhydrolase domain containing 14A
A	ENSCHIG00000019436	ANO8	anoctamin 8
A	ENSCHIG00000019438		tubulin alpha-1D chain
A	ENSCHIG00000019457	SGCD	sarcoglycan delta
A	ENSCHIG00000019458	OSR2	odd-skipped related transciption factor 2
A	ENSCHIG00000019461	SMAD7	SMAD family member 7
A	ENSCHIG00000019475	HPCAL1	hippocalcin like 1
A	ENSCHIG00000019526	RBM43	RNA binding motif protein 43
A	ENSCHIG00000019530		LDL receptor related protein 5
A	ENSCHIG00000019549	MLLT3	MLLT3 super elongation complex subunit
A	ENSCHIG00000019558		ribosomal protein L27
A	ENSCHIG00000019588	SLC43A1	solute carrier family 43 member 1
A	ENSCHIG00000019600		olfactomedin 2
A	ENSCHIG00000019667	CKAP4	cytoskeleton associated protein 4
A	ENSCHIG00000019675	LASP1	LIM and SH3 protein 1
A	ENSCHIG00000019702	HOXD4	homeobox D4
A	ENSCHIG00000019705	MYH9	myosin heavy chain 9
A	ENSCHIG00000019709		nudix hydrolase 8
A	ENSCHIG00000019730	GLTP	glycolipid transfer protein
A	ENSCHIG00000019737	EDNRA	endothelin receptor type A
A	ENSCHIG00000019753		neuronal regeneration related protein
A	ENSCHIG00000019770	OPHN1	oligophrenin 1
A	ENSCHIG00000019774	CAVIN2	caveolae associated protein 2
A	ENSCHIG00000019787
A	ENSCHIG00000019817	ZHX2	zinc fingers and homeoboxes 2
A	ENSCHIG00000019864	PAX8	paired box 8
A	ENSCHIG00000019880	ADGRA3	adhesion G protein-coupled receptor A3
A	ENSCHIG00000019897		interferon alpha and beta receptor subunit 2
A	ENSCHIG00000019899		elongation factor 1-alpha 1 pseudogene
A	ENSCHIG00000019906	IDO1	indoleamine 2,3-dioxygenase 1
A	ENSCHIG00000019971
A	ENSCHIG00000019979	TET2	tet methylcytosine dioxygenase 2
A	ENSCHIG00000019998	SH2D2A	SH2 domain containing 2A
A	ENSCHIG00000020026	CYGB	cytoglobin
A	ENSCHIG00000020036	ZSCAN12	zinc finger and SCAN domain containing 12
A	ENSCHIG00000020062	ADGRG1	adhesion G protein-coupled receptor G1
A	ENSCHIG00000020067
A	ENSCHIG00000020076	CD84	CD84 molecule
A	ENSCHIG00000020078	MORF4L2	mortality factor 4 like 2
A	ENSCHIG00000020088	TCEAL1	transcription elongation factor A like 1
A	ENSCHIG00000020113	TNFSF8	TNF superfamily member 8
A	ENSCHIG00000020114
A	ENSCHIG00000020140	SOX10	SRY-box 10
A	ENSCHIG00000020146		GTPase IMAP family member 4-like
A	ENSCHIG00000020188	SHROOM2	shroom family member 2
A	ENSCHIG00000020210	TRIM2	tripartite motif containing 2
A	ENSCHIG00000020224
A	ENSCHIG00000020225	EMILIN1	elastin microfibril interfacer 1
A	ENSCHIG00000020287	ARSE	arylsulfatase E
A	ENSCHIG00000020304	IL33	interleukin 33
A	ENSCHIG00000020318	SPPL2A	signal peptide peptidase like 2A
A	ENSCHIG00000020320	PDIA4	protein disulfide isomerase family A member 4
A	ENSCHIG00000020323	ALPK1	alpha kinase 1
A	ENSCHIG00000020325	EFNB2	ephrin B2
A	ENSCHIG00000020328	SH3GL2	SH3 domain containing GRB2 like 2, endophilin A1
A	ENSCHIG00000020336	RASEF	RAS and EF-hand domain containing
A	ENSCHIG00000020344		CD8b molecule
A	ENSCHIG00000020356	FGD4	FYVE, RhoGEF and PH domain containing 4
A	ENSCHIG00000020368		ribosomal protein S8
A	ENSCHIG00000020370
A	ENSCHIG00000020384	CRTAP	cartilage associated protein
A	ENSCHIG00000020390	CHP2	calcineurin like EF-hand protein 2
A	ENSCHIG00000020393	RAB33B	RAB33B, member RAS oncogene family
A	ENSCHIG00000020406		solute carrier family 35 member D2
A	ENSCHIG00000020448	CCN3	cellular communication network factor 3
A	ENSCHIG00000020454	QPRT	quinolinate phosphoribosyltransferase
A	ENSCHIG00000020459	VIM	vimentin
A	ENSCHIG00000020461	LRRC17	leucine rich repeat containing 17
A	ENSCHIG00000020469	ZC3H7B	zinc finger CCCH-type containing 7B
A	ENSCHIG00000020477	TNFRSF1B	TNF receptor superfamily member 1B
A	ENSCHIG00000020491	CC2D2A	coiled-coil and C2 domain containing 2A
A	ENSCHIG00000020502	ADAMTS12	ADAM metallopeptidase with thrombospondin type 1 motif 12
A	ENSCHIG00000020503	NAP1L3	nucleosome assembly protein 1-like 3
A	ENSCHIG00000020542	ZNF503	zinc finger protein 503
A	ENSCHIG00000020546	SASH3	SAM and SH3 domain containing 3
A	ENSCHIG00000020562		aflatoxin B1 aldehyde reductase member 3
A	ENSCHIG00000020589
A	ENSCHIG00000020624	CCR2	C-C motif chemokine receptor 2
A	ENSCHIG00000020640	COL24A1	collagen type XXIV alpha 1 chain
A	ENSCHIG00000020658	ENPEP	glutamyl aminopeptidase
A	ENSCHIG00000020668	CAB39L	calcium binding protein 39 like
A	ENSCHIG00000020683	LCP2	lymphocyte cytosolic protein 2
A	ENSCHIG00000020702	RNF24	ring finger protein 24
A	ENSCHIG00000020704	TNNT2	troponin T2, cardiac type
A	ENSCHIG00000020774		complement factor H
A	ENSCHIG00000020790	WFIKKN2	WAP, follistatin/kazal, immunoglobulin, kunitz and netrin domain containing 2
A	ENSCHIG00000020791	RBMS2	RNA binding motif single stranded interacting protein 2
A	ENSCHIG00000020813	SEL1L3	SEL1L family member 3
A	ENSCHIG00000020827	DSC2	desmocollin-2
A	ENSCHIG00000020828	IL7R	interleukin 7 receptor
A	ENSCHIG00000020832	DACT1	dishevelled binding antagonist of beta catenin 1
A	ENSCHIG00000020848	SLC46A1	solute carrier family 46 member 1
A	ENSCHIG00000020888
A	ENSCHIG00000020961	ZEB2	zinc finger E-box binding homeobox 2
A	ENSCHIG00000020968	IGF2	insulin like growth factor 2
A	ENSCHIG00000020969	MDK	midkine
A	ENSCHIG00000020972	SPARC	secreted protein acidic and cysteine rich
A	ENSCHIG00000020978	CARD11	caspase recruitment domain family member 11
A	ENSCHIG00000020984
A	ENSCHIG00000020993	PLCE1	phospholipase C epsilon 1
A	ENSCHIG00000020994	CARD6	caspase recruitment domain family member 6
A	ENSCHIG00000021015	TINAGL1	tubulointerstitial nephritis antigen like 1
A	ENSCHIG00000021018	ZNF84	zinc finger protein 84
A	ENSCHIG00000021045		fibrillin 1
A	ENSCHIG00000021052		nucleolin
A	ENSCHIG00000021053	PLVAP	plasmalemma vesicle associated protein
A	ENSCHIG00000021056		basic, immunoglobulin-like variable motif containing
A	ENSCHIG00000021075	SEPT11	septin 11
A	ENSCHIG00000021081	KLHL29	kelch like family member 29
A	ENSCHIG00000021113		methyltransferase-like protein 7A
A	ENSCHIG00000021149	BMP4	bone morphogenetic protein 4
A	ENSCHIG00000021150	TSPAN33	tetraspanin 33
A	ENSCHIG00000021198	ACAT1	acetyl-CoA acetyltransferase 1
A	ENSCHIG00000021234	PDLIM1	PDZ and LIM domain 1
A	ENSCHIG00000021251	POGLUT3	protein O-glucosyltransferase 3
A	ENSCHIG00000021260	CLDN1	claudin 1
A	ENSCHIG00000021266	TRIB1	tribbles pseudokinase 1
A	ENSCHIG00000021302	IGDCC4	immunoglobulin superfamily DCC subclass member 4
A	ENSCHIG00000021306		esterase D
A	ENSCHIG00000021345	SNED1	sushi, nidogen and EGF like domains 1
A	ENSCHIG00000021348		apolipoprotein A1
A	ENSCHIG00000021372		zinc finger protein 674
A	ENSCHIG00000021405	KIRREL1	kirre like nephrin family adhesion molecule 1
A	ENSCHIG00000021420	SMPDL3A	sphingomyelin phosphodiesterase acid like 3A
A	ENSCHIG00000021436	KCNK2	potassium two pore domain channel subfamily K member 2
A	ENSCHIG00000021459	NALCN	sodium leak channel, non-selective
A	ENSCHIG00000021491	CD44	CD44 molecule (Indian blood group)
A	ENSCHIG00000021496	TRIM3	tripartite motif containing 3
A	ENSCHIG00000021515	HEY1	hes related family bHLH transcription factor with YRPW motif 1
A	ENSCHIG00000021523	GULP1	GULP PTB domain containing engulfment adaptor 1
A	ENSCHIG00000021530	RNASEL	ribonuclease L
A	ENSCHIG00000021544	KDELR1	KDEL endoplasmic reticulum protein retention receptor 1
A	ENSCHIG00000021596	KCNK6	potassium two pore domain channel subfamily K member 6
A	ENSCHIG00000021611	NOX4	NADPH oxidase 4
A	ENSCHIG00000021630		complement C4
A	ENSCHIG00000021635	SLAMF7	SLAM family member 7
A	ENSCHIG00000021642		selenoprotein N
A	ENSCHIG00000021652	ATRNL1	attractin like 1
A	ENSCHIG00000021697
A	ENSCHIG00000021702	SLC8A1	solute carrier family 8 member A1
A	ENSCHIG00000021706	RHBDF1	rhomboid 5 homolog 1
A	ENSCHIG00000021724	ADAMTS15	ADAM metallopeptidase with thrombospondin type 1 motif 15
A	ENSCHIG00000021725	SELL	selectin L
A	ENSCHIG00000021733		GTPase IMAP family member 8
A	ENSCHIG00000021743
A	ENSCHIG00000021757	RPL23A	ribosomal protein L23a
A	ENSCHIG00000021783	PHKA1	phosphorylase kinase regulatory subunit alpha 1
A	ENSCHIG00000021797	PIEZO1	piezo type mechanosensitive ion channel component 1
A	ENSCHIG00000021812	ABLIM3	actin binding LIM protein family member 3
A	ENSCHIG00000021841
A	ENSCHIG00000021843	FKBP10	FKBP prolyl isomerase 10
A	ENSCHIG00000021859	PARD6G	par-6 family cell polarity regulator gamma
A	ENSCHIG00000021864	TKT	transketolase
A	ENSCHIG00000021866	NUMBL	NUMB like endocytic adaptor protein
A	ENSCHIG00000021886		vascular cell adhesion protein 1
A	ENSCHIG00000021893	HCN2	hyperpolarization activated cyclic nucleotide gated potassium and sodium channel 2
A	ENSCHIG00000021900
A	ENSCHIG00000021901	TNFRSF19	TNF receptor superfamily member 19
A	ENSCHIG00000021903	RAB7B	RAB7B, member RAS oncogene family
A	ENSCHIG00000021904	DTX4	deltex E3 ubiquitin ligase 4
A	ENSCHIG00000021959	CALD1	caldesmon 1
A	ENSCHIG00000021967	CAVIN1	caveolae associated protein 1
A	ENSCHIG00000021969		neurturin
A	ENSCHIG00000021976	MYBPC3	myosin binding protein C, cardiac
A	ENSCHIG00000021993	TBX21	T-box 21
A	ENSCHIG00000022004	APOE	apolipoprotein E
A	ENSCHIG00000022036	THRB	thyroid hormone receptor beta
A	ENSCHIG00000022060		60S ribosomal protein L12 pseudogene
A	ENSCHIG00000022064	GLDC	glycine decarboxylase
A	ENSCHIG00000022077	DDR2	discoidin domain receptor tyrosine kinase 2
A	ENSCHIG00000022085		ribosomal protein L19
A	ENSCHIG00000022125	COL4A1	collagen type IV alpha 1 chain
A	ENSCHIG00000022130	DNASE1L3	deoxyribonuclease 1 like 3
A	ENSCHIG00000022140
A	ENSCHIG00000022151	CYP11A1	cholesterol side-chain cleavage enzyme, mitochondrial-like
A	ENSCHIG00000022172	FHOD3	formin homology 2 domain containing 3
A	ENSCHIG00000022176	FREM2	FRAS1 related extracellular matrix protein 2
A	ENSCHIG00000022202		tripartite motif-containing protein 5
A	ENSCHIG00000022209	S1PR3	sphingosine-1-phosphate receptor 3
A	ENSCHIG00000022213	CNN3	calponin 3
A	ENSCHIG00000022231
A	ENSCHIG00000022277	PAM	peptidylglycine alpha-amidating monooxygenase
A	ENSCHIG00000022301
A	ENSCHIG00000022338	MATN2	matrilin 2
A	ENSCHIG00000022366	KLHDC8B	kelch domain containing 8B
A	ENSCHIG00000022370	BACH2	BTB domain and CNC homolog 2
A	ENSCHIG00000022382	MORC1	MORC family CW-type zinc finger 1
A	ENSCHIG00000022384	NFIX	nuclear factor I X
A	ENSCHIG00000022405	CTDSP1	CTD small phosphatase 1
A	ENSCHIG00000022410	SLC29A1	solute carrier family 29 member 1 (Augustine blood group)
A	ENSCHIG00000022435	CSPG4	chondroitin sulfate proteoglycan 4
A	ENSCHIG00000022451	P2RX7	purinergic receptor P2X 7
A	ENSCHIG00000022459	CAPS	calcyphosine
A	ENSCHIG00000022478	CHM	CHM Rab escort protein
A	ENSCHIG00000022481	TMTC1	transmembrane and tetratricopeptide repeat containing 1
A	ENSCHIG00000022485	PTPRC	protein tyrosine phosphatase receptor type C
A	ENSCHIG00000022490	RASGEF1B	ras-GEF domain-containing family member 1B
A	ENSCHIG00000022511
A	ENSCHIG00000022513	ISL1	ISL LIM homeobox 1
A	ENSCHIG00000022531	SLC2A13	solute carrier family 2 member 13
A	ENSCHIG00000022544	Timp3	TIMP metallopeptidase inhibitor 3
A	ENSCHIG00000022557		CXADR Ig-like cell adhesion molecule
A	ENSCHIG00000022641	ARNT2	aryl hydrocarbon receptor nuclear translocator 2
A	ENSCHIG00000022648		transmembrane protein 45A
A	ENSCHIG00000022660	TGFB2	transforming growth factor beta 2
A	ENSCHIG00000022665	CPZ	carboxypeptidase Z
A	ENSCHIG00000022687	CD47	CD47 molecule
A	ENSCHIG00000022689	HBEGF	heparin binding EGF like growth factor
A	ENSCHIG00000022705	EGR1	early growth response 1
A	ENSCHIG00000022711	ADM	adrenomedullin
A	ENSCHIG00000022716	ZFP36L1	ZFP36 ring finger protein like 1
A	ENSCHIG00000022731	CADM4	cell adhesion molecule 4
A	ENSCHIG00000022755	GPX8	glutathione peroxidase 8 (putative)
A	ENSCHIG00000022767	DCLK1	doublecortin like kinase 1
A	ENSCHIG00000022769	NOS2	nitric oxide synthase 2
A	ENSCHIG00000022772	ANOS1	anosmin 1
A	ENSCHIG00000022779		CD58 molecule
A	ENSCHIG00000022785	GOLM1	golgi membrane protein 1
A	ENSCHIG00000022792	ARHGAP24	Rho GTPase activating protein 24
A	ENSCHIG00000022795	EPHB2	EPH receptor B2
A	ENSCHIG00000022804
A	ENSCHIG00000022847	C11orf95	chromosome 29 C11orf95 homolog
A	ENSCHIG00000022873	PLSCR4	phospholipid scramblase 4
A	ENSCHIG00000022891	ABHD14B	abhydrolase domain containing 14B
A	ENSCHIG00000022910	PLEKHB1	pleckstrin homology domain containing B1
A	ENSCHIG00000022955	SFRP2	secreted frizzled related protein 2
A	ENSCHIG00000022966	SLC47A1	solute carrier family 47 member 1
A	ENSCHIG00000022973	IGFBP7	insulin like growth factor binding protein 7
A	ENSCHIG00000022991	PCYOX1L	prenylcysteine oxidase 1 like
A	ENSCHIG00000023003	HTRA3	HtrA serine peptidase 3
A	ENSCHIG00000023017		ribosomal protein L12
A	ENSCHIG00000023025	PON2	paraoxonase 2
A	ENSCHIG00000023036	TMEM87B	transmembrane protein 87B
A	ENSCHIG00000023066	KLF3	Kruppel like factor 3
A	ENSCHIG00000023073		kelch-like protein 13
A	ENSCHIG00000023120	EXPH5	exophilin 5
A	ENSCHIG00000023122	NTRK2	neurotrophic receptor tyrosine kinase 2
A	ENSCHIG00000023131	HMCN1	hemicentin 1
A	ENSCHIG00000023137	SMO	smoothened, frizzled class receptor
A	ENSCHIG00000023162	ANGPTL2	angiopoietin like 2
A	ENSCHIG00000023182	TTC9	tetratricopeptide repeat domain 9
A	ENSCHIG00000023187	GDNF	glial cell derived neurotrophic factor
A	ENSCHIG00000023192	MXRA8	matrix remodeling associated 8
A	ENSCHIG00000023198	BMP1	bone morphogenetic protein 1
A	ENSCHIG00000023218	ATP12A	ATPase H+/K+ transporting non-gastric alpha2 subunit
A	ENSCHIG00000023219
A	ENSCHIG00000023220	LOXL4	lysyl oxidase like 4
A	ENSCHIG00000023223	EMILIN3	elastin microfibril interfacer 3
A	ENSCHIG00000023229	LDLRAD3	low density lipoprotein receptor class A domain containing 3
A	ENSCHIG00000023245	HOXD9	homeobox D9
A	ENSCHIG00000023262	TMEM184B	transmembrane protein 184B
A	ENSCHIG00000023281	ACSS3	acyl-CoA synthetase short chain family member 3
A	ENSCHIG00000023292	RPS4X	ribosomal protein S4 X-linked
A	ENSCHIG00000023311
A	ENSCHIG00000023351	CRYBB1	crystallin beta B1
A	ENSCHIG00000023353	FSHR	follicle stimulating hormone receptor
A	ENSCHIG00000023354		complement C4-A-like
A	ENSCHIG00000023357
A	ENSCHIG00000023371		60S ribosomal protein L11-like
A	ENSCHIG00000023377	GPM6B	glycoprotein M6B
A	ENSCHIG00000023383	CRB1	crumbs cell polarity complex component 1
A	ENSCHIG00000023403	PLEK2	pleckstrin 2
A	ENSCHIG00000023410	WNT6	Wnt family member 6
A	ENSCHIG00000023428	ANTXR1	ANTXR cell adhesion molecule 1
A	ENSCHIG00000023433
A	ENSCHIG00000023437		transmembrane protein 243
A	ENSCHIG00000023459		zinc finger and BTB domain containing 25
A	ENSCHIG00000023493	PLCB4	phospholipase C beta 4
A	ENSCHIG00000023506	CMBL	carboxymethylenebutenolidase homolog
A	ENSCHIG00000023522	HYAL1	hyaluronidase 1
A	ENSCHIG00000023526	GAL3ST3	galactose-3-O-sulfotransferase 3
A	ENSCHIG00000023544	KCNJ8	potassium voltage-gated channel subfamily J member 8
A	ENSCHIG00000023561		ribosomal protein S17
A	ENSCHIG00000023562		N-acetyllactosaminide alpha-1,3-galactosyltransferase
A	ENSCHIG00000023571	LTBP3	latent transforming growth factor beta binding protein 3
A	ENSCHIG00000023576		60S ribosomal protein L6 pseudogene
A	ENSCHIG00000023579	KCTD15	potassium channel tetramerization domain containing 15
A	ENSCHIG00000023586	VDR	vitamin D receptor
A	ENSCHIG00000023587	ITGA7	integrin subunit alpha 7
A	ENSCHIG00000023608	RASD1	ras related dexamethasone induced 1
A	ENSCHIG00000023622	RXFP1	relaxin family peptide receptor 1
A	ENSCHIG00000023628		keratin 18
A	ENSCHIG00000023641	EMX2	empty spiracles homeobox 2
A	ENSCHIG00000023662	TP63	tumor protein p63
A	ENSCHIG00000023670	PLXDC2	plexin domain containing 2
A	ENSCHIG00000023685	PATJ	PATJ crumbs cell polarity complex component
A	ENSCHIG00000023693	UCK2	uridine-cytidine kinase 2
A	ENSCHIG00000023708	COTL1	coactosin like F-actin binding protein 1
A	ENSCHIG00000023717	SLC7A10	solute carrier family 7 member 10
A	ENSCHIG00000023721	FOXP2	forkhead box P2
A	ENSCHIG00000023727		mastermind like domain containing 1
A	ENSCHIG00000023736	FGL2	fibrinogen like 2
A	ENSCHIG00000023746	GABRA5	gamma-aminobutyric acid type A receptor alpha5 subunit
A	ENSCHIG00000023776	VEGFD	vascular endothelial growth factor D
A	ENSCHIG00000023780	MBTPS2	membrane bound transcription factor peptidase, site 2
A	ENSCHIG00000023804	ABR	ABR activator of RhoGEF and GTPase
A	ENSCHIG00000023806	NRK	Nik related kinase
A	ENSCHIG00000023813	OLFML2A	olfactomedin like 2A
A	ENSCHIG00000023831	LUM	lumican
A	ENSCHIG00000023833	CERCAM	cerebral endothelial cell adhesion molecule
A	ENSCHIG00000023855	DEPTOR	DEP domain containing MTOR interacting protein
A	ENSCHIG00000023878	FNDC3B	fibronectin type III domain containing 3B
A	ENSCHIG00000023906	MAGED2	MAGE family member D2
A	ENSCHIG00000023925	LRIG3	leucine rich repeats and immunoglobulin like domains 3
A	ENSCHIG00000023996	ARHGAP23	Rho GTPase activating protein 23
A	ENSCHIG00000024029	LRRK1	leucine rich repeat kinase 1
A	ENSCHIG00000024050	SLC18A2	solute carrier family 18 member A2
A	ENSCHIG00000024055		nucleophosmin/nucleoplasmin 3
A	ENSCHIG00000024068	IDNK	IDNK gluconokinase
A	ENSCHIG00000024085	RPS9	ribosomal protein S9
A	ENSCHIG00000024115	CRISPLD2	cysteine rich secretory protein LCCL domain containing 2
A	ENSCHIG00000024116	NFATC4	nuclear factor of activated T cells 4
A	ENSCHIG00000024145	ABCB10	ATP binding cassette subfamily B member 10
A	ENSCHIG00000024146	RASSF9	Ras association domain family member 9
A	ENSCHIG00000024177	ADPRH	ADP-ribosylarginine hydrolase
A	ENSCHIG00000024184	HBBC	hemoglobin subunit beta-C-like
A	ENSCHIG00000024199	PCOLCE2	procollagen C-endopeptidase enhancer 2
A	ENSCHIG00000024217	OLFML1	olfactomedin like 1
A	ENSCHIG00000024227	AMH	anti-Mullerian hormone
A	ENSCHIG00000024237	IL17RB	interleukin 17 receptor B
A	ENSCHIG00000024254	ATP2B1	ATPase plasma membrane Ca2+ transporting 1
A	ENSCHIG00000024310	IGFBP3	insulin like growth factor binding protein 3
A	ENSCHIG00000024322	AOAH	acyloxyacyl hydrolase
A	ENSCHIG00000024324		zinc finger protein 664
A	ENSCHIG00000024333	EIF4E3	eukaryotic translation initiation factor 4E family member 3
A	ENSCHIG00000024337		ATPase H+ transporting V1 subunit G2
A	ENSCHIG00000024351	LTBP1	latent transforming growth factor beta binding protein 1
A	ENSCHIG00000024360	ID3	inhibitor of DNA binding 3, HLH protein
A	ENSCHIG00000024381	TLL1	tolloid like 1
A	ENSCHIG00000024385	KIAA1755	KIAA1755 ortholog
A	ENSCHIG00000024391	PRKACB	protein kinase cAMP-activated catalytic subunit beta
A	ENSCHIG00000024410	SNAI2	snail family transcriptional repressor 2
A	ENSCHIG00000024423
A	ENSCHIG00000024438	PDCD1LG2	programmed cell death 1 ligand 2
A	ENSCHIG00000024440
A	ENSCHIG00000024455	EVC	EvC ciliary complex subunit 1
A	ENSCHIG00000024459		HRAS-like suppressor 3
A	ENSCHIG00000024460	FMO4	flavin containing monooxygenase 4
A	ENSCHIG00000024482	IL15	interleukin 15
A	ENSCHIG00000024484	SSPN	sarcospan
A	ENSCHIG00000024502	XXYLT1	xyloside xylosyltransferase 1
A	ENSCHIG00000024511	WFDC1	WAP four-disulfide core domain 1
A	ENSCHIG00000024512	MRGPRF	MAS related GPR family member F
A	ENSCHIG00000024538	POGLUT2	protein O-glucosyltransferase 2
A	ENSCHIG00000024544	NLN	neurolysin
A	ENSCHIG00000024558	TRIM21	tripartite motif containing 21
A	ENSCHIG00000024566
A	ENSCHIG00000024597	SPON1	spondin 1
A	ENSCHIG00000024609	FCGRT	Fc fragment of IgG receptor and transporter
A	ENSCHIG00000024614	PTGES	prostaglandin E synthase
A	ENSCHIG00000024630
A	ENSCHIG00000024636		seryl-tRNA synthetase 2, mitochondrial
A	ENSCHIG00000024645	PCDH12	protocadherin 12
A	ENSCHIG00000024664	ENPP1	ectonucleotide pyrophosphatase/phosphodiesterase 1
A	ENSCHIG00000024673		BOLA class I histocompatibility antigen, alpha chain BL3-7-like
A	ENSCHIG00000024681	TSPAN18	tetraspanin 18
A	ENSCHIG00000024701	CKM	creatine kinase, M-type
A	ENSCHIG00000024734	MFAP4	microfibril associated protein 4
A	ENSCHIG00000024746	NOD2	nucleotide binding oligomerization domain containing 2
A	ENSCHIG00000024749	MMP23B	matrix metallopeptidase 23B
A	ENSCHIG00000024750		primary amine oxidase, lung isozyme-like
A	ENSCHIG00000024771	HBA1	hemoglobin subunit alpha-1/2
A	ENSCHIG00000024815	PVR	PVR cell adhesion molecule
A	ENSCHIG00000024821	PDGFRB	platelet derived growth factor receptor beta
A	ENSCHIG00000024828
A	ENSCHIG00000024850	KIAA1614	KIAA1614 ortholog
A	ENSCHIG00000024853	TMEM114	transmembrane protein 114
A	ENSCHIG00000024885
A	ENSCHIG00000024907		glutathione peroxidase 7
A	ENSCHIG00000024923	UGDH	UDP-glucose 6-dehydrogenase
A	ENSCHIG00000024955	NDST4	N-deacetylase and N-sulfotransferase 4
A	ENSCHIG00000024960	CCDC102A	coiled-coil domain containing 102A
A	ENSCHIG00000024967	GABBR2	gamma-aminobutyric acid type B receptor subunit 2
A	ENSCHIG00000024975	COBLL1	cordon-bleu WH2 repeat protein like 1
A	ENSCHIG00000024986	TIMP2	TIMP metallopeptidase inhibitor 2
A	ENSCHIG00000025015	ZNF792	zinc finger protein 792
A	ENSCHIG00000025074	ZMAT3	zinc finger matrin-type 3
A	ENSCHIG00000025104	PXDC1	PX domain containing 1
A	ENSCHIG00000025125	BCAT1	branched chain amino acid transaminase 1
A	ENSCHIG00000025136		cyclin D2
A	ENSCHIG00000025151	SGSH	N-sulfoglucosamine sulfohydrolase
A	ENSCHIG00000025154	PRDM6	PR/SET domain 6
A	ENSCHIG00000025161	SEMA6B	semaphorin 6B
A	ENSCHIG00000025175	ST3GAL3	ST3 beta-galactoside alpha-2,3-sialyltransferase 3
A	ENSCHIG00000025178	KLK4	kallikrein related peptidase 4
A	ENSCHIG00000025182	RGS16	regulator of G protein signaling 16
A	ENSCHIG00000025186
A	ENSCHIG00000025191	CD96	CD96 molecule
A	ENSCHIG00000025197	GPC1	glypican 1
A	ENSCHIG00000025211	KITLG	KIT ligand
A	ENSCHIG00000025214		heterogeneous nuclear ribonucleoprotein A1
A	ENSCHIG00000025221	KSR1	kinase suppressor of Ras 1
A	ENSCHIG00000025233	RPL26	ribosomal protein L26
A	ENSCHIG00000025239		ribosomal protein L10
A	ENSCHIG00000025263	RPS18	ribosomal protein S18
A	ENSCHIG00000025273	IGSF10	immunoglobulin superfamily member 10
A	ENSCHIG00000025277	LRRC38	leucine rich repeat containing 38
A	ENSCHIG00000025278	NUCB2	nucleobindin 2
A	ENSCHIG00000025302		family with sequence similarity 47 member E
A	ENSCHIG00000025358	MEGF10	multiple EGF like domains 10
A	ENSCHIG00000025389		ribosomal protein L36a
A	ENSCHIG00000025435
A	ENSCHIG00000025454		ribosomal protein L3
A	ENSCHIG00000025469	GPAT3	glycerol-3-phosphate acyltransferase 3
A	ENSCHIG00000025470	AK5	adenylate kinase 5
A	ENSCHIG00000025508	NECTIN4	nectin cell adhesion molecule 4
A	ENSCHIG00000025518	ADH5	alcohol dehydrogenase class-3
A	ENSCHIG00000025528	ZNF599	zinc finger protein 599
A	ENSCHIG00000025552	SOX18	SRY-box 18
A	ENSCHIG00000025555	GRASP	general receptor for phosphoinositides 1 associated scaffold protein
A	ENSCHIG00000025577	DHCR24	24-dehydrocholesterol reductase
A	ENSCHIG00000025623	LPL	lipoprotein lipase
A	ENSCHIG00000025645	TENM1	teneurin transmembrane protein 1
A	ENSCHIG00000025646		ribosomal protein L18a
A	ENSCHIG00000025649	VAT1L	vesicle amine transport 1 like
A	ENSCHIG00000025658	CCDC85C	coiled-coil domain containing 85C
A	ENSCHIG00000025661	ZC3HAV1	zinc finger CCCH-type containing, antiviral 1
A	ENSCHIG00000025669	NAGLU	N-acetyl-alpha-glucosaminidase
A	ENSCHIG00000025697	MR1	major histocompatibility complex class I-related gene protein
A	ENSCHIG00000025711
A	ENSCHIG00000025728	CDR2L	cerebellar degeneration related protein 2 like
A	ENSCHIG00000025733	SSC5D	scavenger receptor cysteine rich family member with 5 domains
A	ENSCHIG00000025739		protocadherin beta-13-like
A	ENSCHIG00000025748	ZBTB47	zinc finger and BTB domain containing 47
A	ENSCHIG00000025750	PCDHGB5	protocadherin gamma subfamily B, 5
A	ENSCHIG00000025780
A	ENSCHIG00000025783	ADGRV1	adhesion G protein-coupled receptor V1
A	ENSCHIG00000025796		heat shock protein family B (small) member 2
A	ENSCHIG00000025811	DEF8	differentially expressed in FDCP 8 homolog
A	ENSCHIG00000025812	ADCY3	adenylate cyclase 3
A	ENSCHIG00000025814	SBSPON	somatomedin B and thrombospondin type 1 domain containing
A	ENSCHIG00000025822	MRVI1	murine retrovirus integration site 1 homolog
A	ENSCHIG00000025835
A	ENSCHIG00000025842	PPP1R13L	protein phosphatase 1 regulatory subunit 13 like
A	ENSCHIG00000025856	CBX6	chromobox 6
A	ENSCHIG00000025858
A	ENSCHIG00000025869	GASK1B	golgi associated kinase 1B
A	ENSCHIG00000025875	SLC44A3	solute carrier family 44 member 3
A	ENSCHIG00000025880		prune homolog 2 with BCH domain
A	ENSCHIG00000025890	LAMB1	laminin subunit beta 1
A	ENSCHIG00000025897	ERBB2	erb-b2 receptor tyrosine kinase 2
A	ENSCHIG00000025901	INHBA	inhibin subunit beta A
A	ENSCHIG00000025902		transcription elongation factor A like 4
A	ENSCHIG00000025926	AJUBA	ajuba LIM protein
A	ENSCHIG00000025943	RPL10A	ribosomal protein L10a
A	ENSCHIG00000025957	SVEP1	sushi, von Willebrand factor type A, EGF and pentraxin domain containing 1
A	ENSCHIG00000025962	GLT8D2	glycosyltransferase 8 domain containing 2
A	ENSCHIG00000025963	PECR	peroxisomal trans-2-enoyl-CoA reductase
A	ENSCHIG00000025999
A	ENSCHIG00000026018	FREM1	FRAS1 related extracellular matrix 1
A	ENSCHIG00000026040	HOXC4	homeobox C4
A	ENSCHIG00000026047	ADCY8	adenylate cyclase 8
A	ENSCHIG00000026076	ARHGEF40	Rho guanine nucleotide exchange factor 40
A	ENSCHIG00000026082	NTN3	netrin 3
A	ENSCHIG00000026094	NUAK1	NUAK family kinase 1
A	ENSCHIG00000026109	NNAT	neuronatin
A	ENSCHIG00000026117	VCAN	versican
A	ENSCHIG00000026165	CEBPB	CCAAT enhancer binding protein beta
A	ENSCHIG00000026168	COL4A2	collagen type IV alpha 2 chain
A	ENSCHIG00000026170	SCN2B	sodium voltage-gated channel beta subunit 2
A	ENSCHIG00000026192	CCL25	C-C motif chemokine ligand 25
A	ENSCHIG00000026219	EMP3	epithelial membrane protein 3
A	ENSCHIG00000026227	P3H4	prolyl 3-hydroxylase family member 4 (non-enzymatic)
A	ENSCHIG00000026262	RHOF	ras homolog family member F, filopodia associated
A	ENSCHIG00000026263	FMOD	fibromodulin
A	ENSCHIG00000026282	PLA2G4A	phospholipase A2 group IVA
A	ENSCHIG00000026286	BOC	BOC cell adhesion associated, oncogene regulated
A	ENSCHIG00000026298	COL15A1	collagen type XV alpha 1 chain
A	ENSCHIG00000026310	FZD7	frizzled class receptor 7
A	ENSCHIG00000026333	JUP	junction plakoglobin
A	ENSCHIG00000026351	MAP3K1	mitogen-activated protein kinase kinase kinase 1
A	ENSCHIG00000026377	SPATS2L	spermatogenesis associated serine rich 2 like
A	ENSCHIG00000026425	KIF26B	kinesin family member 26B
A	ENSCHIG00000026438		sulfatase modifying factor 2
A	ENSCHIG00000026445	TANC1	tetratricopeptide repeat, ankyrin repeat and coiled-coil containing 1
A	ENSCHIG00000026468	MMP7	matrix metallopeptidase 7
A	ENSCHIG00000026497	S100A16	S100 calcium binding protein A16
A	ENSCHIG00000026520	ZFP37	ZFP37 zinc finger protein
A	ENSCHIG00000026549	TMEM63A	transmembrane protein 63A
A	ENSCHIG00000026552	SNTB1	syntrophin beta 1
A	ENSCHIG00000026553	CD200	CD200 molecule
A	ENSCHIG00000026563	ZSWIM5	zinc finger SWIM-type containing 5
A	ENSCHIG00000026564	AGO4	protein argonaute-4
A	ENSCHIG00000026587	NPTXR	neuronal pentraxin receptor
A	ENSCHIG00000026690	ATP1A2	sodium/potassium-transporting ATPase subunit alpha-2
A	ENSCHIG00000026691	CMYA5	cardiomyopathy associated 5
A	ENSCHIG00000026714	ITGA2	integrin subunit alpha 2
A	ENSCHIG00000026717	FAM3C	family with sequence similarity 3 member C
A	ENSCHIG00000026756		collagen type XXVII alpha 1 chain
A	ENSCHIG00000026764	NTN4	netrin 4
A	ENSCHIG00000026794	EEF1B2	eukaryotic translation elongation factor 1 beta 2
A	ENSCHIG00000026809	PYCR1	pyrroline-5-carboxylate reductase 1
A	ENSCHIG00000026810	FZD8	frizzled class receptor 8
A	ENSCHIG00000026816	TFPI2	tissue factor pathway inhibitor 2
A	ENSCHIG00000026836	FGF1	fibroblast growth factor 1
A	ENSCHIG00000026853	SLC25A3	solute carrier family 25 member 3
A	ENSCHIG00000026864	SLC30A2	solute carrier family 30 member 2
A	ENSCHIG00000026868	ENG	endoglin
A	ENSCHIG00000026869	MYBPC1	myosin binding protein C, slow type
A	ENSCHIG00000026906	ABCA9	ATP-binding cassette sub-family A member 9
A	ENSCHIG00000026907	CD8A	CD8a molecule
A	ENSCHIG00000026921	HOXC8	homeobox C8
A	ENSCHIG00000026926		mediator complex subunit 12
A	ENSCHIG00000026934	FMNL2	formin like 2
A	ENSCHIG00000026946	ZNF383	zinc finger protein 383
A	ENSCHIG00000026947
A	ENSCHIG00000026961	SMOX	spermine oxidase
A	ENSCHIG00000026985		FXYD domain containing ion transport regulator 5
A	ENSCHIG00000026991	TLE2	TLE family member 2, transcriptional corepressor
A	ENSCHIG00000027024	NCKAP5L	NCK associated protein 5 like
A	ENSCHIG00000027035	ACVRL1	activin A receptor like type 1
A	ENSCHIG00000027044	TMEM98	transmembrane protein 98
A	ENSCHIG00000027054	ITK	IL2 inducible T cell kinase
A	ENSCHIG00000027055	ADAMTS2	ADAM metallopeptidase with thrombospondin type 1 motif 2
A	ENSCHIG00000027073	ASPH	aspartate beta-hydroxylase
A	ENSCHIG00000027084
A	ENSCHIG00000027113	ZNF699	zinc finger protein 699
A	ENSCHIG00000027125	TNS3	tensin 3
A	ENSCHIG00000027130	CLCA2	chloride channel accessory 2
A	ENSCHIG00000027140	ROR1	receptor tyrosine kinase like orphan receptor 1
A	ENSCHIG00000027196	DNAJC6	DnaJ heat shock protein family (Hsp40) member C6
A	ENSCHIG00000027203	FNBP1	formin binding protein 1
A	ENSCHIG00000027207	MEIS1	Meis homeobox 1
A	ENSCHIG00000027224	NXPH3	neurexophilin 3
A	ENSCHIG00000027226	LMO4	LIM domain only 4
A	ENSCHIG00000027256	ZBTB46	zinc finger and BTB domain containing 46
A	ENSCHIG00000027259
A	ENSCHIG00000027271
B	ENSCHIG00000000006	ND1	NADH dehydrogenase subunit 1
B	ENSCHIG00000000019	COX2	cytochrome c oxidase subunit II
B	ENSCHIG00000000020
B	ENSCHIG00000000023	COX3	cytochrome c oxidase subunit III
B	ENSCHIG00000000026
B	ENSCHIG00000000029
B	ENSCHIG00000000030
B	ENSCHIG00000000031
B	ENSCHIG00000000036
B	ENSCHIG00000000050		cytochrome c oxidase subunit 7B, mitochondrial
B	ENSCHIG00000000065	AIFM1	apoptosis inducing factor mitochondria associated 1
B	ENSCHIG00000000093	GUCD1	guanylyl cyclase domain containing 1
B	ENSCHIG00000000100	ACSL4	acyl-CoA synthetase long chain family member 4
B	ENSCHIG00000000102	PLAC9	placenta associated 9
B	ENSCHIG00000000109	ENOSF1	enolase superfamily member 1
B	ENSCHIG00000000121	GTPBP6	GTP binding protein 6 (putative)
B	ENSCHIG00000000122	PPM1F	protein phosphatase, Mg2+/Mn2+ dependent 1F
B	ENSCHIG00000000127	CD99L2	CD99 molecule like 2
B	ENSCHIG00000000135	PRF1	perforin 1
B	ENSCHIG00000000167		RNA-binding motif protein, X-linked 2
B	ENSCHIG00000000170	ELF4	E74 like ETS transcription factor 4
B	ENSCHIG00000000207	NAA10	N(alpha)-acetyltransferase 10, NatA catalytic subunit
B	ENSCHIG00000000229	MAFK	MAF bZIP transcription factor K
B	ENSCHIG00000000242	SLC25A14	solute carrier family 25 member 14
B	ENSCHIG00000000265	ITGB1BP2	integrin subunit beta 1 binding protein 2
B	ENSCHIG00000000269	ASMTL	acetylserotonin O-methyltransferase like
B	ENSCHIG00000000310	GRTP1	growth hormone regulated TBC protein 1
B	ENSCHIG00000000312	HTATSF1	HIV-1 Tat specific factor 1
B	ENSCHIG00000000320	INTS6L	integrator complex subunit 6-like
B	ENSCHIG00000000321	VCL	vinculin
B	ENSCHIG00000000328	CSF2RA	colony stimulating factor 2 receptor alpha subunit
B	ENSCHIG00000000389	DLG5	discs large MAGUK scaffold protein 5
B	ENSCHIG00000000397	PFKL	ATP-dependent 6-phosphofructokinase, liver type
B	ENSCHIG00000000398	C7orf50	chromosome 7 open reading frame 50
B	ENSCHIG00000000415
B	ENSCHIG00000000429	NRBP2	nuclear receptor binding protein 2
B	ENSCHIG00000000486	C1orf198	chromosome 28 C1orf198 homolog
B	ENSCHIG00000000488	CLIC3	chloride intracellular channel 3
B	ENSCHIG00000000491	ERGIC1	endoplasmic reticulum-golgi intermediate compartment 1
B	ENSCHIG00000000549		BLOC-1 related complex subunit 7
B	ENSCHIG00000000593	OGFOD3	2-oxoglutarate and iron dependent oxygenase domain containing 3
B	ENSCHIG00000000708	RF02203
B	ENSCHIG00000000725	SWAP70	switching B cell complex subunit SWAP70
B	ENSCHIG00000000772	KIF1C	kinesin family member 1C
B	ENSCHIG00000000776	RF02209
B	ENSCHIG00000000793	RF02204
B	ENSCHIG00000000960	RF00604	small nucleolar RNA, C/D box 88C
B	ENSCHIG00000001025
B	ENSCHIG00000001029	RF00026
B	ENSCHIG00000001116	RF00614
B	ENSCHIG00000001133	ARHGEF17	Rho guanine nucleotide exchange factor 17
B	ENSCHIG00000001349	ARSB	arylsulfatase B
B	ENSCHIG00000001403	RF00401
B	ENSCHIG00000001441		ribosomal protein L13
B	ENSCHIG00000001486
B	ENSCHIG00000001557	CCDC80	coiled-coil domain containing 80
B	ENSCHIG00000001581	MIR202	microRNA mir-202
B	ENSCHIG00000001586
B	ENSCHIG00000001635	ZBTB7C	zinc finger and BTB domain containing 7C
B	ENSCHIG00000001656
B	ENSCHIG00000001740		interferon-induced very large GTPase 1
B	ENSCHIG00000001865	MX1	MX dynamin like GTPase 1
B	ENSCHIG00000001871	RF00026
B	ENSCHIG00000001875	ANKMY2	ankyrin repeat and MYND domain containing 2
B	ENSCHIG00000001895	RAB9A	RAB9A, member RAS oncogene family
B	ENSCHIG00000001921	MAN2B1	mannosidase alpha class 2B member 1
B	ENSCHIG00000001932	RF00092	small nucleolar RNA, H/ACA box 63D
B	ENSCHIG00000001958	MOCOS	molybdenum cofactor sulfurase
B	ENSCHIG00000001960	VASN	vasorin
B	ENSCHIG00000001962	RF00404
B	ENSCHIG00000001998	HDHD3	haloacid dehalogenase like hydrolase domain containing 3
B	ENSCHIG00000002001	TANC2	tetratricopeptide repeat, ankyrin repeat and coiled-coil containing 2
B	ENSCHIG00000002020	BCAR3	BCAR3 adaptor protein, NSP family member
B	ENSCHIG00000002024	RF00476	small nucleolar RNA, C/D box 38B
B	ENSCHIG00000002033	TSKU	tsukushi, small leucine rich proteoglycan
B	ENSCHIG00000002061	RF01957
B	ENSCHIG00000002071	CHML	CHM like Rab escort protein
B	ENSCHIG00000002139		40S ribosomal protein S20 pseudogene
B	ENSCHIG00000002391	RF01151
B	ENSCHIG00000002398	SMIM10L1	small integral membrane protein 10 like 1
B	ENSCHIG00000002466	RF00334
B	ENSCHIG00000002581	HPS6	HPS6 biogenesis of lysosomal organelles complex 2 subunit 3
B	ENSCHIG00000002671	RF00045
B	ENSCHIG00000002693	RF00002
B	ENSCHIG00000002705	RF00002
B	ENSCHIG00000002719	RF00002
B	ENSCHIG00000002731	RF00002
B	ENSCHIG00000002764	RF00002
B	ENSCHIG00000002812	RF02206	WT1 antisense RNA
B	ENSCHIG00000002832	MMP15	matrix metallopeptidase 15
B	ENSCHIG00000002856	ACKR3	atypical chemokine receptor 3
B	ENSCHIG00000002896	TAB3	TGF-beta activated kinase 1 (MAP3K7) binding protein 3
B	ENSCHIG00000002963	RHOQ	ras homolog family member Q
B	ENSCHIG00000002986	FAM50A	family with sequence similarity 50 member A
B	ENSCHIG00000003028	ARL8A	ADP ribosylation factor like GTPase 8A
B	ENSCHIG00000003087	NANS	N-acetylneuraminate synthase
B	ENSCHIG00000003100		60S ribosomal protein L23a pseudogene
B	ENSCHIG00000003153	INAFM1	InaF motif containing 1
B	ENSCHIG00000003191	MID1IP1	MID1 interacting protein 1
B	ENSCHIG00000003202	RF02103
B	ENSCHIG00000003219	ENPP6	ectonucleotide pyrophosphatase/phosphodiesterase 6
B	ENSCHIG00000003247	RAB43	RAB43, member RAS oncogene family
B	ENSCHIG00000003271	SHMT2	serine hydroxymethyltransferase 2
B	ENSCHIG00000003375	ZBTB22	zinc finger and BTB domain containing 22
B	ENSCHIG00000003384	CHI3L1	chitinase 3 like 1
B	ENSCHIG00000003427	TMEM54	transmembrane protein 54
B	ENSCHIG00000003454		60S ribosomal protein L30-like
B	ENSCHIG00000003482	ARMCX3	armadillo repeat containing X-linked 3
B	ENSCHIG00000003569	ST5	suppression of tumorigenicity 5
B	ENSCHIG00000003642		probable cystatin-16
B	ENSCHIG00000003679		ladinin 1
B	ENSCHIG00000003683	HEXIM1	HEXIM P-TEFb complex subunit 1
B	ENSCHIG00000003734	RF00030	RNA component of mitochondrial RNA processing endoribonuclease
B	ENSCHIG00000003803	RF02205
B	ENSCHIG00000003808	IDH2	isocitrate dehydrogenase (NADP(+)) 2, mitochondrial
B	ENSCHIG00000003891	RF00026
B	ENSCHIG00000003945		ribosomal protein L7a
B	ENSCHIG00000004030	CH25H	cholesterol 25-hydroxylase
B	ENSCHIG00000004031
B	ENSCHIG00000004048	ETNK2	ethanolamine kinase 2
B	ENSCHIG00000004106
B	ENSCHIG00000004109
B	ENSCHIG00000004169		schwannomin-interacting protein 1
B	ENSCHIG00000004209	MAP3K6	mitogen-activated protein kinase kinase kinase 6
B	ENSCHIG00000004247		integrin subunit alpha X
B	ENSCHIG00000004273	GRAP	GRB2 related adaptor protein
B	ENSCHIG00000004437
B	ENSCHIG00000004539	BCL9L	BCL9 like
B	ENSCHIG00000004554	TLNRD1	talin rod domain containing 1
B	ENSCHIG00000004603	DEPP1	DEPP1 autophagy regulator
B	ENSCHIG00000004606	PNPO	pyridoxamine 5'-phosphate oxidase
B	ENSCHIG00000004756
B	ENSCHIG00000004788	PJA1	praja ring finger ubiquitin ligase 1
B	ENSCHIG00000004823
B	ENSCHIG00000004873	RF02216
B	ENSCHIG00000004876
B	ENSCHIG00000004921	RGS19	regulator of G protein signaling 19
B	ENSCHIG00000004950	RF02208
B	ENSCHIG00000005024		HOP homeobox
B	ENSCHIG00000005040	CHST14	carbohydrate sulfotransferase 14
B	ENSCHIG00000005054	PHLDA1	pleckstrin homology like domain family A member 1
B	ENSCHIG00000005194	PDGFRA	platelet derived growth factor receptor alpha
B	ENSCHIG00000005202	EFNA1	ephrin A1
B	ENSCHIG00000005243
B	ENSCHIG00000005405	COMTD1	catechol-O-methyltransferase domain containing 1
B	ENSCHIG00000005488	LY6E	lymphocyte antigen 6 family member E
B	ENSCHIG00000005522	CTSD	cathepsin D
B	ENSCHIG00000005544	IFI30	IFI30 lysosomal thiol reductase
B	ENSCHIG00000005568	CTSW	cathepsin W
B	ENSCHIG00000005594	CCDC22	coiled-coil domain containing 22
B	ENSCHIG00000005604	PSAP	prosaposin
B	ENSCHIG00000005658	SCP2	sterol carrier protein 2
B	ENSCHIG00000005703	GJA4	gap junction protein alpha 4
B	ENSCHIG00000005737	IFIT5	interferon induced protein with tetratricopeptide repeats 5
B	ENSCHIG00000005768	PLEKHF1	pleckstrin homology and FYVE domain containing 1
B	ENSCHIG00000005817	SLC44A2	solute carrier family 44 member 2
B	ENSCHIG00000005847	RF00406
B	ENSCHIG00000005900	AKR1A1	aldo-keto reductase family 1 member A1
B	ENSCHIG00000005977	TMEM164	transmembrane protein 164
B	ENSCHIG00000006033	ADAM15	ADAM metallopeptidase domain 15
B	ENSCHIG00000006087		septin 6
B	ENSCHIG00000006112
B	ENSCHIG00000006134		annexin A2
B	ENSCHIG00000006209	HIST2H2AB	histone H2A type 2-B
B	ENSCHIG00000006212		SOGA family member 3
B	ENSCHIG00000006232	RF00430
B	ENSCHIG00000006295	IMP3	IMP U3 small nucleolar ribonucleoprotein 3
B	ENSCHIG00000006302	UBALD1	UBA like domain containing 1
B	ENSCHIG00000006315	RF00091
B	ENSCHIG00000006433	AFAP1L2	actin filament associated protein 1 like 2
B	ENSCHIG00000006485		interleukin 2 receptor subunit gamma
B	ENSCHIG00000006489	TCN2	transcobalamin 2
B	ENSCHIG00000006553	RASSF10	Ras association domain family member 10
B	ENSCHIG00000006564		60S ribosomal protein L21-like
B	ENSCHIG00000006571	S100A13	S100 calcium binding protein A13
B	ENSCHIG00000006583	KIAA0513	KIAA0513 ortholog
B	ENSCHIG00000006635	CD248	CD248 molecule
B	ENSCHIG00000006644		membrane primary amine oxidase
B	ENSCHIG00000006679	ZYX	zyxin
B	ENSCHIG00000006690	PQLC2	PQ loop repeat containing 2
B	ENSCHIG00000006752		chromosome 18 C19orf48 homolog
B	ENSCHIG00000006763	AGRN	agrin
B	ENSCHIG00000006770	PDGFD	platelet derived growth factor D
B	ENSCHIG00000006785	DAB2IP	DAB2 interacting protein
B	ENSCHIG00000006787	PMM1	phosphomannomutase 1
B	ENSCHIG00000006805	SSR4	signal sequence receptor subunit 4
B	ENSCHIG00000006901	FOXN3	forkhead box N3
B	ENSCHIG00000006969
B	ENSCHIG00000006977	ATP6AP1	ATPase H+ transporting accessory protein 1
B	ENSCHIG00000006984	COMT	catechol-O-methyltransferase
B	ENSCHIG00000007023		solute carrier family 25 member 5
B	ENSCHIG00000007073	BGN	biglycan
B	ENSCHIG00000007109	KLHL23	kelch like family member 23
B	ENSCHIG00000007111	EPHX2	epoxide hydrolase 2
B	ENSCHIG00000007124	SLC35A2	solute carrier family 35 member A2
B	ENSCHIG00000007139	SPARCL1	SPARC like 1
B	ENSCHIG00000007176	PHEX	phosphate regulating endopeptidase homolog X-linked
B	ENSCHIG00000007203	CNP	2',3'-cyclic nucleotide 3' phosphodiesterase
B	ENSCHIG00000007230	GZMA	granzyme A
B	ENSCHIG00000007252
B	ENSCHIG00000007253	FGFR3	fibroblast growth factor receptor 3
B	ENSCHIG00000007254	ABCG1	ATP binding cassette subfamily G member 1
B	ENSCHIG00000007275	NADSYN1	NAD synthetase 1
B	ENSCHIG00000007281	KLF13	Kruppel like factor 13
B	ENSCHIG00000007301
B	ENSCHIG00000007331	RGS9BP	regulator of G protein signaling 9 binding protein
B	ENSCHIG00000007351	HSPB6	heat shock protein family B (small) member 6
B	ENSCHIG00000007402		RHO family interacting cell polarization regulator 2
B	ENSCHIG00000007458	MAP7D2	MAP7 domain containing 2
B	ENSCHIG00000007476	RHOH	ras homolog family member H
B	ENSCHIG00000007570	GPR34	G protein-coupled receptor 34
B	ENSCHIG00000007598	SFXN3	sideroflexin 3
B	ENSCHIG00000007606	ARRDC2	arrestin domain containing 2
B	ENSCHIG00000007607
B	ENSCHIG00000007611	C3AR1	complement C3a receptor 1
B	ENSCHIG00000007613	PAXX	PAXX non-homologous end joining factor
B	ENSCHIG00000007646
B	ENSCHIG00000007670
B	ENSCHIG00000007733	GJB1	gap junction protein beta 1
B	ENSCHIG00000007736	IFITM3	interferon-induced transmembrane protein 3-like
B	ENSCHIG00000007748	CNR1	cannabinoid receptor 1
B	ENSCHIG00000007761	CPED1	cadherin like and PC-esterase domain containing 1
B	ENSCHIG00000007846	JUNB	JunB proto-oncogene, AP-1 transcription factor subunit
B	ENSCHIG00000007906
B	ENSCHIG00000007953	LCP1	lymphocyte cytosolic protein 1
B	ENSCHIG00000007957
B	ENSCHIG00000007963	MVP	major vault protein
B	ENSCHIG00000007966	NACC2	NACC family member 2
B	ENSCHIG00000007970	RNPEPL1	arginyl aminopeptidase like 1
B	ENSCHIG00000007984		histone H2A type 1
B	ENSCHIG00000007994	IER2	immediate early response 2
B	ENSCHIG00000008013	SLC25A23	solute carrier family 25 member 23
B	ENSCHIG00000008034	TRPV2	transient receptor potential cation channel subfamily V member 2
B	ENSCHIG00000008041		protoporphyrinogen oxidase
B	ENSCHIG00000008049	HYAL2	hyaluronidase 2
B	ENSCHIG00000008068		brain expressed X-linked 2
B	ENSCHIG00000008085	MED25	mediator complex subunit 25
B	ENSCHIG00000008238		low affinity immunoglobulin gamma Fc region receptor III
B	ENSCHIG00000008257	FADD	Fas associated via death domain
B	ENSCHIG00000008261	PRR15L	proline rich 15 like
B	ENSCHIG00000008292	KCNJ4	potassium voltage-gated channel subfamily J member 4
B	ENSCHIG00000008301	GHDC	GH3 domain containing
B	ENSCHIG00000008317		small integral membrane protein 15
B	ENSCHIG00000008352		myeloid associated differentiation marker
B	ENSCHIG00000008375		beta-hexosaminidase subunit beta
B	ENSCHIG00000008444	TNFAIP8L2	TNF alpha induced protein 8 like 2
B	ENSCHIG00000008450	AFF1	AF4/FMR2 family member 1
B	ENSCHIG00000008473	NFKB1	nuclear factor kappa B subunit 1
B	ENSCHIG00000008542	HCFC1R1	host cell factor C1 regulator 1
B	ENSCHIG00000008576	TMED3	transmembrane p24 trafficking protein 3
B	ENSCHIG00000008609	EFNA4	ephrin A4
B	ENSCHIG00000008664	CUEDC1	CUE domain containing 1
B	ENSCHIG00000008687	RNF112	ring finger protein 112
B	ENSCHIG00000008689	DCTPP1	dCTP pyrophosphatase 1
B	ENSCHIG00000008723
B	ENSCHIG00000008727	NIPA1	NIPA magnesium transporter 1
B	ENSCHIG00000008761	NDN	necdin, MAGE family member
B	ENSCHIG00000008787	DHRS3	dehydrogenase/reductase 3
B	ENSCHIG00000008816	CD151	CD151 molecule (Raph blood group)
B	ENSCHIG00000008822
B	ENSCHIG00000008839		peroxiredoxin 2
B	ENSCHIG00000008848		beta-2-microglobulin
B	ENSCHIG00000008864
B	ENSCHIG00000008870	TMEM246	transmembrane protein 246
B	ENSCHIG00000008887	CD9	CD9 molecule
B	ENSCHIG00000008899		SKI like proto-oncogene
B	ENSCHIG00000008910	KCNMB4	potassium calcium-activated channel subfamily M regulatory beta subunit 4
B	ENSCHIG00000008956	TM7SF2	transmembrane 7 superfamily member 2
B	ENSCHIG00000008960		glyceraldehyde-3-phosphate dehydrogenase pseudogene
B	ENSCHIG00000008981		FKBP prolyl isomerase 1A
B	ENSCHIG00000008989	PML	promyelocytic leukemia
B	ENSCHIG00000009006		5-hydroxyisourate hydrolase
B	ENSCHIG00000009007	RBM3	RNA binding motif protein 3
B	ENSCHIG00000009028	GPRIN1	G protein regulated inducer of neurite outgrowth 1
B	ENSCHIG00000009032		cytochrome P450 2J2
B	ENSCHIG00000009049	CYB561D1	cytochrome b561 domain-containing protein 1
B	ENSCHIG00000009064	CDC42SE1	CDC42 small effector 1
B	ENSCHIG00000009069	chi-mir-195	chi-mir-195
B	ENSCHIG00000009089	MIR452	microRNA 452
B	ENSCHIG00000009090	CST3	cystatin-C
B	ENSCHIG00000009097	CRABP2	cellular retinoic acid binding protein 2
B	ENSCHIG00000009142	JAK3	Janus kinase 3
B	ENSCHIG00000009143	ACTG2	actin gamma 2, smooth muscle
B	ENSCHIG00000009161		JunD proto-oncogene, AP-1 transcription factor subunit
B	ENSCHIG00000009202	FAM234A	family with sequence similarity 234 member A
B	ENSCHIG00000009206	GLRX5	glutaredoxin 5
B	ENSCHIG00000009213
B	ENSCHIG00000009214	MIR22	microRNA mir-22
B	ENSCHIG00000009231	MPEG1	macrophage-expressed gene 1 protein
B	ENSCHIG00000009258		matrix remodeling associated 7
B	ENSCHIG00000009264	REXO2	RNA exonuclease 2
B	ENSCHIG00000009272	chi-mir-224	chi-mir-224
B	ENSCHIG00000009275
B	ENSCHIG00000009327	RPS6KB2	ribosomal protein S6 kinase B2
B	ENSCHIG00000009392	MARCKS	myristoylated alanine rich protein kinase C substrate
B	ENSCHIG00000009397	PSMD10	proteasome 26S subunit, non-ATPase 10
B	ENSCHIG00000009403	RTL5	retrotransposon Gag like 5
B	ENSCHIG00000009416	LRATD2	LRAT domain containing 2
B	ENSCHIG00000009421	HIST1H3C	histone cluster 1 H3 family member c
B	ENSCHIG00000009432	ABTB2	ankyrin repeat and BTB domain containing 2
B	ENSCHIG00000009437	SLC44A1	solute carrier family 44 member 1
B	ENSCHIG00000009440	PGK1	phosphoglycerate kinase 1
B	ENSCHIG00000009443	FAM122B	family with sequence similarity 122B
B	ENSCHIG00000009444	COMMD4	COMM domain containing 4
B	ENSCHIG00000009455
B	ENSCHIG00000009456	EEF1AKMT3	EEF1A lysine methyltransferase 3
B	ENSCHIG00000009464	HLA-DMA	HLA class II histocompatibility antigen, DM alpha chain
B	ENSCHIG00000009499	ATG4A	autophagy related 4A cysteine peptidase
B	ENSCHIG00000009558	ASAH1	N-acylsphingosine amidohydrolase 1
B	ENSCHIG00000009573	MBOAT1	membrane bound O-acyltransferase domain containing 1
B	ENSCHIG00000009574	GATA4	GATA binding protein 4
B	ENSCHIG00000009585		elongation factor 1-alpha 1 pseudogene
B	ENSCHIG00000009589	CD81	CD81 molecule
B	ENSCHIG00000009595	TRIL	TLR4 interactor with leucine rich repeats
B	ENSCHIG00000009603	RAMP2	receptor activity modifying protein 2
B	ENSCHIG00000009613		NADH-cytochrome b5 reductase 3
B	ENSCHIG00000009614		BOLA class I histocompatibility antigen, alpha chain BL3-7-like
B	ENSCHIG00000009635	ENOX2	ecto-NOX disulfide-thiol exchanger 2
B	ENSCHIG00000009640	ELOVL1	ELOVL fatty acid elongase 1
B	ENSCHIG00000009709		galectin-9
B	ENSCHIG00000009715		growth arrest specific 7
B	ENSCHIG00000009720	ARL10	ADP ribosylation factor like GTPase 10
B	ENSCHIG00000009721	SHISA5	shisa family member 5
B	ENSCHIG00000009728	STAT1	signal transducer and activator of transcription 1
B	ENSCHIG00000009730	P2RY2	purinergic receptor P2Y2
B	ENSCHIG00000009754	DHH	desert hedgehog signaling molecule
B	ENSCHIG00000009755	PSME1	proteasome activator subunit 1
B	ENSCHIG00000009784	ADAMTS7	ADAM metallopeptidase with thrombospondin type 1 motif 7
B	ENSCHIG00000009837	SMARCA1	SWI/SNF related, matrix associated, actin dependent regulator of chromatin, subfamily a, member 1
B	ENSCHIG00000009858
B	ENSCHIG00000009891	GLS2	glutaminase 2
B	ENSCHIG00000009917	GAMT	guanidinoacetate N-methyltransferase
B	ENSCHIG00000009918	SMUG1	single-strand-selective monofunctional uracil-DNA glycosylase 1
B	ENSCHIG00000009953		ras-related protein Rap-2c-like
B	ENSCHIG00000009968	RF00263	small nucleolar RNA, H/ACA box 68
B	ENSCHIG00000010010		60S ribosomal protein L7a
B	ENSCHIG00000010014	SEC61A1	Sec61 translocon alpha 1 subunit
B	ENSCHIG00000010015	MYORG	myogenesis regulating glycosidase (putative)
B	ENSCHIG00000010020	KLF16	Kruppel like factor 16
B	ENSCHIG00000010054		histone H3
B	ENSCHIG00000010055	TIMP1	TIMP metallopeptidase inhibitor 1
B	ENSCHIG00000010056	PRSS23	serine protease 23
B	ENSCHIG00000010061	CCDC8	coiled-coil domain containing 8
B	ENSCHIG00000010083		translationally-controlled tumor protein pseudogene
B	ENSCHIG00000010104	SMIM4	small integral membrane protein 4
B	ENSCHIG00000010108	TAPBP	TAP binding protein
B	ENSCHIG00000010123	NMB	neuromedin B
B	ENSCHIG00000010138	SUV39H1	suppressor of variegation 3-9 homolog 1
B	ENSCHIG00000010157	NFKBIA	NFKB inhibitor alpha
B	ENSCHIG00000010158	RHPN2	rhophilin Rho GTPase binding protein 2
B	ENSCHIG00000010182	ADORA1	adenosine A1 receptor
B	ENSCHIG00000010202	PRRX1	paired related homeobox 1
B	ENSCHIG00000010204	TMEM65	transmembrane protein 65
B	ENSCHIG00000010216		clusterin
B	ENSCHIG00000010234
B	ENSCHIG00000010235	ITPRIPL2	ITPRIP like 2
B	ENSCHIG00000010239	ZFPM1	zinc finger protein, FOG family member 1
B	ENSCHIG00000010262	ROM1	retinal outer segment membrane protein 1
B	ENSCHIG00000010295	TMEM63B	transmembrane protein 63B
B	ENSCHIG00000010302	SLC38A2	solute carrier family 38 member 2
B	ENSCHIG00000010303	UROC1	urocanate hydratase 1
B	ENSCHIG00000010354		ATP synthase membrane subunit c locus 2
B	ENSCHIG00000010358		coronin-7
B	ENSCHIG00000010383	NCK2	NCK adaptor protein 2
B	ENSCHIG00000010415	ASDURF	ASNSD1 upstream reading frame
B	ENSCHIG00000010425	ADGRE5	adhesion G protein-coupled receptor E5
B	ENSCHIG00000010433		40S ribosomal protein S27
B	ENSCHIG00000010434	SMIM19	small integral membrane protein 19
B	ENSCHIG00000010471	ATP13A2	probable cation-transporting ATPase 13A2
B	ENSCHIG00000010475	B3GALT6	beta-1,3-galactosyltransferase 6
B	ENSCHIG00000010477
B	ENSCHIG00000010482	CLMP	CXADR like membrane protein
B	ENSCHIG00000010498	GCAT	glycine C-acetyltransferase
B	ENSCHIG00000010505	DFFB	DNA fragmentation factor subunit beta
B	ENSCHIG00000010546	RPLP1	ribosomal protein lateral stalk subunit P1
B	ENSCHIG00000010579
B	ENSCHIG00000010582	RNASE4	ribonuclease 4
B	ENSCHIG00000010607
B	ENSCHIG00000010621	RAPGEF3	Rap guanine nucleotide exchange factor 3
B	ENSCHIG00000010651	NT5E	5'-nucleotidase ecto
B	ENSCHIG00000010686	STAP2	signal transducing adaptor family member 2
B	ENSCHIG00000010696	GALNT2	polypeptide N-acetylgalactosaminyltransferase 2
B	ENSCHIG00000010707	CHST2	carbohydrate sulfotransferase 2
B	ENSCHIG00000010749	PXN	paxillin
B	ENSCHIG00000010830	IGF2R	insulin like growth factor 2 receptor
B	ENSCHIG00000010866	HYI	hydroxypyruvate isomerase (putative)
B	ENSCHIG00000010872	LEPROT	leptin receptor overlapping transcript
B	ENSCHIG00000010890	ICK	intestinal cell kinase
B	ENSCHIG00000010934	ITGB1	integrin subunit beta 1
B	ENSCHIG00000010968	RITA1	RBPJ interacting and tubulin associated 1
B	ENSCHIG00000010970		ergosterol biosynthesis 28 homolog
B	ENSCHIG00000010975	THBD	thrombomodulin
B	ENSCHIG00000010998	CXCL12	C-X-C motif chemokine ligand 12
B	ENSCHIG00000011105	APLP2	amyloid beta precursor like protein 2
B	ENSCHIG00000011116	SH3BP2	SH3 domain binding protein 2
B	ENSCHIG00000011154	UBA7	ubiquitin like modifier activating enzyme 7
B	ENSCHIG00000011161	ART4	ADP-ribosyltransferase 4 (Dombrock blood group)
B	ENSCHIG00000011171	SPTB	spectrin beta, erythrocytic
B	ENSCHIG00000011178
B	ENSCHIG00000011182	ARMH4	armadillo like helical domain containing 4
B	ENSCHIG00000011222	C1QC	complement C1q C chain
B	ENSCHIG00000011226	CDC42EP5	CDC42 effector protein 5
B	ENSCHIG00000011233	FAM3A	family with sequence similarity 3 member A
B	ENSCHIG00000011241	GBP5	guanylate-binding protein 5
B	ENSCHIG00000011247	GBGT1	globoside alpha-1,3-N-acetylgalactosaminyltransferase 1 (FORS blood group)
B	ENSCHIG00000011248		60S ribosomal protein L4 pseudogene
B	ENSCHIG00000011277	ZNF593	zinc finger protein 593
B	ENSCHIG00000011282	FLNA	filamin A
B	ENSCHIG00000011348	PLD4	phospholipase D family member 4
B	ENSCHIG00000011356	TTL	tubulin tyrosine ligase
B	ENSCHIG00000011392	GNAQ	guanine nucleotide-binding protein G(q) subunit alpha
B	ENSCHIG00000011440	MCCD1	mitochondrial coiled-coil domain 1
B	ENSCHIG00000011444		iduronate 2-sulfatase
B	ENSCHIG00000011464		60S ribosomal protein L5 pseudogene
B	ENSCHIG00000011465		orthodenticle homeobox 2
B	ENSCHIG00000011469
B	ENSCHIG00000011482	ACSBG1	acyl-CoA synthetase bubblegum family member 1
B	ENSCHIG00000011509
B	ENSCHIG00000011540	RASL12	RAS like family 12
B	ENSCHIG00000011553	NUDT14	nudix hydrolase 14
B	ENSCHIG00000011554		glycerol-3-phosphate dehydrogenase 1 like
B	ENSCHIG00000011599
B	ENSCHIG00000011639	GASK1A	golgi associated kinase 1A
B	ENSCHIG00000011646	PDLIM4	PDZ and LIM domain 4
B	ENSCHIG00000011652	MYO9B	myosin IXB
B	ENSCHIG00000011677	RPL17-C18orf32	60S ribosomal protein L17
B	ENSCHIG00000011681	PEX2	peroxisomal biogenesis factor 2
B	ENSCHIG00000011695	RAP2B	RAP2B, member of RAS oncogene family
B	ENSCHIG00000011713	GXYLT2	glucoside xylosyltransferase 2
B	ENSCHIG00000011717	FRMD4A	FERM domain containing 4A
B	ENSCHIG00000011725	PCYT1B	phosphate cytidylyltransferase 1, choline, beta
B	ENSCHIG00000011730		A-kinase anchoring protein 2
B	ENSCHIG00000011768	SPOCK2	SPARC (osteonectin), cwcv and kazal like domains proteoglycan 2
B	ENSCHIG00000011770	PPL	periplakin
B	ENSCHIG00000011782		guanine nucleotide-binding protein G(s) subunit alpha isoforms short
B	ENSCHIG00000011794	SLC39A1	solute carrier family 39 member 1
B	ENSCHIG00000011796	INHA	inhibin subunit alpha
B	ENSCHIG00000011808	GPR137B	G protein-coupled receptor 137B
B	ENSCHIG00000011827
B	ENSCHIG00000011828	CHPF	chondroitin polymerizing factor
B	ENSCHIG00000011833
B	ENSCHIG00000011855	DDIT4	DNA damage inducible transcript 4
B	ENSCHIG00000011857	CNPY2	canopy FGF signaling regulator 2
B	ENSCHIG00000011858		heterogeneous nuclear ribonucleoprotein A1-like
B	ENSCHIG00000011871	LONRF3	LON peptidase N-terminal domain and ring finger 3
B	ENSCHIG00000011896	EHD2	EH domain containing 2
B	ENSCHIG00000011916	TGFB1	transforming growth factor beta 1
B	ENSCHIG00000011924	RPSA	ribosomal protein SA
B	ENSCHIG00000011933	PLEKHG1	pleckstrin homology and RhoGEF domain containing G1
B	ENSCHIG00000011936
B	ENSCHIG00000011954	TMEM241	transmembrane protein 241
B	ENSCHIG00000011981	DPAGT1	dolichyl-phosphate N-acetylglucosaminephosphotransferase 1
B	ENSCHIG00000011996		arylamine N-acetyltransferase 1
B	ENSCHIG00000012022	PYROXD2	pyridine nucleotide-disulphide oxidoreductase domain 2
B	ENSCHIG00000012024		ALG1 chitobiosyldiphosphodolichol beta-mannosyltransferase
B	ENSCHIG00000012029	SRD5A1	steroid 5 alpha-reductase 1
B	ENSCHIG00000012038	PTAFR	platelet activating factor receptor
B	ENSCHIG00000012058
B	ENSCHIG00000012098	IKBKE	inhibitor of nuclear factor kappa B kinase subunit epsilon
B	ENSCHIG00000012103	C15orf39	chromosome 21 C15orf39 homolog
B	ENSCHIG00000012117
B	ENSCHIG00000012120	ALPL	alkaline phosphatase, biomineralization associated
B	ENSCHIG00000012123	TRIM8	tripartite motif containing 8
B	ENSCHIG00000012132	VASP	vasodilator stimulated phosphoprotein
B	ENSCHIG00000012144	SLC25A6	ADP/ATP translocase 3
B	ENSCHIG00000012199	WASHC5	WASH complex subunit 5
B	ENSCHIG00000012210	AIG1	androgen induced 1
B	ENSCHIG00000012220	CUTA	cutA divalent cation tolerance homolog
B	ENSCHIG00000012228	SH2D1B	SH2 domain containing 1B
B	ENSCHIG00000012235
B	ENSCHIG00000012238	MAP4K1	mitogen-activated protein kinase kinase kinase kinase 1
B	ENSCHIG00000012252	ZNF865	zinc finger protein 865
B	ENSCHIG00000012325	KLF6	Kruppel like factor 6
B	ENSCHIG00000012401		brain ribonuclease
B	ENSCHIG00000012407	RCL1	RNA terminal phosphate cyclase like 1
B	ENSCHIG00000012432	IFFO2	intermediate filament family orphan 2
B	ENSCHIG00000012465	ERP29	endoplasmic reticulum protein 29
B	ENSCHIG00000012467	HAUS7	HAUS augmin like complex subunit 7
B	ENSCHIG00000012478	CDT1	chromatin licensing and DNA replication factor 1
B	ENSCHIG00000012482	ADGRG2	adhesion G protein-coupled receptor G2
B	ENSCHIG00000012497		Rho GTPase activating protein 8
B	ENSCHIG00000012511	TRIM25	tripartite motif containing 25
B	ENSCHIG00000012523	PTX3	pentraxin 3
B	ENSCHIG00000012554		40S ribosomal protein S12 pseudogene
B	ENSCHIG00000012558
B	ENSCHIG00000012562		interleukin 15 receptor subunit alpha
B	ENSCHIG00000012563	CYBB	cytochrome b-245 heavy chain
B	ENSCHIG00000012570	C1S	complement C1s
B	ENSCHIG00000012576	BCAP31	B cell receptor associated protein 31
B	ENSCHIG00000012581		60S ribosomal protein L13a pseudogene
B	ENSCHIG00000012617	RELB	RELB proto-oncogene, NF-kB subunit
B	ENSCHIG00000012618	NSUN6	NOP2/Sun RNA methyltransferase 6
[truncated: 5,054 more rows]
