# Supplementary material for: Multipathway synergy promotes testicular transition from growth to spermatogenesis in early-puberty goats
Source: BMC Genomics. 2020 May 25;21:372. doi: 10.1186/s12864-020-6767-x (PMC7249689; doi:10.1186/s12864-020-6767-x)
Supplement: Supplementary file 7 — Additional file 7: Table S17 (Sheet 1): Functional enrichment result of genes in pattern A. Table S18 (Sheet 2): Functional enrichment result of genes in pattern B. Table S19 (Sheet 3): Functional enrichment result of genes in pattern D. [file 12864_2020_6767_MOESM7_ESM.xlsx]

## Sheet: Table S17
Source	Term	REFLIST	Count	Expected count	Over/under-represented *	Fold Enrichment	P-value	FDR
GO biological process	collagen biosynthetic process (GO:0032964)	9	6	0.44	+	13.51	3.7e-05	0.00235
GO biological process	negative regulation of bone resorption (GO:0045779)	7	4	0.35	+	11.58	0.00123	0.0395
GO biological process	positive regulation of mitochondrial depolarization (GO:0051901)	7	4	0.35	+	11.58	0.00123	0.0394
GO biological process	elastic fiber assembly (GO:0048251)	7	4	0.35	+	11.58	0.00123	0.0393
GO biological process	positive regulation of membrane depolarization (GO:1904181)	7	4	0.35	+	11.58	0.00123	0.0392
GO biological process	mesenchymal to epithelial transition involved in metanephros morphogenesis (GO:0003337)	7	4	0.35	+	11.58	0.00123	0.0391
GO biological process	metanephric renal vesicle morphogenesis (GO:0072283)	9	5	0.44	+	11.26	0.00032	0.0135
GO biological process	retina vasculature morphogenesis in camera-type eye (GO:0061299)	9	5	0.44	+	11.26	0.00032	0.0135
GO biological process	renal vesicle morphogenesis (GO:0072077)	10	5	0.49	+	10.13	0.000461	0.0182
GO biological process	bleb assembly (GO:0032060)	10	5	0.49	+	10.13	0.000461	0.0182
GO biological process	phagocytosis, recognition (GO:0006910)	11	5	0.54	+	9.21	0.000644	0.0242
GO biological process	negative regulation of extracellular matrix organization (GO:1903054)	11	5	0.54	+	9.21	0.000644	0.0242
GO biological process	mesenchymal to epithelial transition (GO:0060231)	11	5	0.54	+	9.21	0.000644	0.0241
GO biological process	renal vesicle development (GO:0072087)	11	5	0.54	+	9.21	0.000644	0.024
GO biological process	negative regulation of T cell mediated immunity (GO:0002710)	11	5	0.54	+	9.21	0.000644	0.024
GO biological process	collagen metabolic process (GO:0032963)	27	12	1.33	+	9.01	1.32e-07	2.15e-05
GO biological process	metanephric nephron morphogenesis (GO:0072273)	14	6	0.69	+	8.69	0.000234	0.0107
GO biological process	retina vasculature development in camera-type eye (GO:0061298)	14	6	0.69	+	8.69	0.000234	0.0107
GO biological process	cardioblast differentiation (GO:0010002)	12	5	0.59	+	8.44	0.000878	0.0305
GO biological process	cell differentiation involved in metanephros development (GO:0072202)	12	5	0.59	+	8.44	0.000878	0.0305
GO biological process	negative regulation of tissue remodeling (GO:0034104)	13	5	0.64	+	7.79	0.00117	0.0381
GO biological process	positive regulation of monocyte chemotaxis (GO:0090026)	13	5	0.64	+	7.79	0.00117	0.038
GO biological process	negative regulation of myotube differentiation (GO:0010832)	13	5	0.64	+	7.79	0.00117	0.0379
GO biological process	regulation of monocyte chemotaxis (GO:0090025)	16	6	0.79	+	7.6	0.000416	0.0168
GO biological process	regulation of cell fate commitment (GO:0010453)	16	6	0.79	+	7.6	0.000416	0.0167
GO biological process	outflow tract septum morphogenesis (GO:0003148)	22	8	1.09	+	7.37	5.4e-05	0.00321
GO biological process	collagen fibril organization (GO:0030199)	29	10	1.43	+	6.99	9.26e-06	0.000756
GO biological process	negative regulation of leukocyte mediated immunity (GO:0002704)	29	10	1.43	+	6.99	9.26e-06	0.000752
GO biological process	negative chemotaxis (GO:0050919)	18	6	0.89	+	6.76	0.000692	0.0253
GO biological process	heterotypic cell-cell adhesion (GO:0034113)	22	7	1.09	+	6.45	0.000313	0.0134
GO biological process	negative regulation of embryonic development (GO:0045992)	22	7	1.09	+	6.45	0.000313	0.0134
GO biological process	negative regulation of lymphocyte mediated immunity (GO:0002707)	22	7	1.09	+	6.45	0.000313	0.0134
GO biological process	metanephric nephron development (GO:0072210)	23	7	1.13	+	6.17	0.000392	0.016
GO biological process	smooth muscle cell differentiation (GO:0051145)	23	7	1.13	+	6.17	0.000392	0.0159
GO biological process	regulation of cellular response to vascular endothelial growth factor stimulus (GO:1902547)	20	6	0.99	+	6.08	0.00109	0.0364
GO biological process	metanephros morphogenesis (GO:0003338)	20	6	0.99	+	6.08	0.00109	0.0363
GO biological process	regulation of pri-miRNA transcription by RNA polymerase II (GO:1902893)	27	8	1.33	+	6	0.000176	0.00857
GO biological process	negative regulation of cytokine production involved in immune response (GO:0002719)	21	6	1.04	+	5.79	0.00135	0.0416
GO biological process	positive regulation of pri-miRNA transcription by RNA polymerase II (GO:1902895)	21	6	1.04	+	5.79	0.00135	0.0415
GO biological process	regulation of pathway-restricted SMAD protein phosphorylation (GO:0060393)	28	8	1.38	+	5.79	0.000217	0.0102
GO biological process	neural crest cell migration (GO:0001755)	28	8	1.38	+	5.79	0.000217	0.0101
GO biological process	regulation of extracellular matrix organization (GO:1903053)	29	8	1.43	+	5.59	0.000266	0.0119
GO biological process	regulation of T cell cytokine production (GO:0002724)	26	7	1.28	+	5.46	0.000727	0.0265
GO biological process	negative regulation of BMP signaling pathway (GO:0030514)	32	8	1.58	+	5.07	0.000468	0.0184
GO biological process	positive regulation of bone mineralization (GO:0030501)	36	9	1.78	+	5.07	0.000209	0.00987
GO biological process	cellular extravasation (GO:0045123)	28	7	1.38	+	5.07	0.00105	0.0355
GO biological process	positive regulation of cardiac muscle tissue development (GO:0055025)	28	7	1.38	+	5.07	0.00105	0.0355
GO biological process	positive regulation of biomineralization (GO:0110151)	41	10	2.02	+	4.94	0.000111	0.00598
GO biological process	positive regulation of biomineral tissue development (GO:0070169)	41	10	2.02	+	4.94	0.000111	0.00596
GO biological process	regulation of gastrulation (GO:0010470)	29	7	1.43	+	4.89	0.00126	0.0396
GO biological process	outflow tract morphogenesis (GO:0003151)	63	15	3.11	+	4.83	2.98e-06	0.000281
GO biological process	regulation of mononuclear cell migration (GO:0071675)	30	7	1.48	+	4.73	0.00149	0.0451
GO biological process	regulation of chondrocyte differentiation (GO:0032330)	39	9	1.92	+	4.68	0.000348	0.0144
GO biological process	neural crest cell development (GO:0014032)	48	11	2.37	+	4.64	8.29e-05	0.00465
GO biological process	cardiac septum morphogenesis (GO:0060411)	62	14	3.06	+	4.58	1.07e-05	0.000856
GO biological process	regulation of myoblast differentiation (GO:0045661)	40	9	1.97	+	4.56	0.000409	0.0165
GO biological process	positive regulation of ossification (GO:0045778)	72	16	3.55	+	4.5	3.05e-06	0.000285
GO biological process	stem cell development (GO:0048864)	54	12	2.66	+	4.5	5.16e-05	0.00309
GO biological process	coronary vasculature development (GO:0060976)	36	8	1.78	+	4.5	0.000912	0.0315
GO biological process	ventricular cardiac muscle tissue development (GO:0003229)	45	10	2.22	+	4.5	0.000215	0.0101
GO biological process	regulation of cartilage development (GO:0061035)	54	12	2.66	+	4.5	5.16e-05	0.00308
GO biological process	endothelial cell migration (GO:0043542)	50	11	2.47	+	4.46	0.000114	0.00601
GO biological process	regulation of morphogenesis of an epithelium (GO:1905330)	87	19	4.29	+	4.43	4.66e-07	6.19e-05
GO biological process	branching involved in ureteric bud morphogenesis (GO:0001658)	37	8	1.83	+	4.38	0.00106	0.0356
GO biological process	leukocyte cell-cell adhesion (GO:0007159)	42	9	2.07	+	4.34	0.000556	0.0213
GO biological process	ureteric bud morphogenesis (GO:0060675)	47	10	2.32	+	4.31	0.000292	0.0127
GO biological process	regulation of T cell mediated immunity (GO:0002709)	47	10	2.32	+	4.31	0.000292	0.0127
GO biological process	cardiac septum development (GO:0003279)	85	18	4.19	+	4.29	1.37e-06	0.000152
GO biological process	digestive tract morphogenesis (GO:0048546)	38	8	1.88	+	4.27	0.00124	0.0391
GO biological process	aorta development (GO:0035904)	38	8	1.88	+	4.27	0.00124	0.039
GO biological process	regulation of protein processing (GO:0070613)	43	9	2.12	+	4.24	0.000645	0.0239
GO biological process	regulation of myotube differentiation (GO:0010830)	43	9	2.12	+	4.24	0.000645	0.0239
GO biological process	mesonephric tubule morphogenesis (GO:0072171)	48	10	2.37	+	4.22	0.000338	0.0141
GO biological process	positive regulation of epithelial cell differentiation (GO:0030858)	48	10	2.37	+	4.22	0.000338	0.0141
GO biological process	mesonephros development (GO:0001823)	77	16	3.8	+	4.21	6.43e-06	0.000537
GO biological process	mesenchymal cell development (GO:0014031)	53	11	2.62	+	4.21	0.000178	0.00861
GO biological process	negative regulation of muscle cell differentiation (GO:0051148)	39	8	1.92	+	4.16	0.00143	0.0436
GO biological process	negative regulation of endothelial cell migration (GO:0010596)	44	9	2.17	+	4.15	0.000745	0.0269
GO biological process	regulation of BMP signaling pathway (GO:0030510)	64	13	3.16	+	4.12	5.71e-05	0.00338
GO biological process	negative regulation of leukocyte differentiation (GO:1902106)	69	14	3.4	+	4.11	3.03e-05	0.00199
GO biological process	mesonephric tubule development (GO:0072164)	74	15	3.65	+	4.11	1.61e-05	0.00121
GO biological process	mesonephric epithelium development (GO:0072163)	74	15	3.65	+	4.11	1.61e-05	0.0012
GO biological process	ureteric bud development (GO:0001657)	74	15	3.65	+	4.11	1.61e-05	0.0012
GO biological process	muscle tissue morphogenesis (GO:0060415)	55	11	2.71	+	4.05	0.000236	0.0107
GO biological process	chondrocyte differentiation (GO:0002062)	60	12	2.96	+	4.05	0.000124	0.00644
GO biological process	regulation of protein maturation (GO:1903317)	45	9	2.22	+	4.05	0.000857	0.0299
GO biological process	regulation of muscle cell differentiation (GO:0051147)	96	19	4.74	+	4.01	1.69e-06	0.000179
GO biological process	neural crest cell differentiation (GO:0014033)	56	11	2.76	+	3.98	0.00027	0.0119
GO biological process	regulation of stem cell proliferation (GO:0072091)	51	10	2.52	+	3.97	0.000514	0.0199
GO biological process	regulation of interleukin-1 beta production (GO:0032651)	46	9	2.27	+	3.96	0.000983	0.0335
GO biological process	positive regulation of muscle organ development (GO:0048636)	46	9	2.27	+	3.96	0.000983	0.0335
GO biological process	positive regulation of striated muscle tissue development (GO:0045844)	46	9	2.27	+	3.96	0.000983	0.0334
GO biological process	cardiac chamber morphogenesis (GO:0003206)	109	21	5.38	+	3.9	7.18e-07	9.11e-05
GO biological process	negative regulation of Wnt signaling pathway (GO:0030178)	104	20	5.13	+	3.9	1.35e-06	0.000151
GO biological process	ventricular septum development (GO:0003281)	52	10	2.57	+	3.9	0.000588	0.0224
GO biological process	endothelial cell differentiation (GO:0045446)	47	9	2.32	+	3.88	0.00112	0.0371
GO biological process	positive regulation of muscle tissue development (GO:1901863)	47	9	2.32	+	3.88	0.00112	0.037
GO biological process	cardiac muscle tissue morphogenesis (GO:0055008)	47	9	2.32	+	3.88	0.00112	0.037
GO biological process	regulation of bone mineralization (GO:0030500)	63	12	3.11	+	3.86	0.000186	0.00893
GO biological process	cardiocyte differentiation (GO:0035051)	79	15	3.9	+	3.85	3.14e-05	0.00205
GO biological process	ameboidal-type cell migration (GO:0001667)	122	23	6.02	+	3.82	3.02e-07	4.44e-05
GO biological process	epithelial cell migration (GO:0010631)	69	13	3.4	+	3.82	0.000112	0.00595
GO biological process	regulation of tissue remodeling (GO:0034103)	48	9	2.37	+	3.8	0.00128	0.04
GO biological process	cell-matrix adhesion (GO:0007160)	80	15	3.95	+	3.8	3.57e-05	0.00228
GO biological process	branching morphogenesis of an epithelial tube (GO:0048754)	112	21	5.53	+	3.8	1.06e-06	0.000127
GO biological process	cardiac muscle tissue development (GO:0048738)	113	21	5.58	+	3.77	1.2e-06	0.000139
GO biological process	pancreas development (GO:0031016)	54	10	2.66	+	3.75	0.000761	0.0272
GO biological process	cardiac chamber development (GO:0003205)	135	25	6.66	+	3.75	1.26e-07	2.1e-05
GO biological process	endothelium development (GO:0003158)	54	10	2.66	+	3.75	0.000761	0.0272
GO biological process	epithelium migration (GO:0090132)	71	13	3.5	+	3.71	0.000144	0.00731
GO biological process	regulation of striated muscle cell differentiation (GO:0051153)	71	13	3.5	+	3.71	0.000144	0.00729
GO biological process	negative regulation of canonical Wnt signaling pathway (GO:0090090)	82	15	4.05	+	3.71	4.58e-05	0.00279
GO biological process	negative regulation of hemopoiesis (GO:1903707)	104	19	5.13	+	3.7	4.74e-06	0.000416
GO biological process	nephron epithelium morphogenesis (GO:0072088)	61	11	3.01	+	3.65	0.000513	0.0199
GO biological process	nephron morphogenesis (GO:0072028)	61	11	3.01	+	3.65	0.000513	0.0199
GO biological process	cartilage development (GO:0051216)	123	22	6.07	+	3.62	1.18e-06	0.000139
GO biological process	muscle organ morphogenesis (GO:0048644)	62	11	3.06	+	3.6	0.000579	0.0221
GO biological process	extracellular matrix organization (GO:0030198)	142	25	7.01	+	3.57	2.93e-07	4.45e-05
GO biological process	regulation of biomineralization (GO:0110149)	74	13	3.65	+	3.56	0.000206	0.00982
GO biological process	regulation of biomineral tissue development (GO:0070167)	74	13	3.65	+	3.56	0.000206	0.00979
GO biological process	negative regulation of angiogenesis (GO:0016525)	80	14	3.95	+	3.55	0.000123	0.00645
GO biological process	extracellular structure organization (GO:0043062)	143	25	7.06	+	3.54	3.3e-07	4.74e-05
GO biological process	metanephros development (GO:0001656)	63	11	3.11	+	3.54	0.000652	0.0241
GO biological process	renal tubule morphogenesis (GO:0061333)	63	11	3.11	+	3.54	0.000652	0.024
GO biological process	artery development (GO:0060840)	69	12	3.4	+	3.52	0.000388	0.0159
GO biological process	digestive tract development (GO:0048565)	98	17	4.84	+	3.52	2.67e-05	0.00183
GO biological process	digestive system development (GO:0055123)	104	18	5.13	+	3.51	1.6e-05	0.00122
GO biological process	negative regulation of blood vessel morphogenesis (GO:2000181)	81	14	4	+	3.5	0.000139	0.00708
GO biological process	mesenchymal cell differentiation (GO:0048762)	110	19	5.43	+	3.5	9.65e-06	0.000779
GO biological process	nephron tubule morphogenesis (GO:0072078)	58	10	2.86	+	3.49	0.00123	0.0391
GO biological process	negative regulation of myeloid cell differentiation (GO:0045638)	64	11	3.16	+	3.48	0.000732	0.0266
GO biological process	regulation of cytokine production involved in immune response (GO:0002718)	64	11	3.16	+	3.48	0.000732	0.0265
GO biological process	cardiac ventricle development (GO:0003231)	99	17	4.89	+	3.48	2.99e-05	0.00201
GO biological process	morphogenesis of a branching epithelium (GO:0061138)	140	24	6.91	+	3.47	7.69e-07	9.58e-05
GO biological process	regulation of transforming growth factor beta receptor signaling pathway (GO:0017015)	82	14	4.05	+	3.46	0.000155	0.00779
GO biological process	regulation of cellular response to transforming growth factor beta stimulus (GO:1903844)	83	14	4.1	+	3.42	0.000174	0.00854
GO biological process	negative regulation of immune effector process (GO:0002698)	83	14	4.1	+	3.42	0.000174	0.00851
GO biological process	negative regulation of vasculature development (GO:1901343)	89	15	4.39	+	3.42	0.000104	0.00563
GO biological process	stem cell differentiation (GO:0048863)	119	20	5.87	+	3.41	8.14e-06	0.000668
GO biological process	regulation of epidermis development (GO:0045682)	66	11	3.26	+	3.38	0.000916	0.0316
GO biological process	plasma membrane organization (GO:0007009)	60	10	2.96	+	3.38	0.00155	0.0467
GO biological process	negative regulation of cellular response to growth factor stimulus (GO:0090288)	102	17	5.03	+	3.38	4.18e-05	0.00261
GO biological process	tissue migration (GO:0090130)	78	13	3.85	+	3.38	0.000325	0.0137
GO biological process	regulation of cellular response to growth factor stimulus (GO:0090287)	193	32	9.52	+	3.36	2.35e-08	4.44e-06
GO biological process	regulation of animal organ morphogenesis (GO:2000027)	145	24	7.16	+	3.35	1.34e-06	0.000153
GO biological process	negative regulation of transmembrane receptor protein serine/threonine kinase signaling pathway (GO:0090101)	79	13	3.9	+	3.33	0.000362	0.0149
GO biological process	bone morphogenesis (GO:0060349)	80	13	3.95	+	3.29	0.000403	0.0164
GO biological process	heart morphogenesis (GO:0003007)	191	31	9.43	+	3.29	5.97e-08	1.07e-05
GO biological process	regulation of vasculature development (GO:1901342)	235	38	11.6	+	3.28	2.16e-09	4.78e-07
GO biological process	endocrine system development (GO:0035270)	93	15	4.59	+	3.27	0.00016	0.00796
GO biological process	morphogenesis of a branching structure (GO:0001763)	149	24	7.35	+	3.26	2.04e-06	0.000206
GO biological process	regulation of epithelial cell differentiation (GO:0030856)	107	17	5.28	+	3.22	7.1e-05	0.00404
GO biological process	mesenchyme development (GO:0060485)	158	25	7.8	+	3.21	1.68e-06	0.00018
GO biological process	regulation of ossification (GO:0030278)	158	25	7.8	+	3.21	1.68e-06	0.000179
GO biological process	regulation of angiogenesis (GO:0045765)	215	34	10.61	+	3.2	2.44e-08	4.54e-06
GO biological process	regulation of striated muscle tissue development (GO:0016202)	89	14	4.39	+	3.19	0.000329	0.0138
GO biological process	bone development (GO:0060348)	159	25	7.85	+	3.19	1.85e-06	0.000192
GO biological process	roof of mouth development (GO:0060021)	77	12	3.8	+	3.16	0.000924	0.0317
GO biological process	heart development (GO:0007507)	373	58	18.41	+	3.15	5.41e-13	2.04e-10
GO biological process	skeletal system development (GO:0001501)	369	57	18.21	+	3.13	1.09e-12	3.92e-10
GO biological process	negative regulation of epithelial cell proliferation (GO:0050680)	104	16	5.13	+	3.12	0.00016	0.00797
GO biological process	cell-substrate adhesion (GO:0031589)	124	19	6.12	+	3.11	4.24e-05	0.00262
GO biological process	regulation of transmembrane receptor protein serine/threonine kinase signaling pathway (GO:0090092)	157	24	7.75	+	3.1	4.56e-06	0.000405
GO biological process	regulation of muscle tissue development (GO:1901861)	92	14	4.54	+	3.08	0.000444	0.0177
GO biological process	regulation of muscle organ development (GO:0048634)	92	14	4.54	+	3.08	0.000444	0.0176
GO biological process	regulation of osteoblast differentiation (GO:0045667)	93	14	4.59	+	3.05	0.000489	0.0191
GO biological process	regulation of embryonic development (GO:0045995)	107	16	5.28	+	3.03	0.000214	0.0101
GO biological process	gland morphogenesis (GO:0022612)	87	13	4.29	+	3.03	0.000817	0.0289
GO biological process	kidney epithelium development (GO:0072073)	115	17	5.67	+	3	0.000155	0.00777
GO biological process	regulation of muscle contraction (GO:0006937)	95	14	4.69	+	2.99	0.000591	0.0224
GO biological process	positive regulation of MAP kinase activity (GO:0043406)	143	21	7.06	+	2.98	3e-05	0.00201
GO biological process	skeletal system morphogenesis (GO:0048705)	180	26	8.88	+	2.93	4.67e-06	0.000413
GO biological process	negative regulation of immune response (GO:0050777)	104	15	5.13	+	2.92	0.000469	0.0184
GO biological process	connective tissue development (GO:0061448)	160	23	7.9	+	2.91	1.74e-05	0.00127
GO biological process	angiogenesis (GO:0001525)	196	28	9.67	+	2.9	2.47e-06	0.000239
GO biological process	blood vessel morphogenesis (GO:0048514)	288	41	14.21	+	2.88	1.35e-08	2.74e-06
GO biological process	muscle cell development (GO:0055001)	99	14	4.89	+	2.87	0.000851	0.0298
GO biological process	lung development (GO:0030324)	142	20	7.01	+	2.85	7.75e-05	0.00436
GO biological process	neuron projection guidance (GO:0097485)	121	17	5.97	+	2.85	0.000267	0.0119
GO biological process	muscle cell differentiation (GO:0042692)	171	24	8.44	+	2.84	1.64e-05	0.00122
GO biological process	epithelial tube morphogenesis (GO:0060562)	250	35	12.34	+	2.84	2.2e-07	3.42e-05
GO biological process	biological adhesion (GO:0022610)	522	73	25.76	+	2.83	6.24e-14	3.11e-11
GO biological process	cell adhesion (GO:0007155)	516	72	25.46	+	2.83	1.03e-13	4.49e-11
GO biological process	respiratory tube development (GO:0030323)	144	20	7.11	+	2.81	9.21e-05	0.0051
GO biological process	limb morphogenesis (GO:0035108)	123	17	6.07	+	2.8	0.000317	0.0135
GO biological process	appendage morphogenesis (GO:0035107)	123	17	6.07	+	2.8	0.000317	0.0134
GO biological process	circulatory system development (GO:0072359)	626	86	30.89	+	2.78	8.26e-16	6.07e-13
GO biological process	tube morphogenesis (GO:0035239)	497	68	24.52	+	2.77	1.15e-12	4.01e-10
GO biological process	negative regulation of cellular component movement (GO:0051271)	212	29	10.46	+	2.77	3.55e-06	0.000323
GO biological process	cell-cell adhesion via plasma-membrane adhesion molecules (GO:0098742)	132	18	6.51	+	2.76	0.000248	0.0112
GO biological process	vasculature development (GO:0001944)	389	53	19.2	+	2.76	4.25e-10	1.02e-07
GO biological process	cell migration (GO:0016477)	536	73	26.45	+	2.76	3.24e-13	1.29e-10
GO biological process	striated muscle tissue development (GO:0014706)	213	29	10.51	+	2.76	3.85e-06	0.000347
GO biological process	cellular response to growth factor stimulus (GO:0071363)	287	39	14.16	+	2.75	9.19e-08	1.56e-05
GO biological process	cell-cell adhesion (GO:0098609)	280	38	13.82	+	2.75	1.38e-07	2.19e-05
GO biological process	regulation of endothelial cell migration (GO:0010594)	133	18	6.56	+	2.74	0.00027	0.0119
GO biological process	positive regulation of vasculature development (GO:1904018)	133	18	6.56	+	2.74	0.00027	0.0119
GO biological process	regulation of lymphocyte mediated immunity (GO:0002706)	104	14	5.13	+	2.73	0.0013	0.0405
GO biological process	regulation of epithelial cell proliferation (GO:0050678)	253	34	12.48	+	2.72	7.59e-07	9.55e-05
GO biological process	blood vessel development (GO:0001568)	366	49	18.06	+	2.71	4.99e-09	1.06e-06
GO biological process	cardiovascular system development (GO:0072358)	397	53	19.59	+	2.71	1.12e-09	2.53e-07
GO biological process	axon guidance (GO:0007411)	120	16	5.92	+	2.7	0.000668	0.0245
GO biological process	negative regulation of developmental process (GO:0051093)	695	92	34.3	+	2.68	6.21e-16	4.82e-13
GO biological process	regulation of leukocyte mediated immunity (GO:0002703)	136	18	6.71	+	2.68	0.000344	0.0143
GO biological process	tube development (GO:0035295)	658	87	32.47	+	2.68	4.31e-15	2.73e-12
GO biological process	response to lipopolysaccharide (GO:0032496)	159	21	7.85	+	2.68	0.000118	0.00619
GO biological process	response to wounding (GO:0009611)	250	33	12.34	+	2.68	1.57e-06	0.000169
GO biological process	muscle structure development (GO:0061061)	319	42	15.74	+	2.67	9e-08	1.55e-05
GO biological process	negative regulation of cell migration (GO:0030336)	190	25	9.38	+	2.67	2.93e-05	0.00199
GO biological process	regulation of canonical Wnt signaling pathway (GO:0060828)	160	21	7.9	+	2.66	0.000128	0.00657
GO biological process	regulation of heart contraction (GO:0008016)	122	16	6.02	+	2.66	0.000785	0.0279
GO biological process	response to growth factor (GO:0070848)	298	39	14.71	+	2.65	3e-07	4.45e-05
GO biological process	cytokine production (GO:0001816)	123	16	6.07	+	2.64	0.000849	0.0299
GO biological process	negative regulation of cell activation (GO:0050866)	123	16	6.07	+	2.64	0.000849	0.0298
GO biological process	muscle tissue development (GO:0060537)	223	29	11	+	2.64	1.35e-05	0.00105
GO biological process	negative regulation of cell differentiation (GO:0045596)	495	64	24.43	+	2.62	4.85e-11	1.3e-08
GO biological process	regulation of blood circulation (GO:1903522)	147	19	7.25	+	2.62	0.000312	0.0135
GO biological process	regulation of Wnt signaling pathway (GO:0030111)	209	27	10.31	+	2.62	3.01e-05	0.002
GO biological process	tissue morphogenesis (GO:0048729)	442	57	21.81	+	2.61	6.27e-10	1.46e-07
GO biological process	regulation of MAP kinase activity (GO:0043405)	194	25	9.57	+	2.61	6.49e-05	0.00374
GO biological process	positive regulation of cell-cell adhesion (GO:0022409)	172	22	8.49	+	2.59	0.000125	0.00646
GO biological process	negative regulation of locomotion (GO:0040013)	220	28	10.86	+	2.58	2.34e-05	0.00163
GO biological process	regulation of epithelial cell migration (GO:0010632)	182	23	8.98	+	2.56	0.000153	0.00773
GO biological process	negative regulation of cell motility (GO:2000146)	198	25	9.77	+	2.56	7.44e-05	0.00421
GO biological process	renal system development (GO:0072001)	222	28	10.95	+	2.56	2.56e-05	0.00177
GO biological process	regulation of T cell proliferation (GO:0042129)	119	15	5.87	+	2.55	0.00161	0.0484
GO biological process	negative regulation of multicellular organismal process (GO:0051241)	857	108	42.29	+	2.55	3.69e-17	3.68e-14
GO biological process	leukocyte migration (GO:0050900)	127	16	6.27	+	2.55	0.00115	0.0377
GO biological process	negative regulation of immune system process (GO:0002683)	318	40	15.69	+	2.55	4.21e-07	5.7e-05
GO biological process	regulation of anatomical structure morphogenesis (GO:0022603)	694	87	34.25	+	2.54	8.42e-14	3.79e-11
GO biological process	animal organ morphogenesis (GO:0009887)	712	89	35.13	+	2.53	4.55e-14	2.54e-11
GO biological process	respiratory system development (GO:0060541)	160	20	7.9	+	2.53	0.000492	0.0192
GO biological process	transmembrane receptor protein tyrosine kinase signaling pathway (GO:0007169)	241	30	11.89	+	2.52	1.49e-05	0.00114
GO biological process	regulation of leukocyte cell-cell adhesion (GO:1903037)	209	26	10.31	+	2.52	5.97e-05	0.0035
GO biological process	embryonic organ development (GO:0048568)	348	43	17.17	+	2.5	3.42e-07	4.82e-05
GO biological process	response to molecule of bacterial origin (GO:0002237)	179	22	8.83	+	2.49	0.000269	0.0119
GO biological process	positive regulation of cell migration (GO:0030335)	350	43	17.27	+	2.49	3.66e-07	5.11e-05
GO biological process	T cell activation (GO:0042110)	171	21	8.44	+	2.49	0.000383	0.0157
GO biological process	chemotaxis (GO:0006935)	302	37	14.9	+	2.48	1.93e-06	0.000198
GO biological process	localization of cell (GO:0051674)	613	75	30.25	+	2.48	1.23e-11	3.57e-09
GO biological process	cell motility (GO:0048870)	613	75	30.25	+	2.48	1.23e-11	3.5e-09
GO biological process	regulation of cell migration (GO:0030334)	613	75	30.25	+	2.48	1.23e-11	3.43e-09
GO biological process	regulation of leukocyte differentiation (GO:1902105)	205	25	10.12	+	2.47	0.000104	0.00564
GO biological process	taxis (GO:0042330)	304	37	15	+	2.47	3.32e-06	0.000304
GO biological process	urogenital system development (GO:0001655)	247	30	12.19	+	2.46	2.13e-05	0.00151
GO biological process	regulation of cell motility (GO:2000145)	644	78	31.78	+	2.45	1.04e-11	3.16e-09
GO biological process	positive regulation of cell motility (GO:2000147)	364	44	17.96	+	2.45	3.37e-07	4.8e-05
GO biological process	limb development (GO:0060173)	149	18	7.35	+	2.45	0.00122	0.0393
GO biological process	appendage development (GO:0048736)	149	18	7.35	+	2.45	0.00122	0.0392
GO biological process	positive regulation of cell adhesion (GO:0045785)	290	35	14.31	+	2.45	7.19e-06	0.000597
GO biological process	morphogenesis of an epithelium (GO:0002009)	357	43	17.62	+	2.44	4.99e-07	6.51e-05
GO biological process	locomotion (GO:0040011)	773	93	38.14	+	2.44	8.09e-14	3.76e-11
GO biological process	skin development (GO:0043588)	150	18	7.4	+	2.43	0.00127	0.0399
GO biological process	regulation of cell-cell adhesion (GO:0022407)	286	34	14.11	+	2.41	1.17e-05	0.000928
GO biological process	positive regulation of cellular component movement (GO:0051272)	371	44	18.31	+	2.4	4.95e-07	6.51e-05
GO biological process	enzyme linked receptor protein signaling pathway (GO:0007167)	381	45	18.8	+	2.39	3.99e-07	5.46e-05
GO biological process	regulation of cellular component movement (GO:0051270)	696	82	34.34	+	2.39	9.61e-12	2.98e-09
GO biological process	ossification (GO:0001503)	170	20	8.39	+	2.38	0.000759	0.0272
GO biological process	regulation of locomotion (GO:0040012)	700	82	34.54	+	2.37	1.1e-11	3.28e-09
GO biological process	gliogenesis (GO:0042063)	163	19	8.04	+	2.36	0.00113	0.0371
GO biological process	positive regulation of cell differentiation (GO:0045597)	644	75	31.78	+	2.36	1.3e-10	3.3e-08
GO biological process	sensory system development (GO:0048880)	268	31	13.22	+	2.34	4.21e-05	0.00261
GO biological process	eye development (GO:0001654)	261	30	12.88	+	2.33	6.19e-05	0.00359
GO biological process	regulation of cell adhesion (GO:0030155)	489	56	24.13	+	2.32	4.86e-08	8.92e-06
GO biological process	positive regulation of developmental process (GO:0051094)	965	110	47.62	+	2.31	1.26e-14	7.65e-12
GO biological process	positive regulation of locomotion (GO:0040017)	386	44	19.05	+	2.31	1.41e-06	0.000157
GO biological process	embryonic organ morphogenesis (GO:0048562)	237	27	11.69	+	2.31	0.000173	0.00855
GO biological process	regulation of multicellular organismal development (GO:2000026)	1407	160	69.43	+	2.3	4.05e-21	1.13e-17
GO biological process	negative regulation of cell adhesion (GO:0007162)	185	21	9.13	+	2.3	0.00079	0.0281
GO biological process	visual system development (GO:0150063)	265	30	13.08	+	2.29	7.44e-05	0.00422
GO biological process	positive regulation of MAPK cascade (GO:0043410)	327	37	16.14	+	2.29	1.36e-05	0.00105
GO biological process	regulation of T cell activation (GO:0050863)	221	25	10.91	+	2.29	0.000346	0.0143
GO biological process	negative regulation of nervous system development (GO:0051961)	186	21	9.18	+	2.29	0.0013	0.0404
GO biological process	muscle organ development (GO:0007517)	187	21	9.23	+	2.28	0.00133	0.0411
GO biological process	kidney development (GO:0001822)	206	23	10.17	+	2.26	0.000716	0.0262
GO biological process	gland development (GO:0048732)	279	31	13.77	+	2.25	0.000108	0.00581
GO biological process	positive regulation of nervous system development (GO:0051962)	316	35	15.59	+	2.24	3.19e-05	0.00207
GO biological process	import into cell (GO:0098657)	299	33	14.75	+	2.24	6.07e-05	0.00353
GO biological process	embryonic morphogenesis (GO:0048598)	454	50	22.4	+	2.23	6.48e-07	8.29e-05
GO biological process	regulation of cell differentiation (GO:0045595)	1214	133	59.91	+	2.22	2.46e-16	2.14e-13
GO biological process	regulation of developmental process (GO:0050793)	1819	199	89.76	+	2.22	2.11e-24	2.94e-20
GO biological process	positive regulation of protein serine/threonine kinase activity (GO:0071902)	203	22	10.02	+	2.2	0.00121	0.0392
GO biological process	movement of cell or subcellular component (GO:0006928)	859	93	42.39	+	2.19	2.13e-11	5.83e-09
GO biological process	response to bacterium (GO:0009617)	351	38	17.32	+	2.19	2.71e-05	0.00186
GO biological process	regulation of cytokine production (GO:0001817)	490	53	24.18	+	2.19	5.31e-07	6.86e-05
GO biological process	negative regulation of cell development (GO:0010721)	204	22	10.07	+	2.19	0.00126	0.0396
GO biological process	anatomical structure formation involved in morphogenesis (GO:0048646)	631	68	31.14	+	2.18	1.64e-08	3.14e-06
GO biological process	tissue development (GO:0009888)	1188	128	58.62	+	2.18	3.56e-15	2.37e-12
GO biological process	wound healing (GO:0042060)	206	22	10.17	+	2.16	0.00137	0.042
GO biological process	anatomical structure morphogenesis (GO:0009653)	1515	161	74.76	+	2.15	1.38e-18	2.15e-15
GO biological process	regulation of hemopoiesis (GO:1903706)	283	30	13.96	+	2.15	0.000222	0.0103
GO biological process	camera-type eye development (GO:0043010)	227	24	11.2	+	2.14	0.00129	0.0404
GO biological process	cell population proliferation (GO:0008283)	404	42	19.94	+	2.11	2.11e-05	0.0015
GO biological process	positive regulation of cell population proliferation (GO:0008284)	598	62	29.51	+	2.1	2.95e-07	4.42e-05
GO biological process	response to lipid (GO:0033993)	416	43	20.53	+	2.09	1.76e-05	0.00128
GO biological process	positive regulation of multicellular organismal process (GO:0051240)	1220	126	60.2	+	2.09	1.11e-13	4.69e-11
GO biological process	regulation of system process (GO:0044057)	321	33	15.84	+	2.08	0.000192	0.00918
GO biological process	sensory organ development (GO:0007423)	422	43	20.82	+	2.06	3.09e-05	0.00203
GO biological process	regulation of multicellular organismal process (GO:0051239)	2192	223	108.17	+	2.06	1.03e-23	7.17e-20
GO biological process	regulation of vesicle-mediated transport (GO:0060627)	335	34	16.53	+	2.06	0.000254	0.0114
GO biological process	endocytosis (GO:0006897)	248	25	12.24	+	2.04	0.00138	0.0424
GO biological process	cellular response to lipid (GO:0071396)	298	30	14.71	+	2.04	0.000524	0.0202
GO biological process	embryo development (GO:0009790)	808	81	39.87	+	2.03	1.5e-08	2.94e-06
GO biological process	positive regulation of neurogenesis (GO:0050769)	260	26	12.83	+	2.03	0.00164	0.049
GO biological process	positive regulation of intracellular signal transduction (GO:1902533)	621	62	30.64	+	2.02	8e-07	9.88e-05
GO biological process	regulation of cell population proliferation (GO:0042127)	1085	108	53.54	+	2.02	5.41e-11	1.42e-08
GO biological process	animal organ development (GO:0048513)	2105	209	103.87	+	2.01	4.82e-21	1.12e-17
GO biological process	epithelium development (GO:0060429)	733	72	36.17	+	1.99	1.65e-07	2.58e-05
GO biological process	regulation of cell activation (GO:0050865)	378	37	18.65	+	1.98	0.000229	0.0105
GO biological process	regulation of MAPK cascade (GO:0043408)	471	46	23.24	+	1.98	3.41e-05	0.00219
GO biological process	negative regulation of cell population proliferation (GO:0008285)	452	44	22.3	+	1.97	5.81e-05	0.00342
GO biological process	growth (GO:0040007)	298	29	14.71	+	1.97	0.00133	0.0412
GO biological process	regulation of leukocyte activation (GO:0002694)	350	34	17.27	+	1.97	0.00055	0.0211
GO biological process	supramolecular fiber organization (GO:0097435)	278	27	13.72	+	1.97	0.00155	0.0467
GO biological process	positive regulation of protein phosphorylation (GO:0001934)	639	62	31.53	+	1.97	1.84e-06	0.000192
GO biological process	positive regulation of apoptotic process (GO:0043065)	382	37	18.85	+	1.96	0.000253	0.0114
GO biological process	regulation of nervous system development (GO:0051960)	579	56	28.57	+	1.96	6.25e-06	0.000526
GO biological process	positive regulation of phosphorylation (GO:0042327)	674	65	33.26	+	1.95	1.35e-06	0.000153
GO biological process	positive regulation of programmed cell death (GO:0043068)	386	37	19.05	+	1.94	0.000283	0.0124
GO biological process	positive regulation of cell death (GO:0010942)	409	39	20.18	+	1.93	0.000255	0.0114
GO biological process	cell surface receptor signaling pathway (GO:0007166)	1160	110	57.24	+	1.92	5.11e-10	1.21e-07
GO biological process	positive regulation of phosphorus metabolic process (GO:0010562)	720	67	35.53	+	1.89	2.87e-06	0.000276
GO biological process	positive regulation of phosphate metabolic process (GO:0045937)	720	67	35.53	+	1.89	2.87e-06	0.000274
GO biological process	epithelial cell differentiation (GO:0030855)	360	33	17.76	+	1.86	0.00155	0.0466
GO biological process	regulation of neurogenesis (GO:0050767)	491	45	24.23	+	1.86	0.000175	0.00852
GO biological process	positive regulation of signal transduction (GO:0009967)	1028	94	50.73	+	1.85	6.32e-08	1.12e-05
GO biological process	positive regulation of cell communication (GO:0010647)	1130	103	55.76	+	1.85	1.49e-08	2.97e-06
GO biological process	system development (GO:0048731)	2854	260	140.83	+	1.85	1.42e-21	6.61e-18
GO biological process	positive regulation of signaling (GO:0023056)	1136	103	56.06	+	1.84	1.64e-08	3.18e-06
GO biological process	response to biotic stimulus (GO:0009607)	701	63	34.59	+	1.82	1.68e-05	0.00124
GO biological process	negative regulation of transcription by RNA polymerase II (GO:0000122)	546	49	26.94	+	1.82	0.000164	0.00811
GO biological process	regulation of cell development (GO:0060284)	594	53	29.31	+	1.81	9.57e-05	0.00526
GO biological process	cell morphogenesis (GO:0000902)	430	38	21.22	+	1.79	0.00122	0.0394
GO biological process	multicellular organism development (GO:0007275)	3196	281	157.71	+	1.78	2.19e-21	7.66e-18
GO biological process	regulation of protein phosphorylation (GO:0001932)	968	85	47.77	+	1.78	1.06e-06	0.000126
GO biological process	negative regulation of response to stimulus (GO:0048585)	1089	95	53.74	+	1.77	3.13e-07	4.55e-05
GO biological process	regulation of proteolysis (GO:0030162)	529	46	26.1	+	1.76	0.000439	0.0175
GO biological process	behavior (GO:0007610)	437	38	21.56	+	1.76	0.00139	0.0425
GO biological process	regulation of immune system process (GO:0002682)	923	80	45.55	+	1.76	3.93e-06	0.000351
GO biological process	cellular response to endogenous stimulus (GO:0071495)	722	62	35.63	+	1.74	6.83e-05	0.00391
GO biological process	embryo development ending in birth or egg hatching (GO:0009792)	559	48	27.58	+	1.74	0.000431	0.0172
GO biological process	negative regulation of signal transduction (GO:0009968)	827	71	40.81	+	1.74	1.78e-05	0.00128
GO biological process	response to other organism (GO:0051707)	677	58	33.41	+	1.74	0.000124	0.00643
GO biological process	response to external biotic stimulus (GO:0043207)	680	58	33.56	+	1.73	0.00013	0.00668
GO biological process	response to endogenous stimulus (GO:0009719)	810	69	39.97	+	1.73	3.02e-05	0.002
GO biological process	response to external stimulus (GO:0009605)	1315	111	64.89	+	1.71	1.38e-07	2.21e-05
GO biological process	anatomical structure development (GO:0048856)	3483	294	171.87	+	1.71	5e-20	9.97e-17
GO biological process	positive regulation of protein metabolic process (GO:0051247)	1114	94	54.97	+	1.71	1.7e-06	0.000178
GO biological process	regulation of phosphorylation (GO:0042325)	1068	90	52.7	+	1.71	3.05e-06	0.000284
GO biological process	regulation of apoptotic process (GO:0042981)	1009	85	49.79	+	1.71	4.99e-06	0.000435
GO biological process	chordate embryonic development (GO:0043009)	547	46	26.99	+	1.7	0.00107	0.0357
GO biological process	cellular response to organic substance (GO:0071310)	1311	110	64.69	+	1.7	2.59e-07	3.97e-05
GO biological process	regulation of intracellular signal transduction (GO:1902531)	1137	95	56.11	+	1.69	2.13e-06	0.000213
GO biological process	positive regulation of response to stimulus (GO:0048584)	1413	118	69.73	+	1.69	8.98e-08	1.57e-05
GO biological process	regulation of cell communication (GO:0010646)	2279	190	112.46	+	1.69	5.25e-12	1.7e-09
GO biological process	negative regulation of cell communication (GO:0010648)	876	73	43.23	+	1.69	4.06e-05	0.00255
GO biological process	regulation of localization (GO:0032879)	1885	157	93.02	+	1.69	6.36e-10	1.46e-07
GO biological process	cellular response to chemical stimulus (GO:0070887)	1670	139	82.41	+	1.69	7.82e-09	1.6e-06
GO biological process	regulation of signaling (GO:0023051)	2295	191	113.25	+	1.69	4.35e-12	1.45e-09
GO biological process	nervous system development (GO:0007399)	1418	118	69.97	+	1.69	1.29e-07	2.11e-05
GO biological process	regulation of signal transduction (GO:0009966)	2019	168	99.63	+	1.69	1.35e-10	3.35e-08
GO biological process	negative regulation of signaling (GO:0023057)	879	73	43.37	+	1.68	4.21e-05	0.00262
GO biological process	regulation of programmed cell death (GO:0043067)	1031	85	50.88	+	1.67	1.19e-05	0.000937
GO biological process	regulation of phosphate metabolic process (GO:0019220)	1215	100	59.96	+	1.67	2.25e-06	0.000221
GO biological process	developmental process (GO:0032502)	3706	305	182.88	+	1.67	2.63e-19	4.58e-16
GO biological process	positive regulation of protein modification process (GO:0031401)	802	66	39.58	+	1.67	0.000152	0.00769
GO biological process	regulation of cell death (GO:0010941)	1094	90	53.98	+	1.67	7.71e-06	0.000637
GO biological process	regulation of phosphorus metabolic process (GO:0051174)	1216	100	60	+	1.67	2.26e-06	0.000221
GO biological process	positive regulation of cellular protein metabolic process (GO:0032270)	1039	85	51.27	+	1.66	1.76e-05	0.00128
GO biological process	positive regulation of immune system process (GO:0002684)	575	47	28.37	+	1.66	0.00143	0.0436
GO biological process	response to oxygen-containing compound (GO:1901700)	845	69	41.7	+	1.65	0.000116	0.00612
GO biological process	negative regulation of RNA biosynthetic process (GO:1902679)	804	65	39.67	+	1.64	0.00022	0.0102
GO biological process	negative regulation of nucleic acid-templated transcription (GO:1903507)	804	65	39.67	+	1.64	0.00022	0.0102
GO biological process	negative regulation of transcription, DNA-templated (GO:0045892)	771	62	38.05	+	1.63	0.000422	0.0169
GO biological process	response to organic substance (GO:0010033)	1657	133	81.77	+	1.63	1.05e-07	1.76e-05
GO biological process	generation of neurons (GO:0048699)	961	77	47.42	+	1.62	8.59e-05	0.00478
GO biological process	regulation of response to stimulus (GO:0048583)	2662	213	131.36	+	1.62	6.24e-12	1.98e-09
GO biological process	positive regulation of molecular function (GO:0044093)	1148	91	56.65	+	1.61	2.32e-05	0.00163
GO biological process	negative regulation of biosynthetic process (GO:0009890)	1010	80	49.84	+	1.61	9.26e-05	0.00511
GO biological process	cell development (GO:0048468)	1099	87	54.23	+	1.6	3.97e-05	0.00251
GO biological process	neurogenesis (GO:0022008)	1049	83	51.76	+	1.6	6.76e-05	0.00388
GO biological process	negative regulation of cellular biosynthetic process (GO:0031327)	992	78	48.95	+	1.59	0.000113	0.00602
GO biological process	cell differentiation (GO:0030154)	2295	179	113.25	+	1.58	3.31e-09	7.21e-07
GO biological process	negative regulation of gene expression (GO:0010629)	1077	84	53.15	+	1.58	8.42e-05	0.0047
GO biological process	negative regulation of macromolecule biosynthetic process (GO:0010558)	952	74	46.98	+	1.58	0.000271	0.0119
GO biological process	cellular developmental process (GO:0048869)	2361	182	116.51	+	1.56	5.18e-09	1.08e-06
GO biological process	immune system process (GO:0002376)	1248	96	61.58	+	1.56	4.66e-05	0.00282
GO biological process	negative regulation of cellular macromolecule biosynthetic process (GO:2000113)	898	69	44.31	+	1.56	0.000598	0.0226
GO biological process	negative regulation of cellular process (GO:0048523)	3283	252	162	+	1.56	2.67e-12	9.09e-10
GO biological process	negative regulation of biological process (GO:0048519)	3667	280	180.95	+	1.55	1.41e-13	5.8e-11
GO biological process	regulation of transcription by RNA polymerase II (GO:0006357)	1298	99	64.05	+	1.55	4.83e-05	0.00292
GO biological process	regulation of response to stress (GO:0080134)	946	72	46.68	+	1.54	0.000613	0.0231
GO biological process	positive regulation of cellular process (GO:0048522)	3655	278	180.36	+	1.54	3.29e-13	1.28e-10
GO biological process	negative regulation of RNA metabolic process (GO:0051253)	869	66	42.88	+	1.54	0.00115	0.0377
GO biological process	regulation of hydrolase activity (GO:0051336)	883	67	43.57	+	1.54	0.00096	0.0328
GO biological process	negative regulation of nitrogen compound metabolic process (GO:0051172)	1638	122	80.83	+	1.51	1.35e-05	0.00105
GO biological process	positive regulation of biological process (GO:0048518)	4165	310	205.52	+	1.51	7.79e-14	3.75e-11
GO biological process	regulation of protein modification process (GO:0031399)	1287	95	63.51	+	1.5	0.00018	0.0087
GO biological process	regulation of transcription, DNA-templated (GO:0006355)	2182	160	107.67	+	1.49	1.17e-06	0.000138
GO biological process	positive regulation of transcription, DNA-templated (GO:0045893)	1014	74	50.04	+	1.48	0.00153	0.0465
GO biological process	regulation of protein metabolic process (GO:0051246)	1978	144	97.61	+	1.48	5.8e-06	0.000497
GO biological process	regulation of RNA biosynthetic process (GO:2001141)	2255	164	111.27	+	1.47	1.29e-06	0.000149
GO biological process	negative regulation of macromolecule metabolic process (GO:0010605)	1788	130	88.23	+	1.47	2.22e-05	0.00156
GO biological process	regulation of nucleic acid-templated transcription (GO:1903506)	2254	163	111.23	+	1.47	2.12e-06	0.000213
GO biological process	negative regulation of cellular metabolic process (GO:0031324)	1787	129	88.18	+	1.46	2.89e-05	0.00197
GO biological process	regulation of transport (GO:0051049)	1185	85	58.47	+	1.45	0.00102	0.0346
GO biological process	negative regulation of metabolic process (GO:0009892)	1969	141	97.16	+	1.45	1.89e-05	0.00135
GO biological process	positive regulation of nitrogen compound metabolic process (GO:0051173)	2119	151	104.56	+	1.44	1.08e-05	0.00086
GO biological process	regulation of cellular protein metabolic process (GO:0032268)	1847	131	91.14	+	1.44	5.99e-05	0.0035
GO biological process	positive regulation of gene expression (GO:0010628)	1334	94	65.83	+	1.43	0.00096	0.0329
GO biological process	regulation of biological quality (GO:0065008)	2643	186	130.42	+	1.43	1.56e-06	0.00017
GO biological process	regulation of molecular function (GO:0065009)	2029	142	100.12	+	1.42	4.91e-05	0.00295
GO biological process	positive regulation of macromolecule metabolic process (GO:0010604)	2260	157	111.52	+	1.41	2.4e-05	0.00167
GO biological process	positive regulation of cellular metabolic process (GO:0031325)	2222	154	109.65	+	1.4	3.28e-05	0.00212
GO biological process	regulation of macromolecule biosynthetic process (GO:0010556)	2612	181	128.89	+	1.4	5.6e-06	0.000483
GO biological process	regulation of RNA metabolic process (GO:0051252)	2410	167	118.92	+	1.4	1.64e-05	0.00121
GO biological process	regulation of cellular macromolecule biosynthetic process (GO:2000112)	2494	172	123.07	+	1.4	1.41e-05	0.00108
GO biological process	regulation of biosynthetic process (GO:0009889)	2745	189	135.45	+	1.4	5.58e-06	0.000484
GO biological process	regulation of cellular biosynthetic process (GO:0031326)	2702	186	133.33	+	1.4	6.08e-06	0.000517
GO biological process	regulation of gene expression (GO:0010468)	2848	196	140.54	+	1.39	3.25e-06	0.0003
GO biological process	multicellular organismal process (GO:0032501)	5053	344	249.34	+	1.38	1.43e-10	3.5e-08
GO biological process	regulation of cellular component organization (GO:0051128)	1660	113	81.91	+	1.38	0.000857	0.03
GO biological process	positive regulation of metabolic process (GO:0009893)	2445	166	120.65	+	1.38	4.45e-05	0.00274
GO biological process	regulation of catalytic activity (GO:0050790)	1564	106	77.18	+	1.37	0.00145	0.044
GO biological process	signaling (GO:0023052)	3364	226	166	+	1.36	2.24e-06	0.000222
GO biological process	cell communication (GO:0007154)	3460	231	170.74	+	1.35	2.89e-06	0.000274
GO biological process	regulation of nucleobase-containing compound metabolic process (GO:0019219)	2593	172	127.95	+	1.34	0.000102	0.00559
GO biological process	response to stress (GO:0006950)	1934	128	95.43	+	1.34	0.00106	0.0355
GO biological process	regulation of nitrogen compound metabolic process (GO:0051171)	3933	260	194.08	+	1.34	1e-06	0.000121
GO biological process	regulation of macromolecule metabolic process (GO:0060255)	4147	272	204.64	+	1.33	9.05e-07	0.000111
GO biological process	signal transduction (GO:0007165)	3187	209	157.26	+	1.33	2.94e-05	0.00198
GO biological process	regulation of primary metabolic process (GO:0080090)	4045	264	199.6	+	1.32	1.98e-06	0.000201
GO biological process	regulation of metabolic process (GO:0019222)	4491	293	221.61	+	1.32	3.93e-07	5.43e-05
GO biological process	regulation of cellular metabolic process (GO:0031323)	4186	273	206.56	+	1.32	1.46e-06	0.000161
GO biological process	regulation of biological process (GO:0050789)	8667	563	427.68	+	1.32	5.77e-16	4.73e-13
GO biological process	regulation of cellular process (GO:0050794)	8081	518	398.76	+	1.3	6.21e-13	2.28e-10
GO biological process	biological regulation (GO:0065007)	9205	588	454.23	+	1.29	1.75e-15	1.22e-12
GO biological process	cellular response to stimulus (GO:0051716)	4433	282	218.75	+	1.29	6.19e-06	0.000523
GO biological process	response to stimulus (GO:0050896)	5883	374	290.3	+	1.29	5.51e-08	9.98e-06
GO biological process	localization (GO:0051179)	3576	219	176.46	+	1.24	0.000909	0.0315
GO biological process	biological_process (GO:0008150)	14940	852	737.22	+	1.16	5.45e-14	2.82e-11
GO biological process	cellular process (GO:0009987)	10698	597	527.9	+	1.13	4.56e-05	0.00279
GO biological process	Unclassified (UNCLASSIFIED)	7068	234	348.78	-	0.67	5.45e-14	2.93e-11
GO biological process	heterocycle metabolic process (GO:0046483)	1790	58	88.33	-	0.66	0.000576	0.022
GO biological process	nucleobase-containing compound metabolic process (GO:0006139)	1680	52	82.9	-	0.63	0.000306	0.0132
GO biological process	organelle organization (GO:0006996)	2035	58	100.42	-	0.58	3.83e-06	0.000347
GO biological process	nucleic acid metabolic process (GO:0090304)	1341	38	66.17	-	0.57	0.000226	0.0104
GO biological process	nervous system process (GO:0050877)	1433	40	70.71	-	0.57	9.71e-05	0.00531
GO biological process	protein modification by small protein conjugation or removal (GO:0070647)	608	13	30	-	0.43	0.00099	0.0335
GO biological process	chromosome organization (GO:0051276)	685	12	33.8	-	0.36	3.61e-05	0.0023
GO biological process	RNA processing (GO:0006396)	461	8	22.75	-	0.35	0.000839	0.0296
GO biological process	cellular protein-containing complex assembly (GO:0034622)	422	7	20.82	-	0.34	0.00111	0.0369
GO biological process	sensory perception (GO:0007600)	1151	18	56.8	-	0.32	3.94e-09	8.46e-07
GO biological process	histone modification (GO:0016570)	289	3	14.26	-	0.21	0.00075	0.027
GO biological process	covalent chromatin modification (GO:0016569)	292	3	14.41	-	0.21	0.000754	0.0271
GO biological process	detection of stimulus (GO:0051606)	935	9	46.14	-	0.2	5.75e-11	1.48e-08
GO biological process	DNA metabolic process (GO:0006259)	469	3	23.14	-	0.13	4.62e-07	6.19e-05
GO biological process	mRNA processing (GO:0006397)	239	1	11.79	-	0.08	0.000292	0.0127
GO biological process	detection of chemical stimulus (GO:0009593)	849	3	41.89	-	0.07	2.08e-14	1.21e-11
GO biological process	DNA repair (GO:0006281)	298	1	14.71	-	0.07	1.33e-05	0.00104
GO biological process	sensory perception of smell (GO:0007608)	841	1	41.5	-	0.02	7.89e-17	7.34e-14
GO biological process	detection of stimulus involved in sensory perception (GO:0050906)	870	1	42.93	-	0.02	2.44e-17	2.61e-14
GO biological process	sensory perception of chemical stimulus (GO:0007606)	875	1	43.18	-	0.02	1.58e-17	1.83e-14
GO biological process	detection of chemical stimulus involved in sensory perception of smell (GO:0050911)	818	0	40.36	-	< 0.01	7.8e-18	9.89e-15
GO biological process	detection of chemical stimulus involved in sensory perception (GO:0050907)	829	0	40.91	-	< 0.01	3.29e-18	4.59e-15
GO biological process	RNA splicing (GO:0008380)	187	0	9.23	-	< 0.01	0.00019	0.00913
PANTHER Pathways	Alzheimer disease-presenilin pathway (P00004)	146	20	7.2	+	2.78	0.000109	0.00894
PANTHER Pathways	Integrin signalling pathway (P00034)	212	23	10.46	+	2.2	0.000899	0.0491
PANTHER Pathways	Unclassified (UNCLASSIFIED)	19060	873	940.53	-	0.93	3.02e-08	4.96e-06
Reactome pathways	Crosslinking of collagen fibrils (R-BTA-2243919)	11	5	0.54	+	9.21	0.000644	0.0272
Reactome pathways	O-glycosylation of TSR domain-containing proteins (R-BTA-5173214)	37	15	1.83	+	8.22	9.62e-09	1.93e-06
Reactome pathways	Collagen biosynthesis and modifying enzymes (R-BTA-1650814)	64	25	3.16	+	7.92	2.29e-13	1.23e-10
Reactome pathways	Laminin interactions (R-BTA-3000157)	27	10	1.33	+	7.51	5.53e-06	0.000523
Reactome pathways	Collagen formation (R-BTA-1474290)	85	29	4.19	+	6.91	4.77e-14	3.84e-11
Reactome pathways	Assembly of collagen fibrils and other multimeric structures (R-BTA-2022090)	56	19	2.76	+	6.88	1.19e-09	3.19e-07
Reactome pathways	Activation of SMO (R-BTA-5635838)	18	6	0.89	+	6.76	0.000692	0.0285
Reactome pathways	NCAM1 interactions (R-BTA-419037)	18	6	0.89	+	6.76	0.000692	0.0278
Reactome pathways	Molecules associated with elastic fibres (R-BTA-2129379)	37	12	1.83	+	6.57	2.02e-06	0.00025
Reactome pathways	Elastic fibre formation (R-BTA-1566948)	44	14	2.17	+	6.45	3.47e-07	5.58e-05
Reactome pathways	Collagen chain trimerization (R-BTA-8948216)	41	13	2.02	+	6.43	9.39e-07	0.000137
Reactome pathways	HS-GAG degradation (R-BTA-2024096)	21	6	1.04	+	5.79	0.00135	0.0481
Reactome pathways	HS-GAG biosynthesis (R-BTA-2022928)	28	8	1.38	+	5.79	0.000217	0.0109
Reactome pathways	Non-integrin membrane-ECM interactions (R-BTA-3000171)	36	10	1.78	+	5.63	4.4e-05	0.00322
Reactome pathways	Collagen degradation (R-BTA-1442490)	47	13	2.32	+	5.61	3.37e-06	0.000387
Reactome pathways	MET activates PTK2 signaling (R-BTA-8874081)	28	7	1.38	+	5.07	0.00105	0.0385
Reactome pathways	Extracellular matrix organization (R-BTA-1474244)	262	64	12.93	+	4.95	1.01e-22	1.62e-19
Reactome pathways	Degradation of the extracellular matrix (R-BTA-1474228)	111	27	5.48	+	4.93	2.48e-10	7.98e-08
Reactome pathways	Heparan sulfate/heparin (HS-GAG) metabolism (R-BTA-1638091)	50	12	2.47	+	4.86	2.69e-05	0.00206
Reactome pathways	ECM proteoglycans (R-BTA-3000178)	44	10	2.17	+	4.61	0.000184	0.0105
Reactome pathways	Integrin cell surface interactions (R-BTA-216083)	76	17	3.75	+	4.53	1.39e-06	0.000187
Reactome pathways	MET promotes cell motility (R-BTA-8875878)	39	8	1.92	+	4.16	0.00143	0.0499
Reactome pathways	O-linked glycosylation (R-BTA-5173105)	98	18	4.84	+	3.72	7.85e-06	0.000664
Reactome pathways	Signaling by PDGF (R-BTA-186797)	55	10	2.71	+	3.68	0.000862	0.0338
Reactome pathways	Glycosaminoglycan metabolism (R-BTA-1630316)	115	19	5.67	+	3.35	1.68e-05	0.00135
Reactome pathways	Cell surface interactions at the vascular wall (R-BTA-202733)	108	16	5.33	+	3	0.000235	0.0114
Reactome pathways	Platelet degranulation (R-BTA-114608)	131	17	6.46	+	2.63	0.000608	0.0264
Reactome pathways	Regulation of Insulin-like Growth Factor (IGF) transport and uptake by Insulin-like Growth Factor Binding Proteins (IGFBPs) (R-BTA-381426)	125	16	6.17	+	2.59	0.000991	0.037
Reactome pathways	Response to elevated platelet cytosolic Ca2+ (R-BTA-76005)	136	17	6.71	+	2.53	0.000887	0.0339
Reactome pathways	Axon guidance (R-BTA-422475)	271	30	13.37	+	2.24	0.000152	0.00907
Reactome pathways	Signaling by Receptor Tyrosine Kinases (R-BTA-9006934)	389	43	19.2	+	2.24	4.72e-06	0.000474
Reactome pathways	Hemostasis (R-BTA-109582)	520	52	25.66	+	2.03	7.84e-06	0.0007
Reactome pathways	Unclassified (UNCLASSIFIED)	13184	553	650.57	-	0.85	5.3e-09	1.22e-06
Reactome pathways	G alpha (s) signalling events (R-BTA-418555)	634	12	31.29	-	0.38	0.000148	0.00916
Reactome pathways	Cell Cycle, Mitotic (R-BTA-69278)	470	6	23.19	-	0.26	6.42e-05	0.0043
Reactome pathways	Metabolism of RNA (R-BTA-8953854)	439	5	21.66	-	0.23	5.63e-05	0.00393
Reactome pathways	Cell Cycle (R-BTA-1640170)	534	6	26.35	-	0.23	4.52e-06	0.000485
Reactome pathways	Antigen processing: Ubiquitination & Proteasome degradation (R-BTA-983168)	300	3	14.8	-	0.2	0.000536	0.0239
Reactome pathways	Processing of Capped Intron-Containing Pre-mRNA (R-BTA-72203)	226	1	11.15	-	0.09	0.000395	0.0181
Reactome pathways	Cell Cycle Checkpoints (R-BTA-69620)	258	1	12.73	-	0.08	8.78e-05	0.00564
Reactome pathways	M Phase (R-BTA-68886)	339	0	16.73	-	< 0.01	1.63e-07	2.92e-05
Reactome pathways	Mitotic Anaphase (R-BTA-68882)	191	0	9.43	-	< 0.01	0.000196	0.0105
Reactome pathways	Mitotic Prometaphase (R-BTA-68877)	190	0	9.38	-	< 0.01	0.000194	0.0107
Reactome pathways	Mitotic Metaphase and Anaphase (R-BTA-2555396)	192	0	9.47	-	< 0.01	0.0002	0.0104
Reactome pathways	Olfactory Signaling Pathway (R-BTA-381753)	504	0	24.87	-	< 0.01	3.53e-11	1.42e-08
Reactome pathways	Separation of Sister Chromatids (R-BTA-2467813)	180	0	8.88	-	< 0.01	0.000284	0.0134
* The symbols "+" and "-" indicate over or underrepresentation of a term.

## Sheet: Table S18
Source	Term	REFLIST	Count	Expected count	Over/under-represented *	Fold Enrichment	P-value	FDR
GO biological process	establishment of endothelial intestinal barrier (GO:0090557)	6	4	0.29	+	13.6	0.000794	0.0304
GO biological process	pericyte cell differentiation (GO:1904238)	6	4	0.29	+	13.6	0.000794	0.0303
GO biological process	antigen processing and presentation of peptide antigen via MHC class II (GO:0002495)	7	4	0.34	+	11.66	0.0012	0.0418
GO biological process	regulation of protein catabolic process in the vacuole (GO:1904350)	7	4	0.34	+	11.66	0.0012	0.0417
GO biological process	response to interferon-alpha (GO:0035455)	11	6	0.54	+	11.13	8.15e-05	0.00506
GO biological process	negative regulation of viral entry into host cell (GO:0046597)	11	5	0.54	+	9.27	0.000626	0.0256
GO biological process	cellular response to virus (GO:0098586)	21	8	1.03	+	7.77	3.95e-05	0.00268
GO biological process	regulation of viral entry into host cell (GO:0046596)	21	8	1.03	+	7.77	3.95e-05	0.00267
GO biological process	negative regulation of posttranscriptional gene silencing (GO:0060149)	14	5	0.69	+	7.28	0.00148	0.0487
GO biological process	negative regulation of type I interferon production (GO:0032480)	14	5	0.69	+	7.28	0.00148	0.0486
GO biological process	positive regulation of histone deacetylation (GO:0031065)	14	5	0.69	+	7.28	0.00148	0.0485
GO biological process	negative regulation of gene silencing by RNA (GO:0060967)	14	5	0.69	+	7.28	0.00148	0.0484
GO biological process	cellular response to low-density lipoprotein particle stimulus (GO:0071404)	17	6	0.83	+	7.2	0.000523	0.0226
GO biological process	antigen processing and presentation of peptide antigen (GO:0048002)	26	9	1.27	+	7.06	2.42e-05	0.00175
GO biological process	positive regulation of defense response to virus by host (GO:0002230)	21	7	1.03	+	6.8	0.000238	0.0118
GO biological process	regulation of interleukin-8 secretion (GO:2000482)	18	6	0.88	+	6.8	0.000669	0.0268
GO biological process	cellular response to lipoprotein particle stimulus (GO:0071402)	25	8	1.23	+	6.53	0.000108	0.00624
GO biological process	antigen processing and presentation of peptide or polysaccharide antigen via MHC class II (GO:0002504)	19	6	0.93	+	6.44	0.000846	0.0318
GO biological process	negative regulation of peptidyl-serine phosphorylation (GO:0033137)	19	6	0.93	+	6.44	0.000846	0.0317
GO biological process	response to lipoprotein particle (GO:0055094)	23	7	1.13	+	6.21	0.000378	0.0169
GO biological process	establishment of endothelial barrier (GO:0061028)	24	7	1.18	+	5.95	0.000468	0.0205
GO biological process	positive regulation of phosphatidylinositol 3-kinase activity (GO:0043552)	21	6	1.03	+	5.83	0.00131	0.0442
GO biological process	negative regulation of I-kappaB kinase/NF-kappaB signaling (GO:0043124)	33	9	1.62	+	5.56	0.000114	0.00648
GO biological process	positive regulation of lipid kinase activity (GO:0090218)	26	7	1.27	+	5.49	0.000701	0.0277
GO biological process	endothelial cell development (GO:0001885)	34	9	1.67	+	5.4	0.000138	0.0076
GO biological process	positive regulation of response to cytokine stimulus (GO:0060760)	43	11	2.11	+	5.22	3.32e-05	0.00235
GO biological process	negative regulation of viral life cycle (GO:1903901)	51	13	2.5	+	5.2	6.73e-06	0.000576
GO biological process	positive regulation of cytokine-mediated signaling pathway (GO:0001961)	36	9	1.76	+	5.1	0.000199	0.0103
GO biological process	positive regulation of interleukin-8 production (GO:0032757)	36	9	1.76	+	5.1	0.000199	0.0103
GO biological process	axon extension (GO:0048675)	28	7	1.37	+	5.1	0.00102	0.0369
GO biological process	cellular response to vascular endothelial growth factor stimulus (GO:0035924)	28	7	1.37	+	5.1	0.00102	0.0368
GO biological process	regulation of defense response to virus by host (GO:0050691)	28	7	1.37	+	5.1	0.00102	0.0367
GO biological process	antigen processing and presentation (GO:0019882)	57	14	2.79	+	5.01	4.34e-06	0.000385
GO biological process	actin filament bundle assembly (GO:0051017)	37	9	1.81	+	4.96	0.000238	0.0119
GO biological process	actin filament bundle organization (GO:0061572)	37	9	1.81	+	4.96	0.000238	0.0118
GO biological process	regulation of glycolytic process (GO:0006110)	33	8	1.62	+	4.94	0.000535	0.0228
GO biological process	osteoclast differentiation (GO:0030316)	33	8	1.62	+	4.94	0.000535	0.0228
GO biological process	regulation of carbohydrate catabolic process (GO:0043470)	35	8	1.72	+	4.66	0.000747	0.0289
GO biological process	positive regulation of actin filament bundle assembly (GO:0032233)	44	10	2.16	+	4.64	0.000175	0.00935
GO biological process	negative regulation of viral process (GO:0048525)	66	15	3.24	+	4.64	4.52e-06	0.000394
GO biological process	positive regulation of cytokine production involved in immune response (GO:0002720)	36	8	1.76	+	4.53	0.000877	0.0325
GO biological process	regulation of interleukin-8 production (GO:0032677)	50	11	2.45	+	4.49	0.000108	0.00623
GO biological process	protein kinase B signaling (GO:0043491)	37	8	1.81	+	4.41	0.00102	0.0368
GO biological process	heart valve morphogenesis (GO:0003179)	37	8	1.81	+	4.41	0.00102	0.0367
GO biological process	positive regulation of receptor signaling pathway via STAT (GO:1904894)	51	11	2.5	+	4.4	0.000125	0.00695
GO biological process	endothelial cell differentiation (GO:0045446)	47	10	2.3	+	4.34	0.000278	0.0134
GO biological process	glomerulus development (GO:0032835)	43	9	2.11	+	4.27	0.000617	0.0255
GO biological process	protein O-linked glycosylation (GO:0006493)	43	9	2.11	+	4.27	0.000617	0.0254
GO biological process	receptor internalization (GO:0031623)	43	9	2.11	+	4.27	0.000617	0.0253
GO biological process	positive regulation of myeloid leukocyte differentiation (GO:0002763)	43	9	2.11	+	4.27	0.000617	0.0253
GO biological process	negative regulation of leukocyte apoptotic process (GO:2000107)	39	8	1.91	+	4.18	0.00137	0.046
GO biological process	positive regulation of stress fiber assembly (GO:0051496)	39	8	1.91	+	4.18	0.00137	0.0459
GO biological process	negative regulation of cytokine secretion (GO:0050710)	39	8	1.91	+	4.18	0.00137	0.0458
GO biological process	regulation of phosphatidylinositol 3-kinase activity (GO:0043551)	39	8	1.91	+	4.18	0.00137	0.0457
GO biological process	positive regulation of receptor signaling pathway via JAK-STAT (GO:0046427)	49	10	2.4	+	4.16	0.000372	0.0168
GO biological process	phosphatidylinositol-mediated signaling (GO:0048015)	45	9	2.21	+	4.08	0.000821	0.0311
GO biological process	positive regulation of intrinsic apoptotic signaling pathway (GO:2001244)	51	10	2.5	+	4	0.00049	0.0214
GO biological process	regulation of viral life cycle (GO:1903900)	102	20	5	+	4	9.39e-07	0.000105
GO biological process	neuron projection extension (GO:1990138)	46	9	2.26	+	3.99	0.000941	0.0346
GO biological process	inositol lipid-mediated signaling (GO:0048017)	48	9	2.35	+	3.82	0.00123	0.0422
GO biological process	endothelium development (GO:0003158)	54	10	2.65	+	3.78	0.000726	0.0282
GO biological process	regulation of multicellular organism growth (GO:0040014)	65	12	3.19	+	3.77	0.000226	0.0114
GO biological process	regulation of lipid kinase activity (GO:0043550)	49	9	2.4	+	3.75	0.00139	0.046
GO biological process	carbohydrate derivative transport (GO:1901264)	60	11	2.94	+	3.74	0.000431	0.0191
GO biological process	negative regulation of NF-kappaB transcription factor activity (GO:0032088)	60	11	2.94	+	3.74	0.000431	0.0191
GO biological process	cholesterol metabolic process (GO:0008203)	60	11	2.94	+	3.74	0.000431	0.019
GO biological process	monocarboxylic acid catabolic process (GO:0072329)	55	10	2.7	+	3.71	0.000822	0.0311
GO biological process	regulation of defense response to virus (GO:0050688)	56	10	2.75	+	3.64	0.000929	0.0342
GO biological process	regulation of interleukin-6 production (GO:0032675)	101	18	4.95	+	3.64	1.04e-05	0.000853
GO biological process	regulation of viral process (GO:0050792)	135	24	6.62	+	3.63	3.86e-07	5.14e-05
GO biological process	regulation of type I interferon production (GO:0032479)	62	11	3.04	+	3.62	0.00055	0.0233
GO biological process	positive regulation of I-kappaB kinase/NF-kappaB signaling (GO:0043123)	96	17	4.71	+	3.61	1.95e-05	0.00149
GO biological process	secondary alcohol metabolic process (GO:1902652)	68	12	3.33	+	3.6	0.000326	0.0152
GO biological process	response to tumor necrosis factor (GO:0034612)	102	18	5	+	3.6	1.17e-05	0.000955
GO biological process	cellular response to tumor necrosis factor (GO:0071356)	91	16	4.46	+	3.59	3.67e-05	0.00254
GO biological process	regulation of ATP metabolic process (GO:1903578)	57	10	2.79	+	3.58	0.00105	0.0373
GO biological process	regulation of I-kappaB kinase/NF-kappaB signaling (GO:0043122)	137	24	6.72	+	3.57	4.89e-07	6.09e-05
GO biological process	regulation of interferon-gamma production (GO:0032649)	69	12	3.38	+	3.55	0.000367	0.0167
GO biological process	carbohydrate biosynthetic process (GO:0016051)	69	12	3.38	+	3.55	0.000367	0.0166
GO biological process	negative regulation of multi-organism process (GO:0043901)	144	25	7.06	+	3.54	3.3e-07	4.43e-05
GO biological process	adaptive immune response based on somatic recombination of immune receptors built from immunoglobulin superfamily domains (GO:0002460)	99	17	4.85	+	3.5	2.77e-05	0.00198
GO biological process	regulation of symbiosis, encompassing mutualism through parasitism (GO:0043903)	146	25	7.16	+	3.49	4.14e-07	5.35e-05
GO biological process	sterol metabolic process (GO:0016125)	65	11	3.19	+	3.45	0.000779	0.03
GO biological process	receptor metabolic process (GO:0043112)	71	12	3.48	+	3.45	0.000462	0.0203
GO biological process	regulation of receptor signaling pathway via STAT (GO:1904892)	77	13	3.78	+	3.44	0.000274	0.0133
GO biological process	lymphocyte mediated immunity (GO:0002449)	83	14	4.07	+	3.44	0.000163	0.00882
GO biological process	response to virus (GO:0009615)	178	30	8.73	+	3.44	4.06e-08	7.37e-06
GO biological process	positive regulation of apoptotic signaling pathway (GO:2001235)	125	21	6.13	+	3.43	4.46e-06	0.000391
GO biological process	positive regulation of myeloid cell differentiation (GO:0045639)	72	12	3.53	+	3.4	0.000516	0.0224
GO biological process	activation of innate immune response (GO:0002218)	72	12	3.53	+	3.4	0.000516	0.0224
GO biological process	positive regulation of endopeptidase activity (GO:0010950)	102	17	5	+	3.4	3.87e-05	0.00263
GO biological process	negative regulation of peptide secretion (GO:0002792)	90	15	4.41	+	3.4	0.000108	0.00623
GO biological process	adaptive immune response (GO:0002250)	151	25	7.4	+	3.38	7.2e-07	8.73e-05
GO biological process	regulation of myeloid leukocyte differentiation (GO:0002761)	86	14	4.22	+	3.32	0.000226	0.0114
GO biological process	regulation of protein localization to plasma membrane (GO:1903076)	74	12	3.63	+	3.31	0.000641	0.026
GO biological process	regulation of leukocyte chemotaxis (GO:0002688)	74	12	3.63	+	3.31	0.000641	0.0259
GO biological process	positive regulation of innate immune response (GO:0045089)	130	21	6.37	+	3.29	7.63e-06	0.000642
GO biological process	positive regulation of peptidase activity (GO:0010952)	118	19	5.79	+	3.28	2.12e-05	0.00159
GO biological process	carbohydrate derivative catabolic process (GO:1901136)	87	14	4.27	+	3.28	0.000251	0.0124
GO biological process	peptidyl-tyrosine modification (GO:0018212)	112	18	5.49	+	3.28	3.55e-05	0.0025
GO biological process	regulation of receptor signaling pathway via JAK-STAT (GO:0046425)	75	12	3.68	+	3.26	0.000713	0.0281
GO biological process	negative regulation of protein secretion (GO:0050709)	88	14	4.31	+	3.24	0.000279	0.0134
GO biological process	myeloid leukocyte differentiation (GO:0002573)	89	14	4.36	+	3.21	0.000309	0.0145
GO biological process	lymphocyte activation involved in immune response (GO:0002285)	70	11	3.43	+	3.21	0.00134	0.0451
GO biological process	positive regulation of production of molecular mediator of immune response (GO:0002702)	70	11	3.43	+	3.21	0.00134	0.045
GO biological process	regulation of innate immune response (GO:0045088)	204	32	10	+	3.2	6.42e-08	1.07e-05
GO biological process	positive regulation of NF-kappaB transcription factor activity (GO:0051092)	102	16	5	+	3.2	0.000122	0.00681
GO biological process	innate immune response (GO:0045087)	264	41	12.94	+	3.17	1.21e-09	3.08e-07
GO biological process	peptidyl-tyrosine phosphorylation (GO:0018108)	110	17	5.39	+	3.15	8.91e-05	0.00541
GO biological process	negative regulation of cytokine production (GO:0001818)	175	27	8.58	+	3.15	8.96e-07	0.000102
GO biological process	immune effector process (GO:0002252)	306	47	15	+	3.13	1.04e-10	3.37e-08
GO biological process	phagocytosis (GO:0006909)	86	13	4.22	+	3.08	0.000701	0.0279
GO biological process	protein processing (GO:0016485)	86	13	4.22	+	3.08	0.000701	0.0278
GO biological process	regulation of leukocyte migration (GO:0002685)	139	21	6.81	+	3.08	1.88e-05	0.00146
GO biological process	regulation of tumor necrosis factor production (GO:0032680)	106	16	5.2	+	3.08	0.000181	0.00957
GO biological process	homeostasis of number of cells (GO:0048872)	166	25	8.14	+	3.07	3.3e-06	0.000303
GO biological process	regulation of ERK1 and ERK2 cascade (GO:0070372)	174	26	8.53	+	3.05	2.41e-06	0.000238
GO biological process	positive regulation of lipid metabolic process (GO:0045834)	101	15	4.95	+	3.03	0.000333	0.0155
GO biological process	myeloid cell homeostasis (GO:0002262)	81	12	3.97	+	3.02	0.0013	0.0442
GO biological process	regulation of cytokine secretion (GO:0050707)	135	20	6.62	+	3.02	3.78e-05	0.0026
GO biological process	regulation of tumor necrosis factor superfamily cytokine production (GO:1903555)	108	16	5.29	+	3.02	0.000219	0.0112
GO biological process	positive regulation of cysteine-type endopeptidase activity (GO:2001056)	88	13	4.31	+	3.01	0.000848	0.0317
GO biological process	cellular response to lipopolysaccharide (GO:0071222)	102	15	5	+	3	0.000366	0.0167
GO biological process	leukocyte mediated immunity (GO:0002443)	109	16	5.34	+	2.99	0.000241	0.0119
GO biological process	defense response to virus (GO:0051607)	123	18	6.03	+	2.98	0.000104	0.0061
GO biological process	negative regulation of DNA-binding transcription factor activity (GO:0043433)	117	17	5.74	+	2.96	0.000174	0.00933
GO biological process	positive regulation of response to biotic stimulus (GO:0002833)	146	21	7.16	+	2.93	3.61e-05	0.00252
GO biological process	regulation of response to biotic stimulus (GO:0002831)	258	37	12.65	+	2.93	4.95e-08	8.85e-06
GO biological process	leukocyte differentiation (GO:0002521)	245	35	12.01	+	2.91	1.23e-07	1.85e-05
GO biological process	regulation of chemotaxis (GO:0050920)	133	19	6.52	+	2.91	9.05e-05	0.00547
GO biological process	positive regulation of cellular protein catabolic process (GO:1903364)	92	13	4.51	+	2.88	0.00122	0.0422
GO biological process	lymphocyte differentiation (GO:0030098)	170	24	8.33	+	2.88	1.36e-05	0.00109
GO biological process	regulation of myeloid cell differentiation (GO:0045637)	149	21	7.31	+	2.87	4.71e-05	0.00311
GO biological process	myeloid cell differentiation (GO:0030099)	164	23	8.04	+	2.86	2.24e-05	0.00167
GO biological process	regulation of peptidyl-serine phosphorylation (GO:0033135)	100	14	4.9	+	2.86	0.000875	0.0326
GO biological process	organic hydroxy compound biosynthetic process (GO:1901617)	93	13	4.56	+	2.85	0.00134	0.0449
GO biological process	organic acid catabolic process (GO:0016054)	136	19	6.67	+	2.85	0.000118	0.00662
GO biological process	carboxylic acid catabolic process (GO:0046395)	136	19	6.67	+	2.85	0.000118	0.0066
GO biological process	positive regulation of ERK1 and ERK2 cascade (GO:0070374)	115	16	5.64	+	2.84	0.000412	0.0184
GO biological process	actin filament organization (GO:0007015)	144	20	7.06	+	2.83	8.47e-05	0.00518
GO biological process	negative regulation of cell activation (GO:0050866)	123	17	6.03	+	2.82	0.000295	0.014
GO biological process	lymphocyte activation (GO:0046649)	269	37	13.19	+	2.81	1.28e-07	1.9e-05
GO biological process	regulation of multi-organism process (GO:0043900)	438	60	21.47	+	2.79	1.88e-11	7.1e-09
GO biological process	cytokine-mediated signaling pathway (GO:0019221)	198	27	9.71	+	2.78	7.16e-06	0.000606
GO biological process	positive regulation of supramolecular fiber organization (GO:1902905)	140	19	6.86	+	2.77	0.000165	0.0089
GO biological process	cellular response to molecule of bacterial origin (GO:0071219)	111	15	5.44	+	2.76	0.000807	0.0307
GO biological process	negative regulation of secretion (GO:0051048)	134	18	6.57	+	2.74	0.000272	0.0132
GO biological process	extracellular matrix organization (GO:0030198)	142	19	6.96	+	2.73	0.000195	0.0103
GO biological process	extracellular structure organization (GO:0043062)	143	19	7.01	+	2.71	0.000211	0.0109
GO biological process	negative regulation of immune system process (GO:0002683)	318	42	15.59	+	2.69	7.98e-08	1.29e-05
GO biological process	positive regulation of intracellular signal transduction (GO:1902533)	621	82	30.45	+	2.69	2.17e-14	1.32e-11
GO biological process	positive regulation of multi-organism process (GO:0043902)	250	33	12.26	+	2.69	1.37e-06	0.000144
GO biological process	positive regulation of angiogenesis (GO:0045766)	122	16	5.98	+	2.67	0.000735	0.0285
GO biological process	leukocyte activation (GO:0045321)	331	43	16.23	+	2.65	6.87e-08	1.13e-05
GO biological process	T cell differentiation (GO:0030217)	116	15	5.69	+	2.64	0.00121	0.0418
GO biological process	positive regulation of MAPK cascade (GO:0043410)	327	42	16.03	+	2.62	1.21e-07	1.83e-05
GO biological process	defense response to other organism (GO:0098542)	429	55	21.03	+	2.61	1.23e-09	3.07e-07
GO biological process	regulation of adaptive immune response (GO:0002819)	117	15	5.74	+	2.61	0.0013	0.0443
GO biological process	protein maturation (GO:0051604)	125	16	6.13	+	2.61	0.000929	0.0343
GO biological process	positive regulation of vasculature development (GO:1904018)	133	17	6.52	+	2.61	0.000662	0.0266
GO biological process	regulation of hemopoiesis (GO:1903706)	283	36	13.87	+	2.59	1.22e-06	0.00013
GO biological process	activation of immune response (GO:0002253)	173	22	8.48	+	2.59	0.000123	0.00686
GO biological process	regulation of intrinsic apoptotic signaling pathway (GO:2001242)	126	16	6.18	+	2.59	0.001	0.0364
GO biological process	regulation of leukocyte differentiation (GO:1902105)	205	26	10.05	+	2.59	4.74e-05	0.00312
GO biological process	positive regulation of proteolysis (GO:0045862)	229	29	11.23	+	2.58	1.6e-05	0.00126
GO biological process	regulation of cytokine production (GO:0001817)	490	62	24.02	+	2.58	2.32e-10	7.04e-08
GO biological process	bone development (GO:0060348)	159	20	7.8	+	2.57	0.00028	0.0134
GO biological process	regulation of angiogenesis (GO:0045765)	215	27	10.54	+	2.56	3.58e-05	0.00251
GO biological process	cell activation (GO:0001775)	400	50	19.61	+	2.55	2.23e-08	4.27e-06
GO biological process	negative regulation of protein transport (GO:0051224)	128	16	6.28	+	2.55	0.00116	0.0407
GO biological process	transmembrane receptor protein tyrosine kinase signaling pathway (GO:0007169)	241	30	11.82	+	2.54	1.37e-05	0.00108
GO biological process	regulation of apoptotic signaling pathway (GO:2001233)	290	36	14.22	+	2.53	1.84e-06	0.000185
GO biological process	protein autophosphorylation (GO:0046777)	129	16	6.32	+	2.53	0.00125	0.0429
GO biological process	positive regulation of immune response (GO:0050778)	341	42	16.72	+	2.51	4.74e-07	5.96e-05
GO biological process	immune response (GO:0006955)	578	71	28.34	+	2.51	3.67e-11	1.31e-08
GO biological process	T cell activation (GO:0042110)	171	21	8.38	+	2.5	0.000366	0.0167
GO biological process	alcohol metabolic process (GO:0006066)	163	20	7.99	+	2.5	0.000526	0.0227
GO biological process	response to other organism (GO:0051707)	677	83	33.19	+	2.5	5.93e-13	2.95e-10
GO biological process	regulation of actin filament organization (GO:0110053)	180	22	8.82	+	2.49	0.000266	0.013
GO biological process	response to external biotic stimulus (GO:0043207)	680	83	33.34	+	2.49	7.08e-13	3.19e-10
GO biological process	regulation of MAPK cascade (GO:0043408)	471	57	23.09	+	2.47	4.12e-09	8.71e-07
GO biological process	positive regulation of cellular catabolic process (GO:0031331)	248	30	12.16	+	2.47	2.05e-05	0.00154
GO biological process	positive regulation of defense response (GO:0031349)	215	26	10.54	+	2.47	7.59e-05	0.0048
GO biological process	positive regulation of cytoskeleton organization (GO:0051495)	158	19	7.75	+	2.45	0.000851	0.0317
GO biological process	positive regulation of response to external stimulus (GO:0032103)	308	37	15.1	+	2.45	3.52e-06	0.000321
GO biological process	response to cytokine (GO:0034097)	510	61	25	+	2.44	2.08e-09	4.91e-07
GO biological process	positive regulation of cytokine production (GO:0001819)	311	37	15.25	+	2.43	3.94e-06	0.000355
GO biological process	response to biotic stimulus (GO:0009607)	701	83	34.37	+	2.42	3.04e-12	1.21e-09
GO biological process	negative regulation of locomotion (GO:0040013)	220	26	10.79	+	2.41	0.000101	0.00598
GO biological process	regulation of immune effector process (GO:0002697)	254	30	12.45	+	2.41	4.58e-05	0.00304
GO biological process	ossification (GO:0001503)	170	20	8.33	+	2.4	0.000716	0.0281
GO biological process	regulation of cell activation (GO:0050865)	378	44	18.53	+	2.37	9.53e-07	0.000104
GO biological process	regulation of immune system process (GO:0002682)	923	107	45.25	+	2.36	5.84e-15	5.43e-12
GO biological process	hemopoiesis (GO:0030097)	423	49	20.74	+	2.36	1.99e-07	2.81e-05
GO biological process	cellular response to cytokine stimulus (GO:0071345)	459	53	22.5	+	2.36	6.2e-08	1.07e-05
GO biological process	defense response (GO:0006952)	624	72	30.59	+	2.35	3.75e-10	1.05e-07
GO biological process	regulation of vasculature development (GO:1901342)	235	27	11.52	+	2.34	0.000153	0.00835
GO biological process	positive regulation of signal transduction (GO:0009967)	1028	118	50.4	+	2.34	5.55e-16	5.96e-13
GO biological process	regulation of endopeptidase activity (GO:0052548)	279	32	13.68	+	2.34	3.15e-05	0.00224
GO biological process	regulation of protein secretion (GO:0050708)	288	33	14.12	+	2.34	2.35e-05	0.00172
GO biological process	regulation of immune response (GO:0050776)	515	59	25.25	+	2.34	1.64e-08	3.23e-06
GO biological process	positive regulation of cell migration (GO:0030335)	350	40	17.16	+	2.33	4.35e-06	0.000384
GO biological process	regulation of MAP kinase activity (GO:0043405)	194	22	9.51	+	2.31	0.000556	0.0235
GO biological process	regulation of lymphocyte activation (GO:0051249)	300	34	14.71	+	2.31	2.05e-05	0.00154
GO biological process	small molecule catabolic process (GO:0044282)	203	23	9.95	+	2.31	0.000633	0.0257
GO biological process	hematopoietic or lymphoid organ development (GO:0048534)	468	53	22.94	+	2.31	1.35e-07	1.99e-05
GO biological process	positive regulation of immune system process (GO:0002684)	575	65	28.19	+	2.31	5.33e-09	1.09e-06
GO biological process	regulation of peptidyl-tyrosine phosphorylation (GO:0050730)	177	20	8.68	+	2.3	0.00104	0.0371
GO biological process	regulation of autophagy (GO:0010506)	177	20	8.68	+	2.3	0.00104	0.037
GO biological process	cellular response to external stimulus (GO:0071496)	186	21	9.12	+	2.3	0.000779	0.0299
GO biological process	positive regulation of cell motility (GO:2000147)	364	41	17.85	+	2.3	3.82e-06	0.000346
GO biological process	carbohydrate metabolic process (GO:0005975)	321	36	15.74	+	2.29	1.91e-05	0.00146
GO biological process	regulation of defense response (GO:0031347)	428	48	20.98	+	2.29	7.65e-07	9.13e-05
GO biological process	regulation of DNA-binding transcription factor activity (GO:0051090)	295	33	14.46	+	2.28	5.17e-05	0.00338
GO biological process	response to molecule of bacterial origin (GO:0002237)	179	20	8.78	+	2.28	0.00116	0.0405
GO biological process	regulation of actin cytoskeleton organization (GO:0032956)	233	26	11.42	+	2.28	0.000269	0.0131
GO biological process	negative regulation of protein phosphorylation (GO:0001933)	296	33	14.51	+	2.27	5.28e-05	0.00344
GO biological process	regulation of peptide secretion (GO:0002791)	305	34	14.95	+	2.27	3.82e-05	0.00261
GO biological process	regulation of leukocyte activation (GO:0002694)	350	39	17.16	+	2.27	8.19e-06	0.000684
GO biological process	immune system process (GO:0002376)	1248	139	61.19	+	2.27	8.18e-18	1.9e-14
GO biological process	immune system development (GO:0002520)	494	55	24.22	+	2.27	1.05e-07	1.65e-05
GO biological process	regulation of response to external stimulus (GO:0032101)	647	72	31.72	+	2.27	1.36e-09	3.33e-07
GO biological process	positive regulation of cellular component movement (GO:0051272)	371	41	18.19	+	2.25	5.27e-06	0.000457
GO biological process	positive regulation of cell death (GO:0010942)	409	45	20.05	+	2.24	2.49e-06	0.000241
GO biological process	positive regulation of apoptotic process (GO:0043065)	382	42	18.73	+	2.24	6.39e-06	0.00055
GO biological process	negative regulation of response to external stimulus (GO:0032102)	247	27	12.11	+	2.23	0.00025	0.0123
GO biological process	regulation of cell migration (GO:0030334)	613	67	30.05	+	2.23	9.25e-09	1.87e-06
GO biological process	positive regulation of programmed cell death (GO:0043068)	386	42	18.92	+	2.22	7.12e-06	0.000606
GO biological process	regulation of locomotion (GO:0040012)	700	76	34.32	+	2.21	1.13e-09	2.91e-07
GO biological process	actin cytoskeleton organization (GO:0030036)	304	33	14.9	+	2.21	6.74e-05	0.0043
GO biological process	regulation of body fluid levels (GO:0050878)	241	26	11.82	+	2.2	0.000385	0.0172
GO biological process	negative regulation of intracellular signal transduction (GO:1902532)	362	39	17.75	+	2.2	1.97e-05	0.00149
GO biological process	positive regulation of signaling (GO:0023056)	1136	122	55.7	+	2.19	1.25e-14	1.09e-11
GO biological process	regulation of cell motility (GO:2000145)	644	69	31.57	+	2.19	1.2e-08	2.39e-06
GO biological process	positive regulation of cell communication (GO:0010647)	1130	121	55.4	+	2.18	1.89e-14	1.26e-11
GO biological process	regulation of protein serine/threonine kinase activity (GO:0071900)	309	33	15.15	+	2.18	8.26e-05	0.0051
GO biological process	positive regulation of locomotion (GO:0040017)	386	41	18.92	+	2.17	1.33e-05	0.00107
GO biological process	negative regulation of phosphorylation (GO:0042326)	330	35	16.18	+	2.16	7.6e-05	0.00478
GO biological process	positive regulation of catabolic process (GO:0009896)	293	31	14.37	+	2.16	0.00016	0.0087
GO biological process	regulation of peptidase activity (GO:0052547)	322	34	15.79	+	2.15	0.000107	0.00619
GO biological process	actin filament-based process (GO:0030029)	342	36	16.77	+	2.15	6.05e-05	0.00389
GO biological process	organic hydroxy compound metabolic process (GO:1901615)	248	26	12.16	+	2.14	0.000715	0.0281
GO biological process	regulation of supramolecular fiber organization (GO:1902903)	259	27	12.7	+	2.13	0.000562	0.0237
GO biological process	positive regulation of secretion by cell (GO:1903532)	240	25	11.77	+	2.12	0.001	0.0365
GO biological process	positive regulation of response to stimulus (GO:0048584)	1413	147	69.28	+	2.12	1.91e-16	2.66e-13
GO biological process	small molecule biosynthetic process (GO:0044283)	308	32	15.1	+	2.12	0.000218	0.0111
GO biological process	positive regulation of protein transport (GO:0051222)	260	27	12.75	+	2.12	0.000582	0.0243
GO biological process	regulation of lipid metabolic process (GO:0019216)	242	25	11.86	+	2.11	0.00106	0.0377
GO biological process	regulation of protein kinase activity (GO:0045859)	504	52	24.71	+	2.1	2.04e-06	0.000204
GO biological process	positive regulation of kinase activity (GO:0033674)	360	37	17.65	+	2.1	9.29e-05	0.00556
GO biological process	response to bacterium (GO:0009617)	351	36	17.21	+	2.09	8.38e-05	0.00515
GO biological process	regulation of kinase activity (GO:0043549)	566	58	27.75	+	2.09	6.44e-07	7.95e-05
GO biological process	regulation of cell adhesion (GO:0030155)	489	50	23.97	+	2.09	4.06e-06	0.000363
GO biological process	positive regulation of secretion (GO:0051047)	257	26	12.6	+	2.06	0.000973	0.0356
GO biological process	regulation of intracellular signal transduction (GO:1902531)	1137	115	55.74	+	2.06	2.72e-12	1.12e-09
GO biological process	regulation of protein transport (GO:0051223)	447	45	21.92	+	2.05	1.9e-05	0.00147
GO biological process	regulation of cellular component movement (GO:0051270)	696	70	34.12	+	2.05	1.11e-07	1.72e-05
GO biological process	positive regulation of cell adhesion (GO:0045785)	290	29	14.22	+	2.04	0.000682	0.0273
GO biological process	enzyme linked receptor protein signaling pathway (GO:0007167)	381	38	18.68	+	2.03	9.55e-05	0.00569
GO biological process	negative regulation of transport (GO:0051051)	303	30	14.86	+	2.02	0.000579	0.0243
GO biological process	regulation of peptide transport (GO:0090087)	466	46	22.85	+	2.01	2.73e-05	0.00196
GO biological process	cellular response to oxygen-containing compound (GO:1901701)	609	60	29.86	+	2.01	1.51e-06	0.000156
GO biological process	regulation of phosphorylation (GO:0042325)	1068	105	52.36	+	2.01	1.42e-10	4.51e-08
GO biological process	positive regulation of protein kinase activity (GO:0045860)	326	32	15.98	+	2	0.000531	0.0228
GO biological process	regulation of cellular catabolic process (GO:0031329)	479	47	23.48	+	2	2.26e-05	0.00167
GO biological process	positive regulation of establishment of protein localization (GO:1904951)	277	27	13.58	+	1.99	0.00142	0.0468
GO biological process	supramolecular fiber organization (GO:0097435)	278	27	13.63	+	1.98	0.00146	0.0482
GO biological process	regulation of protein phosphorylation (GO:0001932)	968	94	47.46	+	1.98	2.49e-09	5.6e-07
GO biological process	regulation of cellular localization (GO:0060341)	526	51	25.79	+	1.98	1.36e-05	0.00109
GO biological process	positive regulation of phosphorylation (GO:0042327)	674	65	33.04	+	1.97	1.23e-06	0.00013
GO biological process	regulation of protein localization (GO:0032880)	685	66	33.58	+	1.97	9.52e-07	0.000105
GO biological process	positive regulation of hydrolase activity (GO:0051345)	488	47	23.93	+	1.96	4.11e-05	0.00275
GO biological process	regulation of transferase activity (GO:0051338)	634	61	31.08	+	1.96	2.43e-06	0.000239
GO biological process	regulation of cellular protein localization (GO:1903827)	366	35	17.94	+	1.95	0.000444	0.0196
GO biological process	positive regulation of catalytic activity (GO:0043085)	900	86	44.12	+	1.95	2.87e-08	5.34e-06
GO biological process	positive regulation of protein phosphorylation (GO:0001934)	639	61	31.33	+	1.95	2.81e-06	0.000261
GO biological process	regulation of establishment of protein localization (GO:0070201)	473	45	23.19	+	1.94	7.8e-05	0.00486
GO biological process	negative regulation of phosphorus metabolic process (GO:0010563)	422	40	20.69	+	1.93	0.000196	0.0103
GO biological process	negative regulation of phosphate metabolic process (GO:0045936)	422	40	20.69	+	1.93	0.000196	0.0102
GO biological process	response to external stimulus (GO:0009605)	1315	124	64.47	+	1.92	2.76e-11	1.01e-08
GO biological process	positive regulation of transferase activity (GO:0051347)	405	38	19.86	+	1.91	0.000356	0.0163
GO biological process	cellular response to organic substance (GO:0071310)	1311	123	64.28	+	1.91	4.25e-11	1.45e-08
GO biological process	regulation of secretion (GO:0051046)	491	46	24.07	+	1.91	7.36e-05	0.00467
GO biological process	negative regulation of response to stimulus (GO:0048585)	1089	102	53.39	+	1.91	3.14e-09	6.95e-07
GO biological process	regulation of anatomical structure morphogenesis (GO:0022603)	694	65	34.03	+	1.91	2.72e-06	0.000256
GO biological process	negative regulation of protein modification process (GO:0031400)	449	42	22.01	+	1.91	0.000196	0.0103
GO biological process	positive regulation of multicellular organismal process (GO:0051240)	1220	114	59.81	+	1.91	3.23e-10	9.4e-08
GO biological process	positive regulation of phosphorus metabolic process (GO:0010562)	720	67	35.3	+	1.9	2.63e-06	0.000251
GO biological process	positive regulation of phosphate metabolic process (GO:0045937)	720	67	35.3	+	1.9	2.63e-06	0.00025
GO biological process	response to organic substance (GO:0010033)	1657	154	81.24	+	1.9	2.16e-13	1.11e-10
GO biological process	regulation of proteolysis (GO:0030162)	529	49	25.94	+	1.89	5.66e-05	0.00366
GO biological process	regulation of secretion by cell (GO:1903530)	454	42	22.26	+	1.89	0.000217	0.0111
GO biological process	positive regulation of molecular function (GO:0044093)	1148	106	56.28	+	1.88	3.26e-09	7.11e-07
GO biological process	response to oxygen-containing compound (GO:1901700)	845	78	41.43	+	1.88	4.05e-07	5.34e-05
GO biological process	carbohydrate derivative metabolic process (GO:1901135)	618	57	30.3	+	1.88	1.68e-05	0.00131
GO biological process	skeletal system development (GO:0001501)	369	34	18.09	+	1.88	0.00112	0.0395
GO biological process	negative regulation of signal transduction (GO:0009968)	827	76	40.55	+	1.87	7.06e-07	8.64e-05
GO biological process	regulation of signal transduction (GO:0009966)	2019	185	98.99	+	1.87	1.84e-15	1.84e-12
GO biological process	cellular response to chemical stimulus (GO:0070887)	1670	153	81.88	+	1.87	9.45e-13	4.12e-10
GO biological process	positive regulation of cellular protein metabolic process (GO:0032270)	1039	95	50.94	+	1.86	3.03e-08	5.56e-06
GO biological process	regulation of phosphate metabolic process (GO:0019220)	1215	111	59.57	+	1.86	2.45e-09	5.71e-07
GO biological process	regulation of phosphorus metabolic process (GO:0051174)	1216	111	59.62	+	1.86	2.48e-09	5.68e-07
GO biological process	regulation of response to stress (GO:0080134)	946	86	46.38	+	1.85	2.12e-07	2.93e-05
GO biological process	regulation of multicellular organismal process (GO:0051239)	2192	199	107.47	+	1.85	2.73e-16	3.46e-13
GO biological process	positive regulation of protein metabolic process (GO:0051247)	1114	101	54.62	+	1.85	1.65e-08	3.19e-06
GO biological process	vasculature development (GO:0001944)	389	35	19.07	+	1.84	0.00107	0.0377
GO biological process	negative regulation of signaling (GO:0023057)	879	79	43.1	+	1.83	9.73e-07	0.000105
GO biological process	negative regulation of protein metabolic process (GO:0051248)	830	74	40.69	+	1.82	2.61e-06	0.000251
GO biological process	positive regulation of developmental process (GO:0051094)	965	86	47.31	+	1.82	4.19e-07	5.37e-05
GO biological process	negative regulation of cell communication (GO:0010648)	876	78	42.95	+	1.82	1.45e-06	0.000151
GO biological process	regulation of response to stimulus (GO:0048583)	2662	237	130.51	+	1.82	1.25e-18	8.75e-15
GO biological process	animal organ development (GO:0048513)	2105	187	103.2	+	1.81	2.09e-14	1.33e-11
GO biological process	negative regulation of multicellular organismal process (GO:0051241)	857	76	42.02	+	1.81	2.43e-06	0.000237
GO biological process	regulation of molecular function (GO:0065009)	2029	179	99.48	+	1.8	1.42e-13	7.92e-11
GO biological process	regulation of growth (GO:0040008)	420	37	20.59	+	1.8	0.0011	0.0389
GO biological process	regulation of cell death (GO:0010941)	1094	96	53.64	+	1.79	2.01e-07	2.81e-05
GO biological process	negative regulation of molecular function (GO:0044092)	798	70	39.12	+	1.79	8.29e-06	0.000688
GO biological process	tissue development (GO:0009888)	1188	104	58.24	+	1.79	6.26e-08	1.06e-05
GO biological process	positive regulation of transport (GO:0051050)	594	52	29.12	+	1.79	0.000138	0.00758
GO biological process	regulation of catabolic process (GO:0009894)	584	51	28.63	+	1.78	0.000176	0.00938
GO biological process	positive regulation of protein modification process (GO:0031401)	802	70	39.32	+	1.78	1.2e-05	0.000975
GO biological process	cell surface receptor signaling pathway (GO:0007166)	1160	101	56.87	+	1.78	1e-07	1.61e-05
GO biological process	regulation of catalytic activity (GO:0050790)	1564	136	76.68	+	1.77	5.35e-10	1.44e-07
GO biological process	positive regulation of cell differentiation (GO:0045597)	644	56	31.57	+	1.77	0.000115	0.0065
GO biological process	regulation of signaling (GO:0023051)	2295	199	112.52	+	1.77	1.85e-14	1.29e-11
GO biological process	response to nitrogen compound (GO:1901698)	566	49	27.75	+	1.77	0.000299	0.0142
GO biological process	oxoacid metabolic process (GO:0043436)	566	49	27.75	+	1.77	0.000299	0.0141
GO biological process	regulation of programmed cell death (GO:0043067)	1031	89	50.55	+	1.76	9.38e-07	0.000106
GO biological process	circulatory system development (GO:0072359)	626	54	30.69	+	1.76	0.000142	0.00775
GO biological process	regulation of apoptotic process (GO:0042981)	1009	87	49.47	+	1.76	1.51e-06	0.000155
GO biological process	response to organonitrogen compound (GO:0010243)	513	44	25.15	+	1.75	0.00072	0.0281
GO biological process	regulation of cell communication (GO:0010646)	2279	195	111.73	+	1.75	1.13e-13	6.57e-11
GO biological process	small molecule metabolic process (GO:0044281)	1088	93	53.34	+	1.74	8.39e-07	9.75e-05
GO biological process	response to drug (GO:0042493)	517	44	25.35	+	1.74	0.000776	0.0299
GO biological process	regulation of cell differentiation (GO:0045595)	1214	103	59.52	+	1.73	2.59e-07	3.55e-05
GO biological process	organic acid metabolic process (GO:0006082)	583	49	28.58	+	1.71	0.000533	0.0228
GO biological process	regulation of protein modification process (GO:0031399)	1287	108	63.1	+	1.71	1.95e-07	2.81e-05
GO biological process	regulation of multicellular organismal development (GO:2000026)	1407	118	68.98	+	1.71	5.34e-08	9.32e-06
GO biological process	regulation of localization (GO:0032879)	1885	158	92.42	+	1.71	1.94e-10	6.03e-08
GO biological process	carboxylic acid metabolic process (GO:0019752)	538	45	26.38	+	1.71	0.00097	0.0355
GO biological process	cell death (GO:0008219)	542	45	26.57	+	1.69	0.00139	0.046
GO biological process	negative regulation of cellular protein metabolic process (GO:0032269)	783	65	38.39	+	1.69	8.86e-05	0.0054
GO biological process	chemical homeostasis (GO:0048878)	627	52	30.74	+	1.69	0.000575	0.0242
GO biological process	regulation of developmental process (GO:0050793)	1819	150	89.18	+	1.68	1.76e-09	4.24e-07
GO biological process	regulation of protein metabolic process (GO:0051246)	1978	163	96.98	+	1.68	3.28e-10	9.35e-08
GO biological process	intracellular signal transduction (GO:0035556)	864	71	42.36	+	1.68	6.74e-05	0.00431
GO biological process	system development (GO:0048731)	2854	234	139.92	+	1.67	1.74e-14	1.28e-11
GO biological process	regulation of transport (GO:0051049)	1185	97	58.1	+	1.67	3.1e-06	0.000287
GO biological process	epithelium development (GO:0060429)	733	60	35.94	+	1.67	0.00029	0.0138
GO biological process	regulation of cellular protein metabolic process (GO:0032268)	1847	150	90.55	+	1.66	4.52e-09	9.41e-07
GO biological process	multi-organism process (GO:0051704)	1417	115	69.47	+	1.66	4.48e-07	5.69e-05
GO biological process	protein phosphorylation (GO:0006468)	642	52	31.48	+	1.65	0.000925	0.0343
GO biological process	negative regulation of cell death (GO:0060548)	682	55	33.44	+	1.64	0.000688	0.0274
GO biological process	regulation of hydrolase activity (GO:0051336)	883	71	43.29	+	1.64	0.000112	0.00641
GO biological process	response to endogenous stimulus (GO:0009719)	810	65	39.71	+	1.64	0.000222	0.0113
GO biological process	organic substance catabolic process (GO:1901575)	910	73	44.62	+	1.64	0.000101	0.00596
GO biological process	animal organ morphogenesis (GO:0009887)	712	57	34.91	+	1.63	0.000645	0.026
GO biological process	positive regulation of cellular component organization (GO:0051130)	800	64	39.22	+	1.63	0.000278	0.0134
GO biological process	oxidation-reduction process (GO:0055114)	856	68	41.97	+	1.62	0.000231	0.0116
GO biological process	cell differentiation (GO:0030154)	2295	182	112.52	+	1.62	4.4e-10	1.2e-07
GO biological process	anatomical structure morphogenesis (GO:0009653)	1515	120	74.28	+	1.62	7.3e-07	8.78e-05
GO biological process	homeostatic process (GO:0042592)	1023	81	50.16	+	1.61	5.41e-05	0.00351
GO biological process	catabolic process (GO:0009056)	1032	81	50.6	+	1.6	7.73e-05	0.00484
GO biological process	cellular developmental process (GO:0048869)	2361	185	115.75	+	1.6	7.19e-10	1.89e-07
GO biological process	multicellular organism development (GO:0007275)	3196	248	156.69	+	1.58	6.88e-13	3.2e-10
GO biological process	lipid metabolic process (GO:0006629)	764	59	37.46	+	1.58	0.0013	0.0444
GO biological process	positive regulation of biological process (GO:0048518)	4165	321	204.2	+	1.57	7.83e-17	1.37e-13
GO biological process	response to stress (GO:0006950)	1934	149	94.82	+	1.57	1.15e-07	1.76e-05
GO biological process	cellular catabolic process (GO:0044248)	859	66	42.11	+	1.57	0.000604	0.0251
GO biological process	anatomical structure development (GO:0048856)	3483	265	170.76	+	1.55	6.47e-13	3.11e-10
GO biological process	positive regulation of cellular process (GO:0048522)	3655	278	179.2	+	1.55	1.48e-13	7.97e-11
GO biological process	phosphorylation (GO:0016310)	868	66	42.56	+	1.55	0.000841	0.0317
GO biological process	regulation of cellular component organization (GO:0051128)	1660	126	81.39	+	1.55	2.75e-06	0.000258
GO biological process	positive regulation of cellular metabolic process (GO:0031325)	2222	168	108.94	+	1.54	5.05e-08	8.93e-06
GO biological process	positive regulation of metabolic process (GO:0009893)	2445	183	119.87	+	1.53	2.46e-08	4.64e-06
GO biological process	developmental process (GO:0032502)	3706	277	181.7	+	1.52	9.64e-13	4.08e-10
GO biological process	regulation of cell population proliferation (GO:0042127)	1085	81	53.19	+	1.52	0.000352	0.0162
GO biological process	negative regulation of cellular process (GO:0048523)	3283	245	160.96	+	1.52	4.72e-11	1.57e-08
GO biological process	negative regulation of biological process (GO:0048519)	3667	272	179.78	+	1.51	4.54e-12	1.76e-09
GO biological process	positive regulation of nitrogen compound metabolic process (GO:0051173)	2119	156	103.89	+	1.5	8e-07	9.46e-05
GO biological process	negative regulation of nitrogen compound metabolic process (GO:0051172)	1638	119	80.31	+	1.48	3.65e-05	0.00253
GO biological process	negative regulation of gene expression (GO:0010629)	1077	78	52.8	+	1.48	0.00123	0.0422
GO biological process	positive regulation of macromolecule metabolic process (GO:0010604)	2260	163	110.8	+	1.47	1.57e-06	0.00016
GO biological process	positive regulation of gene expression (GO:0010628)	1334	96	65.4	+	1.47	0.000355	0.0163
GO biological process	regulation of biological quality (GO:0065008)	2643	190	129.58	+	1.47	1.98e-07	2.82e-05
GO biological process	macromolecule localization (GO:0033036)	1452	103	71.19	+	1.45	0.000372	0.0167
GO biological process	organic substance transport (GO:0071702)	1228	86	60.21	+	1.43	0.00152	0.0494
GO biological process	negative regulation of cellular metabolic process (GO:0031324)	1787	125	87.61	+	1.43	0.000115	0.00651
GO biological process	negative regulation of macromolecule metabolic process (GO:0010605)	1788	124	87.66	+	1.41	0.000181	0.00958
GO biological process	negative regulation of metabolic process (GO:0009892)	1969	136	96.54	+	1.41	9.28e-05	0.00558
GO biological process	phosphate-containing compound metabolic process (GO:0006796)	1438	99	70.5	+	1.4	0.00111	0.0392
GO biological process	phosphorus metabolic process (GO:0006793)	1453	100	71.24	+	1.4	0.00117	0.0407
GO biological process	organic substance biosynthetic process (GO:1901576)	1681	114	82.42	+	1.38	0.00072	0.0281
GO biological process	transport (GO:0006810)	2673	180	131.05	+	1.37	2.35e-05	0.00172
GO biological process	localization (GO:0051179)	3576	239	175.32	+	1.36	8.54e-07	9.77e-05
GO biological process	biosynthetic process (GO:0009058)	1756	117	86.09	+	1.36	0.00134	0.0451
GO biological process	establishment of localization (GO:0051234)	2789	185	136.74	+	1.35	4.02e-05	0.0027
GO biological process	regulation of primary metabolic process (GO:0080090)	4045	268	198.32	+	1.35	2.84e-07	3.85e-05
GO biological process	regulation of metabolic process (GO:0019222)	4491	295	220.18	+	1.34	1.04e-07	1.65e-05
GO biological process	regulation of nitrogen compound metabolic process (GO:0051171)	3933	258	192.83	+	1.34	1.15e-06	0.000123
GO biological process	regulation of macromolecule metabolic process (GO:0060255)	4147	271	203.32	+	1.33	8.32e-07	9.76e-05
GO biological process	regulation of cellular metabolic process (GO:0031323)	4186	271	205.23	+	1.32	1.66e-06	0.000168
GO biological process	response to chemical (GO:0042221)	3148	202	154.34	+	1.31	9.56e-05	0.00568
GO biological process	regulation of gene expression (GO:0010468)	2848	180	139.63	+	1.29	0.000617	0.0255
GO biological process	metabolic process (GO:0008152)	6297	393	308.73	+	1.27	6.41e-08	1.08e-05
GO biological process	cellular response to stimulus (GO:0051716)	4433	276	217.34	+	1.27	2.41e-05	0.00175
GO biological process	response to stimulus (GO:0050896)	5883	366	288.43	+	1.27	4.11e-07	5.36e-05
GO biological process	organonitrogen compound metabolic process (GO:1901564)	3715	229	182.14	+	1.26	0.000308	0.0145
GO biological process	regulation of biological process (GO:0050789)	8667	530	424.92	+	1.25	2.61e-10	7.74e-08
GO biological process	biological regulation (GO:0065007)	9205	562	451.3	+	1.25	3.76e-11	1.31e-08
GO biological process	organic substance metabolic process (GO:0071704)	5636	342	276.32	+	1.24	1.37e-05	0.00108
GO biological process	primary metabolic process (GO:0044238)	5319	318	260.78	+	1.22	0.000101	0.00595
GO biological process	regulation of cellular process (GO:0050794)	8081	483	396.19	+	1.22	1.36e-07	1.97e-05
GO biological process	multicellular organismal process (GO:0032501)	5053	300	247.74	+	1.21	0.000333	0.0155
GO biological process	cellular metabolic process (GO:0044237)	5251	308	257.44	+	1.2	0.000601	0.025
GO biological process	biological_process (GO:0008150)	14940	849	732.47	+	1.16	1.6e-14	1.31e-11
GO biological process	cellular process (GO:0009987)	10698	607	524.5	+	1.16	9.46e-07	0.000105
GO biological process	Unclassified (UNCLASSIFIED)	7068	230	346.53	-	0.66	1.6e-14	1.24e-11
GO biological process	nucleic acid metabolic process (GO:0090304)	1341	41	65.75	-	0.62	0.00125	0.0429
GO biological process	nervous system process (GO:0050877)	1433	36	70.26	-	0.51	9.3e-06	0.000768
GO biological process	G protein-coupled receptor signaling pathway (GO:0007186)	1021	19	50.06	-	0.38	8.41e-07	9.7e-05
GO biological process	sensory perception (GO:0007600)	1151	18	56.43	-	0.32	3.82e-09	8.2e-07
GO biological process	detection of stimulus (GO:0051606)	935	3	45.84	-	0.07	4.09e-16	4.76e-13
GO biological process	detection of chemical stimulus (GO:0009593)	849	1	41.62	-	0.02	8.01e-17	1.24e-13
GO biological process	detection of stimulus involved in sensory perception (GO:0050906)	870	1	42.65	-	0.02	3.89e-17	7.76e-14
GO biological process	detection of chemical stimulus involved in sensory perception of smell (GO:0050911)	818	0	40.1	-	< 0.01	7.46e-18	2.08e-14
GO biological process	detection of chemical stimulus involved in sensory perception (GO:0050907)	829	0	40.64	-	< 0.01	5.02e-18	1.75e-14
GO biological process	sensory perception of smell (GO:0007608)	841	0	41.23	-	< 0.01	3.57e-18	1.66e-14
GO biological process	sensory perception of chemical stimulus (GO:0007606)	875	0	42.9	-	< 0.01	4.25e-19	5.93e-15
Panther pathway	Vitamin B6 metabolism (P02787)	4	3	0.2	+	15.3	0.00309	0.039
Panther pathway	Axon guidance mediated by semaphorins (P00007)	24	6	1.18	+	5.1	0.00232	0.0381
Panther pathway	Notch signaling pathway (P00045)	45	8	2.21	+	3.63	0.00303	0.0414
Panther pathway	Interleukin signaling pathway (P00036)	99	17	4.85	+	3.5	2.77e-05	0.000907
Panther pathway	VEGF signaling pathway (P00056)	78	12	3.82	+	3.14	0.000968	0.0227
Panther pathway	PDGF signaling pathway (P00047)	160	22	7.84	+	2.8	4.38e-05	0.0012
Panther pathway	Angiogenesis (P00005)	191	26	9.36	+	2.78	1.08e-05	0.000443
Panther pathway	Integrin signalling pathway (P00034)	212	28	10.39	+	2.69	8.37e-06	0.000458
Panther pathway	Cytoskeletal regulation by Rho GTPase (P00016)	92	12	4.51	+	2.66	0.00337	0.0395
Panther pathway	T cell activation (P00053)	116	15	5.69	+	2.64	0.00121	0.0247
Panther pathway	Inflammation mediated by chemokine and cytokine signaling pathway (P00031)	273	34	13.38	+	2.54	3.43e-06	0.000281
Panther pathway	Apoptosis signaling pathway (P00006)	130	16	6.37	+	2.51	0.00135	0.0246
Panther pathway	EGF receptor signaling pathway (P00018)	152	17	7.45	+	2.28	0.00276	0.0411
Panther pathway	Unclassified (UNCLASSIFIED)	19060	870	934.47	-	0.93	9.92e-08	1.63e-05
Reactome pathway	Interleukin-2 signaling (R-BTA-9020558)	11	7	0.54	+	12.98	9.65e-06	0.00097
Reactome pathway	Interleukin-9 signaling (R-BTA-8985947)	9	5	0.44	+	11.33	0.00031	0.0128
Reactome pathway	Interleukin-15 signaling (R-BTA-8983432)	13	7	0.64	+	10.98	2.17e-05	0.00183
Reactome pathway	Linoleic acid (LA) metabolism (R-BTA-2046105)	8	4	0.39	+	10.2	0.00174	0.0393
Reactome pathway	Interleukin-21 signaling (R-BTA-9020958)	10	5	0.49	+	10.2	0.000448	0.0167
Reactome pathway	Platelet sensitization by LDL (R-BTA-432142)	9	4	0.44	+	9.07	0.00242	0.0479
Reactome pathway	Interleukin-4 and Interleukin-13 signaling (R-BTA-6785807)	15	6	0.74	+	8.16	0.000304	0.0136
Reactome pathway	alpha-linolenic acid (ALA) metabolism (R-BTA-2046106)	13	5	0.64	+	7.84	0.00114	0.0304
Reactome pathway	alpha-linolenic (omega3) and linoleic (omega6) acid metabolism (R-BTA-2046104)	13	5	0.64	+	7.84	0.00114	0.0299
Reactome pathway	Cell-extracellular matrix interactions (R-BTA-446353)	13	5	0.64	+	7.84	0.00114	0.0295
Reactome pathway	Negative regulators of DDX58/IFIH1 signaling (R-BTA-936440)	17	6	0.83	+	7.2	0.000523	0.0191
Reactome pathway	RIP-mediated NFkB activation via ZBP1 (R-BTA-1810476)	18	6	0.88	+	6.8	0.000669	0.022
Reactome pathway	p75NTR signals via NF-kB (R-BTA-193639)	15	5	0.74	+	6.8	0.0019	0.0419
Reactome pathway	TRAF6 mediated NF-kB activation (R-BTA-933542)	18	6	0.88	+	6.8	0.000669	0.0215
Reactome pathway	Antiviral mechanism by IFN-stimulated genes (R-BTA-1169410)	28	9	1.37	+	6.56	3.91e-05	0.003
Reactome pathway	ISG15 antiviral mechanism (R-BTA-1169408)	28	9	1.37	+	6.56	3.91e-05	0.00286
Reactome pathway	ZBP1(DAI) mediated induction of type I IFNs (R-BTA-1606322)	19	6	0.93	+	6.44	0.000846	0.0243
Reactome pathway	DDX58/IFIH1-mediated induction of interferon-alpha/beta (R-BTA-168928)	39	12	1.91	+	6.28	2.99e-06	0.00037
Reactome pathway	Interleukin-2 family signaling (R-BTA-451927)	39	12	1.91	+	6.28	2.99e-06	0.000343
Reactome pathway	Downstream signal transduction (R-BTA-186763)	28	8	1.37	+	5.83	0.000208	0.0105
Reactome pathway	Smooth Muscle Contraction (R-BTA-445355)	24	6	1.18	+	5.1	0.00232	0.0479
Reactome pathway	Non-integrin membrane-ECM interactions (R-BTA-3000171)	36	9	1.76	+	5.1	0.000199	0.0107
Reactome pathway	Chondroitin sulfate/dermatan sulfate metabolism (R-BTA-1793185)	48	12	2.35	+	5.1	1.79e-05	0.0016
Reactome pathway	Interleukin receptor SHC signaling (R-BTA-912526)	24	6	1.18	+	5.1	0.00232	0.0473
Reactome pathway	Glycosphingolipid metabolism (R-BTA-1660662)	42	10	2.06	+	4.86	0.000126	0.00722
Reactome pathway	TAK1 activates NFkB by phosphorylation and activation of IKKs complex (R-BTA-445989)	30	7	1.47	+	4.76	0.00144	0.035
Reactome pathway	Signaling by SCF-KIT (R-BTA-1433557)	39	9	1.91	+	4.71	0.000333	0.013
Reactome pathway	GPVI-mediated activation cascade (R-BTA-114604)	32	7	1.57	+	4.46	0.00198	0.0429
Reactome pathway	Signaling by PDGF (R-BTA-186797)	55	12	2.7	+	4.45	5.67e-05	0.00351
Reactome pathway	ECM proteoglycans (R-BTA-3000178)	44	9	2.16	+	4.17	0.000713	0.022
Reactome pathway	Elastic fibre formation (R-BTA-1566948)	44	9	2.16	+	4.17	0.000713	0.0216
Reactome pathway	Interferon Signaling (R-BTA-913531)	64	13	3.14	+	4.14	5.36e-05	0.00345
Reactome pathway	Regulation of Complement cascade (R-BTA-977606)	47	9	2.3	+	3.91	0.00108	0.0298
Reactome pathway	Interleukin-3, Interleukin-5 and GM-CSF signaling (R-BTA-512988)	42	8	2.06	+	3.89	0.00207	0.0444
Reactome pathway	Collagen formation (R-BTA-1474290)	85	16	4.17	+	3.84	1.76e-05	0.00166
Reactome pathway	Collagen biosynthesis and modifying enzymes (R-BTA-1650814)	64	12	3.14	+	3.82	0.000199	0.0103
Reactome pathway	Plasma lipoprotein assembly, remodeling, and clearance (R-BTA-174824)	50	9	2.45	+	3.67	0.00157	0.0372
Reactome pathway	Complement cascade (R-BTA-166658)	57	10	2.79	+	3.58	0.00105	0.0295
Reactome pathway	FCERI mediated NF-kB activation (R-BTA-2871837)	65	11	3.19	+	3.45	0.000779	0.0228
Reactome pathway	TRIF(TICAM1)-mediated TLR4 signaling (R-BTA-937061)	89	14	4.36	+	3.21	0.000309	0.0134
Reactome pathway	MyD88-independent TLR4 cascade (R-BTA-166166)	89	14	4.36	+	3.21	0.000309	0.0131
Reactome pathway	Glycosaminoglycan metabolism (R-BTA-1630316)	115	18	5.64	+	3.19	4.83e-05	0.00323
Reactome pathway	Extracellular matrix organization (R-BTA-1474244)	262	41	12.85	+	3.19	9.93e-10	3.19e-07
Reactome pathway	Sphingolipid metabolism (R-BTA-428157)	85	13	4.17	+	3.12	0.000635	0.0213
Reactome pathway	CLEC7A (Dectin-1) signaling (R-BTA-5607764)	72	11	3.53	+	3.12	0.00163	0.038
Reactome pathway	Post-translational protein phosphorylation (R-BTA-8957275)	108	16	5.29	+	3.02	0.000219	0.0104
Reactome pathway	Cell surface interactions at the vascular wall (R-BTA-202733)	108	16	5.29	+	3.02	0.000219	0.0101
Reactome pathway	Regulation of Insulin-like Growth Factor (IGF) transport and uptake by Insulin-like Growth Factor Binding Proteins (IGFBPs) (R-BTA-381426)	125	18	6.13	+	2.94	0.000125	0.00746
Reactome pathway	VEGFA-VEGFR2 Pathway (R-BTA-4420097)	84	12	4.12	+	2.91	0.00171	0.0393
Reactome pathway	Signaling by the B Cell Receptor (BCR) (R-BTA-983705)	91	13	4.46	+	2.91	0.00112	0.0305
Reactome pathway	Metabolism of carbohydrates (R-BTA-71387)	246	35	12.06	+	2.9	1.34e-07	2.16e-05
Reactome pathway	Signaling by VEGF (R-BTA-194138)	92	13	4.51	+	2.88	0.00122	0.0307
Reactome pathway	Downstream TCR signaling (R-BTA-202424)	85	12	4.17	+	2.88	0.00187	0.0418
Reactome pathway	Fc epsilon receptor (FCERI) signaling (R-BTA-2454202)	109	15	5.34	+	2.81	0.000682	0.0215
Reactome pathway	Platelet degranulation (R-BTA-114608)	131	18	6.42	+	2.8	0.000212	0.0103
Reactome pathway	Toll-Like Receptors Cascades (R-BTA-168898)	139	19	6.81	+	2.79	0.000152	0.00842
Reactome pathway	Toll Like Receptor 4 (TLR4) Cascade (R-BTA-166016)	110	15	5.39	+	2.78	0.000743	0.0221
Reactome pathway	Signaling by Interleukins (R-BTA-449147)	275	37	13.48	+	2.74	2.09e-07	3.06e-05
Reactome pathway	Response to elevated platelet cytosolic Ca2+ (R-BTA-76005)	136	18	6.67	+	2.7	0.00032	0.0128
Reactome pathway	Death Receptor Signalling (R-BTA-73887)	130	17	6.37	+	2.67	0.000524	0.0187
Reactome pathway	Cytokine Signaling in Immune system (R-BTA-1280215)	386	50	18.92	+	2.64	5.62e-09	1.29e-06
Reactome pathway	Degradation of the extracellular matrix (R-BTA-1474228)	111	14	5.44	+	2.57	0.00214	0.0452
Reactome pathway	Signaling by Receptor Tyrosine Kinases (R-BTA-9006934)	389	47	19.07	+	2.46	1.11e-07	1.98e-05
Reactome pathway	Neutrophil degranulation (R-BTA-6798695)	484	58	23.73	+	2.44	5.51e-09	1.48e-06
Reactome pathway	Axon guidance (R-BTA-422475)	271	32	13.29	+	2.41	2.3e-05	0.00185
Reactome pathway	Platelet activation, signaling and aggregation (R-BTA-76002)	255	30	12.5	+	2.4	4.7e-05	0.00328
Reactome pathway	Innate Immune System (R-BTA-168249)	901	104	44.17	+	2.35	1.87e-14	1e-11
Reactome pathway	MAPK family signaling cascades (R-BTA-5683057)	258	27	12.65	+	2.13	0.000543	0.0186
Reactome pathway	MAPK1/MAPK3 signaling (R-BTA-5684996)	235	24	11.52	+	2.08	0.00153	0.0366
Reactome pathway	RAF/MAP kinase cascade (R-BTA-5673001)	229	23	11.23	+	2.05	0.00226	0.0471
Reactome pathway	Hemostasis (R-BTA-109582)	520	52	25.49	+	2.04	4.77e-06	0.000511
Reactome pathway	Immune System (R-BTA-168256)	1631	163	79.96	+	2.04	1.13e-16	1.81e-13
Reactome pathway	Metabolism (R-BTA-1430728)	1717	153	84.18	+	1.82	6.23e-12	2.5e-09
Reactome pathway	Transport of small molecules (R-BTA-382551)	668	55	32.75	+	1.68	0.000434	0.0166
Reactome pathway	Metabolism of lipids (R-BTA-556833)	603	49	29.56	+	1.66	0.00126	0.0311
Reactome pathway	Adaptive Immune System (R-BTA-1280218)	690	56	33.83	+	1.66	0.000532	0.0186
Reactome pathway	Signal Transduction (R-BTA-162582)	2470	157	121.1	+	1.3	0.00117	0.0298
Reactome pathway	Unclassified (UNCLASSIFIED)	13184	515	646.38	-	0.8	3.5e-15	2.82e-12
Reactome pathway	G alpha (s) signalling events (R-BTA-418555)	634	7	31.08	-	0.23	5.37e-07	7.19e-05
Reactome pathway	Processing of Capped Intron-Containing Pre-mRNA (R-BTA-72203)	226	2	11.08	-	0.18	0.00239	0.0479
Reactome pathway	Olfactory Signaling Pathway (R-BTA-381753)	504	2	24.71	-	0.08	1.38e-08	2.77e-06
* The symbols "+" and "-" indicate over or underrepresentation of a term.

## Sheet: Table S19
Source	Term	REFLIST	Count	Expected count	Over/under-represented *	Fold Enrichment	P-value	FDR
GO biological process	inner dynein arm assembly (GO:0036159)	7	7	0.92	+	7.6	0.000465	0.0436
GO biological process	piRNA metabolic process (GO:0034587)	11	11	1.45	+	7.6	1.06e-05	0.00176
GO biological process	axonemal dynein complex assembly (GO:0070286)	15	12	1.97	+	6.08	1.92e-05	0.00291
GO biological process	DNA methylation involved in gamete generation (GO:0043046)	15	11	1.97	+	5.57	7.48e-05	0.00957
GO biological process	peptidyl-glutamic acid modification (GO:0018200)	20	14	2.63	+	5.32	1.15e-05	0.00184
GO biological process	axoneme assembly (GO:0035082)	38	25	5	+	5	1.12e-08	2.68e-06
GO biological process	spermatid nucleus differentiation (GO:0007289)	17	11	2.24	+	4.92	0.000167	0.0194
GO biological process	cilium movement (GO:0003341)	33	21	4.34	+	4.84	2.49e-07	5.23e-05
GO biological process	motile cilium assembly (GO:0044458)	16	10	2.11	+	4.75	0.000404	0.039
GO biological process	cilium-dependent cell motility (GO:0060285)	64	36	8.42	+	4.28	1.9e-10	5.47e-08
GO biological process	cilium or flagellum-dependent cell motility (GO:0001539)	64	36	8.42	+	4.28	1.9e-10	5.36e-08
GO biological process	spermatid development (GO:0007286)	113	63	14.87	+	4.24	4.72e-17	2.22e-14
GO biological process	spermatid differentiation (GO:0048515)	115	64	15.13	+	4.23	2.85e-17	1.43e-14
GO biological process	sperm motility (GO:0097722)	56	31	7.37	+	4.21	4.54e-09	1.16e-06
GO biological process	flagellated sperm motility (GO:0030317)	56	31	7.37	+	4.21	4.54e-09	1.14e-06
GO biological process	synapsis (GO:0007129)	37	20	4.87	+	4.11	3.19e-06	0.000591
GO biological process	homologous chromosome segregation (GO:0045143)	43	23	5.66	+	4.07	6.84e-07	0.000134
GO biological process	protein transport along microtubule (GO:0098840)	29	15	3.82	+	3.93	7.83e-05	0.00985
GO biological process	microtubule-based protein transport (GO:0099118)	29	15	3.82	+	3.93	7.83e-05	0.00976
GO biological process	male meiotic nuclear division (GO:0007140)	31	16	4.08	+	3.92	4.65e-05	0.00635
GO biological process	microtubule bundle formation (GO:0001578)	64	33	8.42	+	3.92	5.61e-09	1.39e-06
GO biological process	chromosome organization involved in meiotic cell cycle (GO:0070192)	49	25	6.45	+	3.88	4.47e-07	8.87e-05
GO biological process	meiosis I cell cycle process (GO:0061982)	67	34	8.81	+	3.86	4.52e-09	1.18e-06
GO biological process	meiosis I (GO:0007127)	66	33	8.68	+	3.8	1e-08	2.44e-06
GO biological process	protein localization to cilium (GO:0061512)	28	14	3.68	+	3.8	0.000177	0.0205
GO biological process	sperm-egg recognition (GO:0035036)	26	13	3.42	+	3.8	0.0003	0.0302
GO biological process	meiotic nuclear division (GO:0140013)	100	49	13.16	+	3.72	5.19e-12	1.74e-09
GO biological process	cilium assembly (GO:0060271)	173	84	22.76	+	3.69	2.29e-19	1.34e-16
GO biological process	meiotic chromosome segregation (GO:0045132)	60	29	7.89	+	3.67	1.35e-07	2.93e-05
GO biological process	cilium organization (GO:0044782)	195	92	25.65	+	3.59	1.99e-20	1.4e-17
GO biological process	meiotic cell cycle process (GO:1903046)	110	51	14.47	+	3.52	9.48e-12	3.11e-09
GO biological process	meiotic cell cycle (GO:0051321)	130	57	17.1	+	3.33	3.46e-12	1.25e-09
GO biological process	male gamete generation (GO:0048232)	320	135	42.1	+	3.21	1.04e-25	1.13e-22
GO biological process	spermatogenesis (GO:0007283)	306	127	40.26	+	3.15	1.28e-23	1.13e-20
GO biological process	cellular process involved in reproduction in multicellular organism (GO:0022412)	251	103	33.02	+	3.12	3.81e-19	2.15e-16
GO biological process	germ cell development (GO:0007281)	186	76	24.47	+	3.11	2.47e-14	1.02e-11
GO biological process	centrosome cycle (GO:0007098)	52	21	6.84	+	3.07	5.79e-05	0.00762
GO biological process	microtubule-based movement (GO:0007018)	170	65	22.37	+	2.91	2.06e-11	6.3e-09
GO biological process	nuclear chromosome segregation (GO:0098813)	144	55	18.95	+	2.9	5.33e-10	1.47e-07
GO biological process	microtubule organizing center organization (GO:0031023)	56	21	7.37	+	2.85	0.000207	0.023
GO biological process	nuclear division (GO:0000280)	193	72	25.39	+	2.84	3.04e-12	1.13e-09
GO biological process	establishment of chromosome localization (GO:0051303)	57	21	7.5	+	2.8	0.000229	0.0246
GO biological process	cell projection assembly (GO:0030031)	244	89	32.1	+	2.77	3.82e-14	1.54e-11
GO biological process	gamete generation (GO:0007276)	423	154	55.65	+	2.77	8.7e-24	8.17e-21
GO biological process	plasma membrane bounded cell projection assembly (GO:0120031)	242	88	31.84	+	2.76	5.86e-14	2.29e-11
GO biological process	organelle fission (GO:0048285)	207	75	27.23	+	2.75	3.64e-12	1.28e-09
GO biological process	chromosome localization (GO:0050000)	58	21	7.63	+	2.75	0.000256	0.0264
GO biological process	fertilization (GO:0009566)	119	43	15.66	+	2.75	1.77e-07	3.77e-05
GO biological process	chromosome segregation (GO:0007059)	180	65	23.68	+	2.74	1.32e-10	3.87e-08
GO biological process	sexual reproduction (GO:0019953)	527	180	69.33	+	2.6	4.74e-25	4.77e-22
GO biological process	mitotic sister chromatid segregation (GO:0000070)	74	25	9.74	+	2.57	0.000194	0.0219
GO biological process	organelle assembly (GO:0070925)	390	129	51.31	+	2.51	2.91e-17	1.41e-14
GO biological process	single fertilization (GO:0007338)	91	30	11.97	+	2.51	4.67e-05	0.00632
GO biological process	multicellular organism reproduction (GO:0032504)	503	164	66.18	+	2.48	3.09e-21	2.29e-18
GO biological process	multicellular organismal reproductive process (GO:0048609)	494	160	64.99	+	2.46	2.33e-20	1.56e-17
GO biological process	microtubule-based process (GO:0007017)	454	145	59.73	+	2.43	3.12e-18	1.69e-15
GO biological process	multi-organism reproductive process (GO:0044703)	596	190	78.41	+	2.42	1.6e-23	1.33e-20
GO biological process	sister chromatid segregation (GO:0000819)	88	28	11.58	+	2.42	0.000198	0.0221
GO biological process	microtubule cytoskeleton organization (GO:0000226)	305	97	40.13	+	2.42	1.68e-12	6.38e-10
GO biological process	nucleus organization (GO:0006997)	82	26	10.79	+	2.41	0.000242	0.0252
GO biological process	protein-containing complex localization (GO:0031503)	92	29	12.1	+	2.4	0.00015	0.0178
GO biological process	microtubule-based transport (GO:0099111)	99	31	13.02	+	2.38	8.58e-05	0.0106
GO biological process	regulation of microtubule-based process (GO:0032886)	171	52	22.5	+	2.31	8.36e-07	0.000161
GO biological process	female gamete generation (GO:0007292)	99	29	13.02	+	2.23	0.000421	0.0398
GO biological process	mitotic nuclear division (GO:0140014)	105	30	13.81	+	2.17	0.000398	0.0387
GO biological process	regulation of microtubule cytoskeleton organization (GO:0070507)	151	42	19.87	+	2.11	6.07e-05	0.00792
GO biological process	regulation of organelle assembly (GO:1902115)	151	41	19.87	+	2.06	0.000101	0.0123
GO biological process	reproductive process (GO:0022414)	884	233	116.3	+	2	1.58e-19	1.01e-16
GO biological process	reproduction (GO:0000003)	885	233	116.43	+	2	1.68e-19	1.03e-16
GO biological process	cell cycle process (GO:0022402)	538	139	70.78	+	1.96	1.44e-11	4.52e-09
GO biological process	developmental process involved in reproduction (GO:0003006)	624	155	82.1	+	1.89	1.34e-11	4.28e-09
GO biological process	cell cycle (GO:0007049)	683	162	89.86	+	1.8	8.74e-11	2.62e-08
GO biological process	protein modification by small protein conjugation or removal (GO:0070647)	605	135	79.6	+	1.7	9.74e-08	2.18e-05
GO biological process	protein ubiquitination (GO:0016567)	477	105	62.76	+	1.67	4.17e-06	0.000763
GO biological process	protein modification by small protein conjugation (GO:0032446)	508	111	66.83	+	1.66	3.16e-06	0.000592
GO biological process	mitotic cell cycle process (GO:1903047)	304	66	40	+	1.65	0.000409	0.0392
GO biological process	mitotic cell cycle (GO:0000278)	337	73	44.34	+	1.65	0.000239	0.0253
GO biological process	cell projection organization (GO:0030030)	675	146	88.8	+	1.64	1.28e-07	2.81e-05
GO biological process	plasma membrane bounded cell projection organization (GO:0120036)	658	141	86.57	+	1.63	3.88e-07	7.8e-05
GO biological process	organelle organization (GO:0006996)	2062	422	271.28	+	1.56	7.5e-17	3.41e-14
GO biological process	cytoskeleton organization (GO:0007010)	702	140	92.36	+	1.52	1.14e-05	0.00185
GO biological process	chromosome organization (GO:0051276)	693	136	91.17	+	1.49	3.38e-05	0.0048
GO biological process	cellular component assembly (GO:0022607)	1425	269	187.48	+	1.43	5.77e-08	1.33e-05
GO biological process	cellular component biogenesis (GO:0044085)	1534	286	201.82	+	1.42	6.59e-08	1.5e-05
GO biological process	multi-organism process (GO:0051704)	1445	259	190.11	+	1.36	4.53e-06	0.000817
GO biological process	regulation of organelle organization (GO:0033043)	889	159	116.96	+	1.36	0.00039	0.0384
GO biological process	cellular component organization (GO:0016043)	3382	574	444.95	+	1.29	2.04e-09	5.42e-07
GO biological process	cellular component organization or biogenesis (GO:0071840)	3476	588	457.31	+	1.29	1.87e-09	5.06e-07
GO biological process	macromolecule modification (GO:0043412)	2208	369	290.49	+	1.27	1.19e-05	0.00189
GO biological process	cellular protein modification process (GO:0006464)	2070	345	272.33	+	1.27	3e-05	0.00445
GO biological process	protein modification process (GO:0036211)	2070	345	272.33	+	1.27	3e-05	0.0044
GO biological process	multicellular organismal process (GO:0032501)	5273	607	693.73	-	0.87	0.000359	0.0358
GO biological process	cellular response to stimulus (GO:0051716)	4667	457	614	-	0.74	4.26e-12	1.46e-09
GO biological process	cellular response to chemical stimulus (GO:0070887)	1661	160	218.53	-	0.73	5.69e-05	0.00756
GO biological process	response to organic substance (GO:0010033)	1654	159	217.6	-	0.73	5.48e-05	0.00735
GO biological process	positive regulation of multicellular organismal process (GO:0051240)	1224	114	161.03	-	0.71	0.000192	0.0218
GO biological process	cellular response to organic substance (GO:0071310)	1293	120	170.11	-	0.71	9.99e-05	0.0122
GO biological process	positive regulation of signaling (GO:0023056)	1157	107	152.22	-	0.7	0.000219	0.0237
GO biological process	response to stimulus (GO:0050896)	6151	568	809.24	-	0.7	2.91e-22	2.28e-19
GO biological process	positive regulation of cell communication (GO:0010647)	1151	106	151.43	-	0.7	0.00021	0.0231
GO biological process	response to external stimulus (GO:0009605)	1337	120	175.9	-	0.68	1.71e-05	0.00264
GO biological process	signaling (GO:0023052)	3589	310	472.18	-	0.66	6.46e-16	2.76e-13
GO biological process	cell communication (GO:0007154)	3680	317	484.15	-	0.65	1.39e-16	6.11e-14
GO biological process	positive regulation of signal transduction (GO:0009967)	1051	90	138.27	-	0.65	3.07e-05	0.00445
GO biological process	organonitrogen compound biosynthetic process (GO:1901566)	1002	85	131.83	-	0.64	3.09e-05	0.00444
GO biological process	positive regulation of response to stimulus (GO:0048584)	1432	121	188.4	-	0.64	3.84e-07	7.84e-05
GO biological process	signal transduction (GO:0007165)	3410	281	448.63	-	0.63	7.77e-18	4.05e-15
GO biological process	regulation of locomotion (GO:0040012)	708	58	93.15	-	0.62	0.000239	0.0255
GO biological process	positive regulation of protein phosphorylation (GO:0001934)	641	52	84.33	-	0.62	0.000378	0.0375
GO biological process	regulation of immune system process (GO:0002682)	921	74	121.17	-	0.61	1.08e-05	0.00177
GO biological process	immune system process (GO:0002376)	1269	99	166.95	-	0.59	4.24e-08	9.95e-06
GO biological process	regulation of cell motility (GO:2000145)	651	50	85.65	-	0.58	7.71e-05	0.00978
GO biological process	biological adhesion (GO:0022610)	511	38	67.23	-	0.57	0.000267	0.0272
GO biological process	response to biotic stimulus (GO:0009607)	719	53	94.59	-	0.56	1.04e-05	0.00175
GO biological process	cell adhesion (GO:0007155)	506	37	66.57	-	0.56	0.000242	0.0254
GO biological process	response to other organism (GO:0051707)	698	51	91.83	-	0.56	1.02e-05	0.00176
GO biological process	response to external biotic stimulus (GO:0043207)	701	51	92.23	-	0.55	1.04e-05	0.00176
GO biological process	regulation of cell adhesion (GO:0030155)	495	36	65.12	-	0.55	0.000211	0.023
GO biological process	regulation of cell migration (GO:0030334)	619	45	81.44	-	0.55	3.64e-05	0.00513
GO biological process	response to chemical (GO:0042221)	3363	232	442.45	-	0.52	9.96e-29	1.56e-25
GO biological process	positive regulation of intracellular signal transduction (GO:1902533)	639	44	84.07	-	0.52	5.19e-06	0.000925
GO biological process	positive regulation of locomotion (GO:0040017)	393	27	51.7	-	0.52	0.000398	0.0389
GO biological process	positive regulation of immune system process (GO:0002684)	573	38	75.39	-	0.5	6.99e-06	0.00123
GO biological process	positive regulation of cellular component movement (GO:0051272)	377	25	49.6	-	0.5	0.000296	0.0299
GO biological process	defense response to other organism (GO:0098542)	459	30	60.39	-	0.5	4.55e-05	0.00629
GO biological process	immune response (GO:0006955)	599	39	78.81	-	0.49	2.45e-06	0.000465
GO biological process	peptide metabolic process (GO:0006518)	446	29	58.68	-	0.49	6.39e-05	0.00825
GO biological process	defense response (GO:0006952)	661	42	86.96	-	0.48	3.45e-07	7.14e-05
GO biological process	amide biosynthetic process (GO:0043604)	464	29	61.05	-	0.48	1.84e-05	0.00282
GO biological process	positive regulation of cell motility (GO:2000147)	369	23	48.55	-	0.47	0.000129	0.0154
GO biological process	immune effector process (GO:0002252)	311	18	40.92	-	0.44	0.00018	0.0206
GO biological process	positive regulation of cell adhesion (GO:0045785)	296	17	38.94	-	0.44	0.000249	0.0258
GO biological process	translation (GO:0006412)	387	22	50.91	-	0.43	2.3e-05	0.00344
GO biological process	positive regulation of cell migration (GO:0030335)	355	20	46.7	-	0.43	4.3e-05	0.006
GO biological process	peptide biosynthetic process (GO:0043043)	398	22	52.36	-	0.42	1.02e-05	0.00178
GO biological process	system process (GO:0003008)	1994	109	262.34	-	0.42	6.05e-26	7.1e-23
GO biological process	positive regulation of MAPK cascade (GO:0043410)	333	17	43.81	-	0.39	1.57e-05	0.00246
GO biological process	nervous system process (GO:0050877)	1664	77	218.92	-	0.35	2.95e-27	3.77e-24
GO biological process	G protein-coupled receptor signaling pathway (GO:0007186)	1255	44	165.11	-	0.27	1.48e-27	2.08e-24
GO biological process	regulation of ERK1 and ERK2 cascade (GO:0070372)	176	6	23.16	-	0.26	0.000102	0.0123
GO biological process	sensory perception (GO:0007600)	1380	41	181.56	-	0.23	1.21e-34	2.14e-31
GO biological process	regulation of leukocyte migration (GO:0002685)	145	4	19.08	-	0.21	0.000153	0.018
GO biological process	detection of stimulus (GO:0051606)	1158	14	152.35	-	0.09	6.07e-45	1.22e-41
GO biological process	detection of stimulus involved in sensory perception (GO:0050906)	1098	8	144.46	-	0.06	2.88e-48	6.77e-45
GO biological process	sensory perception of chemical stimulus (GO:0007606)	1105	6	145.38	-	0.04	3.24e-51	9.12e-48
GO biological process	detection of chemical stimulus (GO:0009593)	1074	4	141.3	-	0.03	2.73e-52	9.62e-49
GO biological process	sensory perception of smell (GO:0007608)	1064	3	139.98	-	0.02	2.68e-53	1.26e-49
GO biological process	detection of chemical stimulus involved in sensory perception of smell (GO:0050911)	1041	2	136.96	-	0.01	1.31e-53	9.24e-50
GO biological process	detection of chemical stimulus involved in sensory perception (GO:0050907)	1056	2	138.93	-	0.01	1.41e-54	1.99e-50
GO biological process	regulation of interferon-gamma production (GO:0032649)	68	0	8.95	-	< 0.01	0.000417	0.0397
Reactome pathways	Fertilization (R-BTA-1187000)	13	9	1.71	+	5.26	0.000461	0.0474
Reactome pathways	Reproduction (R-BTA-1474165)	13	9	1.71	+	5.26	0.000461	0.0445
Reactome pathways	Intraflagellar transport (R-BTA-5620924)	37	18	4.87	+	3.7	2.92e-05	0.005
Reactome pathways	Kinesins (R-BTA-983189)	37	15	4.87	+	3.08	0.00062	0.0503
Reactome pathways	Cilium Assembly (R-BTA-5617833)	125	49	16.45	+	2.98	2.66e-09	8.2e-07
Reactome pathways	Anchoring of the basal body to the plasma membrane (R-BTA-5620912)	59	22	7.76	+	2.83	0.000145	0.0186
Reactome pathways	Organelle biogenesis and maintenance (R-BTA-1852241)	144	50	18.95	+	2.64	5.01e-08	1.29e-05
Reactome pathways	Mitotic Prometaphase (R-BTA-68877)	126	36	16.58	+	2.17	0.000111	0.0156
Reactome pathways	M Phase (R-BTA-68886)	231	53	30.39	+	1.74	0.000517	0.0469
Reactome pathways	Cell Cycle, Mitotic (R-BTA-69278)	310	66	40.78	+	1.62	0.000625	0.0482
Reactome pathways	Cell Cycle (R-BTA-1640170)	355	75	46.7	+	1.61	0.000338	0.0372
Reactome pathways	Signal Transduction (R-BTA-162582)	1601	161	210.63	-	0.76	0.000601	0.0515
Reactome pathways	Immune System (R-BTA-168256)	1055	91	138.8	-	0.66	3.92e-05	0.00604
Reactome pathways	Innate Immune System (R-BTA-168249)	539	33	70.91	-	0.47	2.4e-06	0.000529
Reactome pathways	GPCR downstream signalling (R-BTA-388396)	746	41	98.15	-	0.42	5.32e-10	2.05e-07
Reactome pathways	Signaling by GPCR (R-BTA-372790)	767	41	100.91	-	0.41	9.94e-11	7.67e-08
Reactome pathways	GPCR ligand binding (R-BTA-500792)	266	14	35	-	0.4	0.000224	0.0266
Reactome pathways	Neutrophil degranulation (R-BTA-6798695)	321	16	42.23	-	0.38	1.6e-05	0.00308
Reactome pathways	G alpha (s) signalling events (R-BTA-418555)	392	11	51.57	-	0.21	1.01e-10	5.18e-08
Reactome pathways	Olfactory Signaling Pathway (R-BTA-381753)	306	3	40.26	-	0.07	6.1e-13	9.42e-10
* The symbols "+" and "-" indicate over or underrepresentation of a term.
