# Supplementary material for: Multipathway synergy promotes testicular transition from growth to spermatogenesis in early-puberty goats
Source: BMC Genomics. 2020 May 25;21:372. doi: 10.1186/s12864-020-6767-x (PMC7249689; doi:10.1186/s12864-020-6767-x)
Supplement: Supplementary file 8 — Additional file 8: Table S20. Information of experimental animals and transcriptome assembly details. [file 12864_2020_6767_MOESM8_ESM.xlsx]

## Sheet: Table S20
Species	Breed	Sex	Tissue	Health status	Group	Number	Body weight (Kg)*	Age (day)#	Sample ID	Total reads	Total mapped reads	Unique mapped reads	Multi-position mapped reads	Unmapped reads	Overall alignment rate
Capra hircus	Yiling	Male	Testicle	Healthy	0 dpp	3	2.500 ± 0.118	1.000 ± 0.577	T7	132014980	127394455	120544306	2361900	4620525	0.965
									T8	120972770	116617750	109366286	3044172	4355020	0.964
									T11	121897748	117765414	111524556	2234584	4132334	0.9661
					30 dpp	3	4.293 ± 0.437	31.000 ± 1.528	T2	116091920	111935829	106120212	1940992	4156091	0.9642
									T157	122970654	119121672	112304214	3149070	3848982	0.9687
									T1101	116008462	112284590	106086156	2647632	3723872	0.9679
					60 dpp	3	5.583 ± 0.621	59.000 ± 2.082	T72	132452526	128412723	121194604	3589568	4039803	0.9695
									T105	127505204	123399536	117796072	2235270	4105668	0.9678
									T169	132827084	128762575	121410976	3749450	4064509	0.9694
					90 dpp	3	8.133 ± 0.896	91.000 ± 1.528	T82	106960052	104179090	99444276	2182838	2780962	0.964
									T90	133774878	128905472	121713202	3419302	4869406	0.9636
									T103	128999976	125026776	118903972	2562868	3973200	0.9692
					120 dpp	3	10.167 ± 0.577	122.000 ± 2.082	T18	130449002	126183319	119275670	3530212	4265683	0.9673
									T81	133832580	129215355	122216156	3334824	4617225	0.9655
									T100	124825094	120643453	114224452	3149824	4181641	0.9665
					150 dpp	3	11.483 ± 0.939	156.000 ± 3.606	T612	135182916	132560367	126687594	3172226	2622549	0.9806
									T641	134743396	132304540	125641764	4011106	2438856	0.9819
									T660	133420592	130965653	124887214	3613556	2454939	0.9816
					180 dpp	3	12.300 ± 0.346	183.000 ± 4.509	T615	134172942	131704159	125571254	3582456	2468783	0.9816
									T621	133699464	131346353	124813462	4058008	2353111	0.9824
									T635	134851800	131939001	125610640	3587678	2912799	0.9784
* Body weight were shown as mean±sd.
# Age were shown as mean±sd.
